# Supplementary material for: Transcriptomic profiling of long non-coding RNAs in dermatomyositis by microarray analysis
Source: Sci Rep. 2016 Sep 8;6:32818. doi: 10.1038/srep32818 (PMC5015085; doi:10.1038/srep32818)
Supplement: Supplementary Dataset 2 [file srep32818-s2.xls]

## Sheet: up lncRNA
	Up regulated lncRNAs with an absolute fold-change > 5.
ProbeName	p value	FC (abs)	Regulation	lncRNA_ProbeName	Probe Sequence	lncRNA ID	Chromosome	Strand	Start	End	cdsstart	cdsend	exoncount	exonstart	exonend	gene	description	alias	known lncRNA name	class	database	Sense	Antisense	Intronic	Bidirectional	Intergenic(10k)
p6780	6.85491e-06	34.039	up	p6780	GTTTTTTTCTTTTTTTAAGAGATGAGAAATAATTTGTGGCATAAAACCAATAATCGGGAT	ENST00000584157.1	17	-	29190938	29191958	29191958	29191958	2	"29190938,29191337,"	"29191148,29191958,"	ENSG00000263531.1	"gene_id ""ENSG00000263531.1""; transcript_id ""ENST00000584157.1""; gene_type ""antisense""; gene_status ""NOVEL""; gene_name ""RP13-753N3.1""; transcript_type ""antisense""; transcript_status ""KNOWN""; transcript_name ""RP13-753N3.1-001""; level 2; tag ""basic""; havana_gene ""OTTHUMG00000179024.1""; havana_transcript ""OTTHUMT00000444437.1"";"	ENST00000584157.1		Intronic	ENSEMBL			ENST00000321990
RNA147334|p0438_imsncRNA843	1.00781e-05	20.3184	up	RNA147334|p0438_imsncRNA843	TTTTTTTTTTTAACTTTTATTAGCTCAGACTCCTGGCTGCTGCAGCCATATGGAGCTCTG	RNA147334|p0438_imsncRNA843															unpublished data
p15331	0.0188232	18.923	up	p15331	AGTGGAATCGCCTTCCCCCGGAAGCTGTTGTAAAAATTAAAGGATGTATGTGAGTGCACA	ENST00000443162.1	7	+	44888014	44889167	44889167	44889167	2	"44888014,44889057,"	"44888092,44889167,"	ENSG00000234183.1	"gene_id ""ENSG00000234183.1""; transcript_id ""ENST00000443162.1""; gene_type ""antisense""; gene_status ""NOVEL""; gene_name ""AC004854.4""; transcript_type ""antisense""; transcript_status ""KNOWN""; transcript_name ""AC004854.4-002""; level 2; tag ""basic""; havana_gene ""OTTHUMG00000155819.1""; havana_transcript ""OTTHUMT00000341813.1"";"	TCONS_00013001;XLOC_006069		Divergent	ENSEMBL				"ENST00000381124, ENST00000222690"
p15332	0.0211926	17.4459	up	p15332	AAAGTGGAATCGCCTTCCCCCGGAAGCTGTTGTAAAAATTAAAGGATGTATGTGAGTGCA	ENST00000450016.1	7	+	44888657	44889164	44889164	44889164	2	"44888657,44889057,"	"44888831,44889164,"	ENSG00000234183.1	"gene_id ""ENSG00000234183.1""; transcript_id ""ENST00000450016.1""; gene_type ""antisense""; gene_status ""NOVEL""; gene_name ""AC004854.4""; transcript_type ""antisense""; transcript_status ""KNOWN""; transcript_name ""AC004854.4-001""; level 2; tag ""basic""; havana_gene ""OTTHUMG00000155819.1""; havana_transcript ""OTTHUMT00000341812.1"";"	TCONS_00013001;XLOC_006069		Divergent	ENSEMBL				"ENST00000381124, ENST00000222690"
p8630	0.000313089	11.8485	up	p8630	AAGCTTCCCTCTTATGTTTAATTTTGGCTAATAGGATTTGTTTTTTGTTTTTTGTTTTTT	ENST00000599078.1	19	+	21666516	21686040	21686040	21686040	11	"21666516,21668906,21672466,21673204,21674010,21676067,21676921,21677895,21679453,21681000,21684072,"	"21666808,21668955,21672572,21673316,21674113,21676649,21677133,21678009,21679524,21681151,21686040,"	ENSG00000268658.1	"gene_id ""ENSG00000268658.1""; transcript_id ""ENST00000599078.1""; gene_type ""lincRNA""; gene_status ""NOVEL""; gene_name ""CTD-2561J22.4""; transcript_type ""lincRNA""; transcript_status ""KNOWN""; transcript_name ""CTD-2561J22.4-001""; level 2; tag ""basic""; havana_gene ""OTTHUMG00000182847.1""; havana_transcript ""OTTHUMT00000463978.1"";"	NR_037194;RefSeq_533_3760	CTD-2561J22.4	Intergenic	ENSEMBL					ENST00000358491
p14519	7.54846e-05	10.5506	up	p14519	TGGCTCTCCTATGAAATAATGCTCATAAACATCCCTTGTGAGAAGGATCAGATCAACATA	ENST00000467369.1	6	+	31430961	31445283	31445283	31445283	2	"31430961,31444803,"	"31431056,31445283,"	ENSG00000206337.6	"gene_id ""ENSG00000206337.6""; transcript_id ""ENST00000467369.1""; gene_type ""processed_transcript""; gene_status ""KNOWN""; gene_name ""HCP5""; transcript_type ""processed_transcript""; transcript_status ""KNOWN""; transcript_name ""HCP5-004""; level 1; tag ""exp_conf""; havana_gene ""OTTHUMG00000031282.4""; havana_transcript ""OTTHUMT00000356317.1"";"	ENST00000467369.1	HCP5	Intergenic	ENSEMBL
p33713	5.94108e-05	8.72236	up	p33713	GGTTGACTTGACTCATGCTTGTTTCACTTTCACATGGAATTTCCCAGTTATGAAATTAAT	NR_073063.1	6	+	31865561	31913449	31913449	31913449	14	"31865561,31901386,31903699,31905095,31907007,31910735,31911001,31911192,31911420,31911693,31911911,31912503,31912756,31912954,"	"31865719,31901560,31903838,31905236,31907097,31910876,31911096,31911304,31911586,31911770,31912003,31912630,31912806,31913449,"	C2	"ID=rna14257;Name=NR_073063.1;Parent=gene11903;Dbxref=GeneID:717,Genbank:NR_073063.1,HGNC:1248,HPRD:08939,MIM:613927;gbkey=misc_RNA;product=complement component 2%2C transcript variant 4;transcript_id=NR_073063.1|ID=gene11903;Name=C2;Dbxref=GeneID:717,HGNC:1248,HPRD:08939,MIM:613927;description=complement component 2;gbkey=Gene;gene=C2;gene_synonym=CO2"	NR_073063.1		Antisense	RefSeq		ENST00000375527
RNA147023|p0127_imsncRNA205	0.00746638	8.54364	up	RNA147023|p0127_imsncRNA205	TCTCACTTTGCGTGTAAACGCTTCAAATAATAACGAAGGTTATTAAACAATATTCTGCCC	RNA147023|p0127_imsncRNA205															unpublished data
p3371	6.9732e-05	8.36405	up	p3371	TTGGTTTTCAGATTTGCTTAGGCTCCATTCATAAATACAGATGGCACACTTCTAGGATGG	ENST00000478808.2	12	-	109490154	109491757	109491757	109491757	2	"109490154,109491490,"	"109490543,109491757,"	ENSG00000256262.1	"gene_id ""ENSG00000256262.1""; transcript_id ""ENST00000478808.2""; gene_type ""antisense""; gene_status ""NOVEL""; gene_name ""USP30-AS1""; transcript_type ""antisense""; transcript_status ""KNOWN""; transcript_name ""USP30-AS1-001""; level 2; tag ""basic""; havana_gene ""OTTHUMG00000169245.1""; havana_transcript ""OTTHUMT00000403058.1"";"	ENST00000478808.2	USP30-AS1	Antisense	ENSEMBL
p24914	0.00123949	8.36398	up	p24914	ATCAACGTCTTTAATAGCCAACAAACTTATTGTTTACTTGGGTGCCAGGTATAGAGCTAA	NR_038996.1	12	-	109489845	109491770	109491770	109491770	2	"109489845,109491490,"	"109490543,109491770,"	USP30-AS1	"ID=rna27659;Name=NR_038996.1;Parent=gene23111;Dbxref=GeneID:100131733,Genbank:NR_038996.1,HGNC:40909;gbkey=misc_RNA;product=USP30 antisense RNA 1;transcript_id=NR_038996.1|ID=gene23111;Name=USP30-AS1;Dbxref=GeneID:100131733,HGNC:40909;description=USP30 antisense RNA 1;gbkey=Gene;gene=USP30-AS1"	UCSC:uc021rdn.1		Antisense	RefSeq
p14518	0.000160369	7.61067	up	p14518	CAATCAAGGCAGAAATGATCTCATTTTTACATTACAACTCTGGAAAAGGCAATAGACTGA	ENST00000541196.1	6	+	31430961	31432156	31432156	31432156	2	"31430961,31431147,"	"31431056,31432156,"	ENSG00000206337.6	"gene_id ""ENSG00000206337.6""; transcript_id ""ENST00000541196.1""; gene_type ""processed_transcript""; gene_status ""KNOWN""; gene_name ""HCP5""; transcript_type ""processed_transcript""; transcript_status ""KNOWN""; transcript_name ""HCP5-201""; level 3; havana_gene ""OTTHUMG00000031282.4"";"	ENST00000541196.1	HCP5	Intergenic	ENSEMBL
p22487	7.73404e-05	7.15192	up	p22487	CTGGAAAAAGAATTCCCTATCTCCCAAGAACTCTCCCTTTCATTCTTGTAATTCCTTTTT	TCONS_00008049	4	+	38749926	38754586	38754586	38754586	3	"38749926,38752214,38753052,"	"38750411,38752360,38754586,"	XLOC_003514	Gene_id=XLOC_003514;Gene_name=linc-FAM114A1-1;Transcript_id=TCONS_00008049;Transcript_name=linc-FAM114A1-1;	XLOC_003514		Intergenic	HumanLincRNACatalog
p29076	0.000324668	6.54904	up	p29076	GTTCCTCTTTAAAAAGTCAAAACCCAAACCAAAGGGGCCCATTGCTGTTGATAATTTTTT	ENST00000531202.1	12	+	114845995	114847817	114847817	114847817	3	"114845995,114846632,114847270,"	"114846090,114846812,114847817,"	ENSG00000255399.2	"gene_id ""ENSG00000255399.2""; transcript_id ""ENST00000531202.1""; gene_type ""antisense""; gene_status ""NOVEL""; gene_name ""TBX5-AS1""; transcript_type ""antisense""; transcript_status ""KNOWN""; transcript_name ""TBX5-AS1-002""; level 1; tag ""basic""; tag ""exp_conf""; havana_gene ""OTTHUMG00000166190.1""; havana_transcript ""OTTHUMT00000388291.1"";"	ENST00000531202.1	TBX5-AS1	Antisense	ENSEMBL		ENST00000310346			ENST00000552726
p27934	7.0918e-05	5.97681	up	p27934	CGCTTCTTTCCACAGCCTTTGCAGGCGGAATATCGGAATAAAGTGGGTCCAGGCGCCTCT	nc-HOXA11-86	7	+	27002026	27002155	27002155	27002155	1	"27002026,"	"27002155,"	nc-HOXA11-86	transcript_type=TAR Transcripts	nc-HOXA11-86		Intergenic	HOX Loci
p44526_v4	0.0244943	5.88061	up	p44526_v4	CCGATTCACCATCTCCAGAGACGTTTCTCTCCAGAGACAAATCCAAGAACACACTGTATA	uc021thc.2	chr16	+	32914930	33208857	32914930	32914930	10	"32914930,32926541,32926650,32926654,32926748,33006685,33006959,33102384,33102890,33208845,"	"32915005,32926648,32926654,32926700,32926779,33006749,33006964,33102398,33102897,33208857,"	abParts		"Parts of antibodies, mostly variable regions."			UCSC
RNA147333|p0437_imsncRNA843	0.00122608	5.75237	up	RNA147333|p0437_imsncRNA843	GCCCTGAGCAGTGCCCACGTGGCTCTCCAGGAGCATTTCCCAGCTTTTTTTTTTTTTTTT	RNA147333|p0437_imsncRNA843															unpublished data
p33629	0.0144222	5.63444	up	p33629	GGTACTTCAGTATTATACAACTGCTGTGACCAGACTTGTATACTGGCCGAATATCAGTGC	TCONS_00029753	22	+	18848963	18851914	18851914	18851914	2	"18848963,18851304,"	"18849246,18851914,"	XLOC_014147	Gene_id=XLOC_014147;Gene_name=linc-DGCR6-1;Transcript_id=TCONS_00029753;Transcript_name=linc-DGCR6-1;	XLOC_014147		Intergenic	HumanLincRNACatalog
p43948_v4	0.000202342	5.29226	up	p43948_v4	GTCCTGAATTTTCCTGCTTAGAGAGCTTGTTTTTCTTTCCTGTTGCATCAAAGGGGTCTG	XR_430511.1	chrX	-	46185657	46187097	46185657	46185657	3	"46185657,46186738,46186985,"	"46185889,46186837,46187097,"	none					RefSeq
p36669_v4	0.000328917	5.18422	up	p36669_v4	GCGGAGCCACTCCATGCAGGTGCCCTCCAGGCATACTGCTCATACCCGCGGAGGAGACGC	uc011ihb.2	HSCHR6_MHC_QBL_CTG1	-	1261701	1269337	1269337	1269337	5	"1261701,1263859,1267916,1268217,1269326,"	"1263424,1264061,1268090,1268336,1269337,"	ZNRD1-AS1	"proteinID=;alignID=uc011ihb.2;kgID=uc011ihb.2;mRNA=AK126001;spID=;refseq=;protAcc=;description=Homo sapiens ZNRD1 antisense RNA 1 (non-protein coding) (ZNRD1-AS1), non-coding RNA.;rfamAcc=;tRnaName=;"	uc011ihb.2		Intergenic	UCSC
p14517	1.50774e-05	5.11373	up	p14517	TTACATTACAACTCTGGAAAAGGCAATAGACTGAGATGCAAGTGTGCCCCCAAGTGATGG	ENST00000460889.1	6	+	31430961	31431598	31431598	31431598	3	"31430961,31431147,31431366,"	"31431056,31431285,31431598,"	ENSG00000206337.6	"gene_id ""ENSG00000206337.6""; transcript_id ""ENST00000460889.1""; gene_type ""processed_transcript""; gene_status ""KNOWN""; gene_name ""HCP5""; transcript_type ""processed_transcript""; transcript_status ""KNOWN""; transcript_name ""HCP5-003""; level 2; havana_gene ""OTTHUMG00000031282.4""; havana_transcript ""OTTHUMT00000356316.1"";"	ENST00000460889.1	HCP5	Intergenic	ENSEMBL
p35841_v4	2.86552e-05	5.08164	up	p35841_v4	CGAAACTGGGCGCATTTTTTTTTTAACCTGAGAATTGGACACTTGATGAAGGGAAGGACA	TCONS_00026507	18	-	42257060	42259599	42259599	42259599	2	"42257060,42258965,"	"42258854,42259599,"	XLOC_012833	Gene_id=XLOC_012833;Gene_name=linc-SYT4-1;Transcript_id=TCONS_00026507;Transcript_name=linc-SYT4-1;	XLOC_012833		Divergent	HumanLincRNACatalog				ENST00000426838	"ENST00000282030, ENST00000282030"

## Sheet: down lncRNA
	Down regulated lncRNAs with an absolute fold-change > 5.
ProbeName	p	FC (abs)	Regulation	lncRNA_ProbeName	Probe Sequence	lncRNA ID	Chromosome	Strand	Start	End	cdsstart	cdsend	exoncount	exonstart	exonend	gene	description	alias	known lncRNA name	class	database	Sense	Antisense	Intronic	Bidirectional	Intergenic(10k)
p33915	0.0029392	16.1203	down	p33915	GTAGTATTGCTCCTTAAAAACCCCTCTCTCTGAAAATGACATGCCCTCGCAATGTAACTC	hox-HOXC10-58	12	+	52665220	52666140	52666140	52666140	1	"52665220,"	"52666140,"	hox-HOXC10-58	transcript_type=Hox Transcripts	hox-HOXC10-58		Intergenic	HOX Loci
p25097	0.0104836	8.75679	down	p25097	GCACCCTAAAGGTACTGACATTTTTCCCGATTTAAAGTTAAATGTCTTGTAAGGCAATGT	XR_109582.2	19	-	21753932	21770124	21770124	21770124	2	"21753932,21769664,"	"21754341,21770124,"	LOC100505594	"ID=rna37975;Name=XR_109582.2;Parent=gene31651;Dbxref=GeneID:100505594,Genbank:XR_109582.2;gbkey=misc_RNA;product=uncharacterized LOC100505594;transcript_id=XR_109582.2|ID=gene31651;Name=LOC100505594;Dbxref=GeneID:100505594;gbkey=Gene;gene=LOC100505594"	XR_109582.2		Intergenic	RefSeq
p8237	0.0086601	8.55561	down	p8237	TGTGGCCCCATCATTCTTCAGTGGTCTACCTGTGGTTATTTTATTCTTGTTACCTTCTGC	ENST00000596996.1	19	-	21753623	21770124	21770124	21770124	2	"21753623,21769664,"	"21754341,21770124,"	ENSG00000268555.1	"gene_id ""ENSG00000268555.1""; transcript_id ""ENST00000596996.1""; gene_type ""lincRNA""; gene_status ""NOVEL""; gene_name ""RP11-678G14.3""; transcript_type ""lincRNA""; transcript_status ""KNOWN""; transcript_name ""RP11-678G14.3-001""; level 2; tag ""basic""; havana_gene ""OTTHUMG00000182863.1""; havana_transcript ""OTTHUMT00000464022.1"";"	ENST00000596996.1		Intergenic	ENSEMBL
p15937	0.000476935	5.73848	down	p15937	AAAGAACAGGAGAACACTCTAGCTTCCCTGATAGCATTCAAGGTGCTGTCCAAACTGACT	ENST00000521815.1	8	-	128197879	128215467	128215467	128215467	4	"128197879,128200029,128200289,128215407,"	"128198015,128200129,128200360,128215467,"	ENSG00000254166.1	"gene_id ""ENSG00000254166.1""; transcript_id ""ENST00000521815.1""; gene_type ""lincRNA""; gene_status ""NOVEL""; gene_name ""RP11-255B23.4""; transcript_type ""lincRNA""; transcript_status ""KNOWN""; transcript_name ""RP11-255B23.4-001""; level 2; tag ""basic""; havana_gene ""OTTHUMG00000165064.1""; havana_transcript ""OTTHUMT00000381640.1"";"	ENST00000521815.1		Intergenic	ENSEMBL
p11967	4.36893e-06	5.46304	down	p11967	AAAGTTTCCTTTCAATGGCTTAAGAAAATGTTTCTAGTTGGAACGGGATCACTGGAATTT	ENST00000509150.1	3	+	130569626	130575067	130575067	130575067	3	"130569626,130573029,130574724,"	"130569772,130573113,130575067,"	ENSG00000249179.1	"gene_id ""ENSG00000249179.1""; transcript_id ""ENST00000509150.1""; gene_type ""processed_transcript""; gene_status ""PUTATIVE""; gene_name ""RP11-39E3.6""; transcript_type ""processed_transcript""; transcript_status ""PUTATIVE""; transcript_name ""RP11-39E3.6-001""; level 1; tag ""basic""; tag ""exp_conf""; havana_gene ""OTTHUMG00000159704.1""; havana_transcript ""OTTHUMT00000356962.1"";"	ENST00000509150.1		Antisense	ENSEMBL	ENST00000533801
p33916	0.000754974	5.4118	down	p33916	CAGCCCTGTTCCTGGTCCAAGTACTTTGTATTGTATACGTGAGTCATAATAATAAAAAGA	hox-HOXC8-64	12	+	52690306	52692810	52692810	52692810	1	"52690306,"	"52692810,"	hox-HOXC8-64	transcript_type=Hox Transcripts	hox-HOXC8-64		Intergenic	HOX Loci					ENST00000327741
p8972	0.000331729	5.31198	down	p8972	CTGTGTTACGCTGTGCACAGGAGACAAGACACAGAAATAGATGACCCATGATTTGTCTTC	ENST00000591400.1	2	-	6776708	6790633	6790633	6790633	6	"6776708,6778222,6778409,6778848,6779182,6790237,"	"6776858,6778285,6778493,6778999,6779405,6790633,"	ENSG00000236172.2	"gene_id ""ENSG00000236172.2""; transcript_id ""ENST00000591400.1""; gene_type ""lincRNA""; gene_status ""NOVEL""; gene_name ""AC097517.2""; transcript_type ""lincRNA""; transcript_status ""KNOWN""; transcript_name ""AC097517.2-022""; level 2; tag ""RNA_Seq_supported_only""; havana_gene ""OTTHUMG00000151631.3""; havana_transcript ""OTTHUMT00000459441.1"";"	TCONS_00003178;XLOC_001964;TCONS_00003179;XLOC_001964;TCONS_00003180;XLOC_001964;TCONS_00003181;XLOC_001964		Intergenic	ENSEMBL
RNA147037|p0141_imsncRNA223	1.59107e-05	5.13174	down	RNA147037|p0141_imsncRNA223	CTTAATTATGTGACTCTTGTCTCATGATCATTAATTCAATCCTCTTCTAAACATCAAACC	RNA147037|p0141_imsncRNA223															unpublished data
p1006	0.0235179	5.02801	down	p1006	GTATCAAAGTCAGGAGCAATTTCTTCTGTTCCCTGTATTTCAATATCTTTGCCTTTTACT	ENST00000426775.1	1	+	71413061	71417176	71417176	71417176	3	"71413061,71416417,71416583,"	"71413158,71416476,71417176,"	ENSG00000235782.1	"gene_id ""ENSG00000235782.1""; transcript_id ""ENST00000426775.1""; gene_type ""antisense""; gene_status ""NOVEL""; gene_name ""RP3-333A15.1""; transcript_type ""antisense""; transcript_status ""KNOWN""; transcript_name ""RP3-333A15.1-001""; level 2; tag ""basic""; havana_gene ""OTTHUMG00000009400.1""; havana_transcript ""OTTHUMT00000026080.1"";"	ENST00000426775.1		Intronic	ENSEMBL			ENST00000460330

## Sheet: up mRNA
	Up regulated mRNAs with an absolute fold-change > 5.
ProbeName	p	FC (abs)	Regulation	mRNA_ProbeName	ProbeID	Sequence	PrimaryAccession	RefSeqAccession	GenbankAccession	UniGeneID	EntrezGeneID	GeneSymbol	GeneName	EnsemblID	TIGRID	GO	Description	GenomicCoordinates	Cytoband
A_24_P303091	5.26403e-05	45.8522	up	A_24_P303091	A_24_P303091	GTCAAGCCATAATTGTTCTTAGTTTGCAGTTACACTAAAAGGTGACCAATGATGGTCACC	NM_001565	NM_001565	NM_001565	Hs.632586	3627	CXCL10	chemokine (C-X-C motif) ligand 10	ENST00000306602	THC2470607	GO:0002690(positive regulation of leukocyte chemotaxis)|GO:0005102(receptor binding)|GO:0005576(extracellular region)|GO:0005615(extracellular space)|GO:0006935(chemotaxis)|GO:0006954(inflammatory response)|GO:0006955(immune response)|GO:0007165(signal transduction)|GO:0007166(cell surface receptor linked signaling pathway)|GO:0007267(cell-cell signaling)|GO:0007517(muscle organ development)|GO:0…	"Homo sapiens chemokine (C-X-C motif) ligand 10 (CXCL10), mRNA [NM_001565]"	chr4:76942993-76942934	hs|4q21.1
A_23_P125278	2.00854e-05	34.67	up	A_23_P125278	A_23_P125278	TAAGAAAGGCTGGTTACCATCGGAGTTTACAAAGTGCTTTCACGTTCTTACTTGTTGTAT	NM_005409	NM_005409	NM_005409	Hs.632592	6373	CXCL11	chemokine (C-X-C motif) ligand 11	ENST00000306621	THC2473876	GO:0005576(extracellular region)|GO:0005615(extracellular space)|GO:0006935(chemotaxis)|GO:0006954(inflammatory response)|GO:0006955(immune response)|GO:0007165(signal transduction)|GO:0007267(cell-cell signaling)|GO:0008009(chemokine activity)	"Homo sapiens chemokine (C-X-C motif) ligand 11 (CXCL11), mRNA [NM_005409]"	chr4:76955674-76955615	hs|4q21.1
A_23_P392942	4.84248e-05	18.6723	up	A_23_P392942	A_23_P392942	GTTTGGTAGTATTTCTCGCCATGCTTTGCTCATGCGCAATGAGACTACAACTAGGGTGTA	NM_002445	NM_002445	NM_002445	Hs.147635	4481	MSR1	macrophage scavenger receptor 1	ENST00000381998	NP1163366	GO:0004872(receptor activity)|GO:0005044(scavenger receptor activity)|GO:0005515(protein binding)|GO:0005581(collagen)|GO:0005829(cytosol)|GO:0005886(plasma membrane)|GO:0005887(integral to plasma membrane)|GO:0006898(receptor-mediated endocytosis)|GO:0010744(positive regulation of macrophage derived foam cell differentiation)|GO:0010886(positive regulation of cholesterol storage)|GO:0030169(low-…	"Homo sapiens macrophage scavenger receptor 1 (MSR1), transcript variant SR-AII, mRNA [NM_002445]"	chr8:15998022-15997963	hs|8p22
A_21_P0005228	0.0184281	18.1443	up	A_21_P0005228	A_21_P0005228	AAAGTGGAATCGCCTTCCCCCGGAAGCTGTTGTAAAAATTAAAGGATGTATGTGAGTGCA	ENST00000450016		BE972828	Hs.529598		XLOC_006069		ENST00000450016			"601652062F1 NIH_MGC_82 Homo sapiens cDNA clone IMAGE:3935391 5', mRNA sequence [BE972828]"	chr7:44889105-44889164	hs|7p13
A_23_P18452	0.0143892	17.4068	up	A_23_P18452	A_23_P18452	TGTGACCCACTTACCTTGCATCTCACAGGTAGACAGTATATAACTAACAACCAAAGACTA	NM_002416	NM_002416	NM_002416	Hs.77367	4283	CXCL9	chemokine (C-X-C motif) ligand 9	ENST00000264888	THC2461130	GO:0005125(cytokine activity)|GO:0005576(extracellular region)|GO:0005615(extracellular space)|GO:0006935(chemotaxis)|GO:0006952(defense response)|GO:0006954(inflammatory response)|GO:0006955(immune response)|GO:0006968(cellular defense response)|GO:0007165(signal transduction)|GO:0007186(G-protein coupled receptor protein signaling pathway)|GO:0007267(cell-cell signaling)|GO:0008009(chemokine ac…	"Homo sapiens chemokine (C-X-C motif) ligand 9 (CXCL9), mRNA [NM_002416]"	chr4:76922855-76922796	hs|4q21.1
A_24_P335092	0.0316173	12.0987	up	A_24_P335092	A_24_P335092	CAGAAGCGATCAGCGATGCCAGAGAGAATATCCAGAGATTCTTTGGCCATGGTGCGGAGG	NM_000331	NM_000331	NM_000331	Hs.632144	6288	SAA1	serum amyloid A1	ENST00000532858	THC2465883	GO:0001664(G-protein-coupled receptor binding)|GO:0005576(extracellular region)|GO:0006953(acute-phase response)|GO:0007204(elevation of cytosolic calcium ion concentration)|GO:0030168(platelet activation)|GO:0030593(neutrophil chemotaxis)|GO:0034364(high-density lipoprotein particle)|GO:0045087(innate immune response)|GO:0045785(positive regulation of cell adhesion)|GO:0048246(macrophage chemota…	"Homo sapiens serum amyloid A1 (SAA1), transcript variant 1, mRNA [NM_000331]"	chr11:18290868-18291310	hs|11p15.1
A_23_P201459	0.00100489	11.3872	up	A_23_P201459	A_23_P201459	AGTAGCCAGCAGCTCCCAGAACCTCTTCTTCCTTCTTGGCCTAACTCTTCCAGTTAGGAT	NM_022873	NM_022873	NM_022873	Hs.523847	2537	IFI6	"interferon, alpha-inducible protein 6"	ENST00000362020	THC2534980	GO:0001836(release of cytochrome c from mitochondria)|GO:0005515(protein binding)|GO:0005739(mitochondrion)|GO:0006916(anti-apoptosis)|GO:0006955(immune response)|GO:0016020(membrane)|GO:0016021(integral to membrane)|GO:0019221(cytokine-mediated signaling pathway)|GO:0043154(negative regulation of caspase activity)|GO:0051902(negative regulation of mitochondrial depolarization)|GO:0060337(type I …	"Homo sapiens interferon, alpha-inducible protein 6 (IFI6), transcript variant 3, mRNA [NM_022873]"	chr1:27992896-27992837	hs|1p36.11
A_23_P7313	0.0116686	10.4147	up	A_23_P7313	A_23_P7313	TTCCACAGCCATGAATTTCACAGCCATGAAGATATGCTGGTTGTAGACCCCAAAAGTAAG	NM_001040058	NM_001040058	NM_001040058	Hs.313	6696	SPP1	secreted phosphoprotein 1	ENST00000360804	THC2522399	GO:0001503(ossification)|GO:0001649(osteoblast differentiation)|GO:0005125(cytokine activity)|GO:0005576(extracellular region)|GO:0005615(extracellular space)|GO:0005737(cytoplasm)|GO:0006954(inflammatory response)|GO:0007155(cell adhesion)|GO:0007566(embryo implantation)|GO:0010033(response to organic substance)|GO:0010811(positive regulation of cell-substrate adhesion)|GO:0031214(biomineral tis…	"Homo sapiens secreted phosphoprotein 1 (SPP1), transcript variant 1, mRNA [NM_001040058]"	chr4:88903920-88903979	hs|4q22.1
A_23_P256956	0.000805831	10.3373	up	A_23_P256956	A_23_P256956	TCAAGCCTTGACCACTTGTGATGACATCTTAATCAAACAGGACCAGACTCTGGCTGAACT	NM_005733	NM_005733	NM_005733	Hs.718626	10112	KIF20A	kinesin family member 20A	ENST00000502338	THC2467118	GO:0000087(M phase of mitotic cell cycle)|GO:0000166(nucleotide binding)|GO:0000278(mitotic cell cycle)|GO:0000910(cytokinesis)|GO:0003777(microtubule motor activity)|GO:0005215(transporter activity)|GO:0005524(ATP binding)|GO:0005654(nucleoplasm)|GO:0005737(cytoplasm)|GO:0005794(Golgi apparatus)|GO:0005856(cytoskeleton)|GO:0005874(microtubule)|GO:0007018(microtubule-based movement)|GO:0015031(pr…	"Homo sapiens kinesin family member 20A (KIF20A), mRNA [NM_005733]"	chr5:137522081-137522804	hs|5q31.2
A_33_P3401826	0.00246573	10.1728	up	A_33_P3401826	A_33_P3401826	GGCAGCCTAGAAAAACAAACAATTAATGTATCTTTATGTCCCTGGCACATGAATAAACTT	NM_207315	NM_207315	NM_207315	Hs.7155	129607	CMPK2	"cytidine monophosphate (UMP-CMP) kinase 2, mitochondrial"	ENST00000478738	THC2601942	GO:0000166(nucleotide binding)|GO:0004127(cytidylate kinase activity)|GO:0004798(thymidylate kinase activity)|GO:0005524(ATP binding)|GO:0005634(nucleus)|GO:0005730(nucleolus)|GO:0005739(mitochondrion)|GO:0006221(pyrimidine nucleotide biosynthetic process)|GO:0006233(dTDP biosynthetic process)|GO:0016301(kinase activity)|GO:0016740(transferase activity)|GO:0033862(UMP kinase activity)|GO:0071222(…	"Homo sapiens cytidine monophosphate (UMP-CMP) kinase 2, mitochondrial (CMPK2), nuclear gene encoding mitochondrial protein, mRNA [NM_207315]"	chr2:6988526-6988467	hs|2p25.2
A_23_P55649	0.000117185	10.0613	up	A_23_P55649	A_23_P55649	GTGTTATTTTTTGTTTTTTGACTTCTGCCTATACCCTGGGGTAAGTGGAGTTGGGAAATA	NM_001462	NM_001462	NM_001462	Hs.99855	2358	FPR2	formyl peptide receptor 2	ENST00000340023	THC2478865	GO:0004871(signal transducer activity)|GO:0004872(receptor activity)|GO:0004930(G-protein coupled receptor activity)|GO:0004982(N-formyl peptide receptor activity)|GO:0005886(plasma membrane)|GO:0006928(cellular component movement)|GO:0006935(chemotaxis)|GO:0006954(inflammatory response)|GO:0007155(cell adhesion)|GO:0007186(G-protein coupled receptor protein signaling pathway)|GO:0016021(integral…	"Homo sapiens formyl peptide receptor 2 (FPR2), transcript variant 1, mRNA [NM_001462]"	chr19:52273150-52273209	hs|19q13.41
A_23_P64828	0.0033028	10.0305	up	A_23_P64828	A_23_P64828	CTCTGCATCTACTGGACAAAGTATTATGACTTTAAAAACCCCATTATTGAAAAGTACCTG	NM_002534	NM_002534	NM_002534	Hs.524760	4938	OAS1	"2'-5'-oligoadenylate synthetase 1, 40/46kDa"	ENST00000377508	THC2784845	GO:0000166(nucleotide binding)|GO:0001730(2'-5'-oligoadenylate synthetase activity)|GO:0003725(double-stranded RNA binding)|GO:0005524(ATP binding)|GO:0005634(nucleus)|GO:0005737(cytoplasm)|GO:0005739(mitochondrion)|GO:0005783(endoplasmic reticulum)|GO:0005792(microsome)|GO:0005829(cytosol)|GO:0006164(purine nucleotide biosynthetic process)|GO:0006955(immune response)|GO:0008270(zinc ion binding)…	"Homo sapiens 2'-5'-oligoadenylate synthetase 1, 40/46kDa (OAS1), transcript variant 2, mRNA [NM_002534]"	chr12:113354461-113354520	hs|12q24.13
A_23_P100127	0.000100425	9.48155	up	A_23_P100127	A_23_P100127	CGGTCTCTAGCAAAGATTCAGGCATTGGATCTGTTGCAGGTAAACTGAACCTAAGTCCTT	NM_170589	NM_170589	NM_170589	Hs.181855	57082	CASC5	cancer susceptibility candidate 5	ENST00000260369	THC2474180	GO:0000087(M phase of mitotic cell cycle)|GO:0000236(mitotic prometaphase)|GO:0000278(mitotic cell cycle)|GO:0000777(condensed chromosome kinetochore)|GO:0001669(acrosomal vesicle)|GO:0001675(acrosome assembly)|GO:0005515(protein binding)|GO:0005634(nucleus)|GO:0005654(nucleoplasm)|GO:0005694(chromosome)|GO:0005730(nucleolus)|GO:0005829(cytosol)|GO:0006334(nucleosome assembly)|GO:0007059(chromoso…	"Homo sapiens cancer susceptibility candidate 5 (CASC5), transcript variant 1, mRNA [NM_170589]"	chr15:40917525-40917584	hs|15q15.1
A_24_P417352	0.0117309	9.10879	up	A_24_P417352	A_24_P417352	TGACCACCTATGACAGCGTGACCATCTCCTGGACCCGCCAGAATGGCGAAGCTGTGAAAA	ENST00000390559		BX161420	Hs.510635				ENST00000390559	NP1181174		immunoglobulin heavy constant mu [Source:HGNC Symbol;Acc:5541] [ENST00000390559]	chr14:106321243-106321184	hs|14q32.33
A_33_P3374210	0.00171487	8.94598	up	A_33_P3374210	A_33_P3374210	ATAAATGCTCTGCAAGCCCTCCCTTAAGACGGCAGTGTATTAGAGAAAATGGAAACGTAG	NM_002417	NM_002417	NM_002417	Hs.80976	4288	MKI67	antigen identified by monoclonal antibody Ki-67	ENST00000368652	THC2621692	"GO:0000166(nucleotide binding)|GO:0000775(chromosome, centromeric region)|GO:0000793(condensed chromosome)|GO:0005515(protein binding)|GO:0005524(ATP binding)|GO:0005622(intracellular)|GO:0005634(nucleus)|GO:0005730(nucleolus)|GO:0005737(cytoplasm)|GO:0006259(DNA metabolic process)|GO:0007049(cell cycle)|GO:0007126(meiosis)|GO:0008022(protein C-terminus binding)|GO:0008283(cell proliferation)|GO…	"Homo sapiens antigen identified by monoclonal antibody Ki-67 (MKI67), transcript variant 1, mRNA [NM_002417]"	chr10:129907639-129907580	hs|10q26.2
A_24_P372223	0.000359403	8.68061	up	A_24_P372223	A_24_P372223	CCTTTTTGTATTTGAGAGAATCTACTAAGTTCAGTCCAGTCAAGAAAAGAACCTAATAGC	NM_138715	NM_138715	NM_138715	Hs.147635	4481	MSR1	macrophage scavenger receptor 1	ENST00000350896	THC2472840	GO:0004872(receptor activity)|GO:0005044(scavenger receptor activity)|GO:0005515(protein binding)|GO:0005581(collagen)|GO:0005829(cytosol)|GO:0005886(plasma membrane)|GO:0005887(integral to plasma membrane)|GO:0006898(receptor-mediated endocytosis)|GO:0010744(positive regulation of macrophage derived foam cell differentiation)|GO:0010886(positive regulation of cholesterol storage)|GO:0030169(low-…	"Homo sapiens macrophage scavenger receptor 1 (MSR1), transcript variant SR-AI, mRNA [NM_138715]"	chr8:15965525-15965466	hs|8p22
A_23_P217269	0.00018288	8.65682	up	A_23_P217269	A_23_P217269	CTCAGAGGACCAGCTATATCCAGGATCATTTCTCTTTCTTCAGGGCCAGACAGCTTTTAA	NM_007268	NM_007268	NM_007268	Hs.8904	11326	VSIG4	V-set and immunoglobulin domain containing 4	ENST00000412866	NP1210683	"GO:0005515(protein binding)|GO:0006957(complement activation, alternative pathway)|GO:0016020(membrane)|GO:0016021(integral to membrane)|GO:0032703(negative regulation of interleukin-2 production)|GO:0042130(negative regulation of T cell proliferation)"	"Homo sapiens V-set and immunoglobulin domain containing 4 (VSIG4), transcript variant 1, mRNA [NM_007268]"	chrX:65241745-65241686	hs|Xq12
A_23_P137931	0.0012524	8.5688	up	A_23_P137931	A_23_P137931	CTATCATCAACTGCATCATCTACTTTAATGGTGAGGTACCACAGCTTGTGCTGTACATGG	NM_000677	NM_000677	NM_000677	Hs.281342	140	ADORA3	adenosine A3 receptor	ENST00000241356	THC2473213	"GO:0001609(adenosine receptor activity, G-protein coupled)|GO:0004871(signal transducer activity)|GO:0004872(receptor activity)|GO:0005886(plasma membrane)|GO:0005887(integral to plasma membrane)|GO:0006954(inflammatory response)|GO:0007165(signal transduction)|GO:0007190(activation of adenylate cyclase activity)|GO:0008016(regulation of heart contraction)|GO:0009611(response to wounding)"	"Homo sapiens adenosine A3 receptor (ADORA3), transcript variant 2, mRNA [NM_000677]"	chr1:112042789-112042730	hs|1p13.2
A_33_P3283611	0.0149546	8.39098	up	A_33_P3283611	A_33_P3283611	TTCAGGCATAGGCAGTATTTTCCTGTCAGCATCTGAGCTTGAGGATGGTAGTGAGGAAAT	NM_001549	NM_001549	NM_001549	Hs.47338	3437	IFIT3	interferon-induced protein with tetratricopeptide repeats 3	ENST00000543062	THC2785668	GO:0003674(molecular_function)|GO:0005515(protein binding)|GO:0005575(cellular_component)|GO:0005829(cytosol)|GO:0008150(biological_process)|GO:0019221(cytokine-mediated signaling pathway)|GO:0035457(cellular response to interferon-alpha)|GO:0060337(type I interferon-mediated signaling pathway)	"Homo sapiens interferon-induced protein with tetratricopeptide repeats 3 (IFIT3), transcript variant 1, mRNA [NM_001549]"	chr10:91099762-91099821	hs|10q23.31
A_23_P139786	0.00865408	8.19187	up	A_23_P139786	A_23_P139786	GTTTCCAGCCAGTTAGTTTTCTCTGGGAGACTTCTCTGTACATTTCTGCCATGTACTCCA	NM_003733	NM_003733	NM_003733	Hs.118633	8638	OASL	2'-5'-oligoadenylate synthetase-like	ENST00000257570	THC2471311	GO:0003677(DNA binding)|GO:0003725(double-stranded RNA binding)|GO:0005524(ATP binding)|GO:0005730(nucleolus)|GO:0005737(cytoplasm)|GO:0005829(cytosol)|GO:0006955(immune response)|GO:0008150(biological_process)|GO:0016740(transferase activity)|GO:0019221(cytokine-mediated signaling pathway)|GO:0046966(thyroid hormone receptor binding)|GO:0060333(interferon-gamma-mediated signaling pathway)|GO:006…	"Homo sapiens 2'-5'-oligoadenylate synthetase-like (OASL), transcript variant 1, mRNA [NM_003733]"	chr12:121458379-121458320	hs|12q24.31
A_23_P17481	9.67326e-05	8.1392	up	A_23_P17481	A_23_P17481	GGAAGAGGTGATCACTCTCACACTAAGACTGAGGAAATAAAAAAGGTTTGGTGTTTTCCT	NM_023068	NM_023068	NM_023068	Hs.31869	6614	SIGLEC1	"sialic acid binding Ig-like lectin 1, sialoadhesin"	ENST00000202578	THC2491270	GO:0005529(sugar binding)|GO:0005576(extracellular region)|GO:0005886(plasma membrane)|GO:0006897(endocytosis)|GO:0006954(inflammatory response)|GO:0007160(cell-matrix adhesion)|GO:0016021(integral to membrane)|GO:0016337(cell-cell adhesion)	"Homo sapiens sialic acid binding Ig-like lectin 1, sialoadhesin (SIGLEC1), mRNA [NM_023068]"	chr20:3668277-3668218	hs|20p13
A_33_P3402489	0.00111024	7.95078	up	A_33_P3402489	A_33_P3402489	TATCTACTGGACCATCAACTACAACGCCAAGGACAAGACTGTTGGAGACTTCCTGAAACA	NM_006187	NM_006187	NM_006187	Hs.528634	4940	OAS3	"2'-5'-oligoadenylate synthetase 3, 100kDa"	ENST00000228928	THC2473268	"GO:0000166(nucleotide binding)|GO:0003723(RNA binding)|GO:0005524(ATP binding)|GO:0005737(cytoplasm)|GO:0005792(microsome)|GO:0005829(cytosol)|GO:0006139(nucleobase, nucleoside, nucleotide and nucleic acid metabolic process)|GO:0006955(immune response)|GO:0016740(transferase activity)|GO:0016779(nucleotidyltransferase activity)|GO:0019221(cytokine-mediated signaling pathway)|GO:0045071(negative …	"Homo sapiens 2'-5'-oligoadenylate synthetase 3, 100kDa (OAS3), mRNA [NM_006187]"	chr12:113405902-113405961	hs|12q24.13
A_24_P28722	0.0123692	7.66687	up	A_24_P28722	A_24_P28722	ACTCTGAGTCAGTTGAAATAGGGTACCATCTAGGTCAGTTTAAGAAGAGTCAGCTCAGAG	NM_080657	NM_080657	NM_080657	Hs.17518	91543	RSAD2	radical S-adenosyl methionine domain containing 2	ENST00000382040	THC2464214	GO:0003674(molecular_function)|GO:0003824(catalytic activity)|GO:0005783(endoplasmic reticulum)|GO:0005789(endoplasmic reticulum membrane)|GO:0005794(Golgi apparatus)|GO:0016020(membrane)|GO:0030278(regulation of ossification)|GO:0046872(metal ion binding)|GO:0051536(iron-sulfur cluster binding)|GO:0051607(defense response to virus)	"Homo sapiens radical S-adenosyl methionine domain containing 2 (RSAD2), mRNA [NM_080657]"	chr2:7037200-7037259	hs|2p25.2
A_23_P137366	0.000114915	7.63465	up	A_23_P137366	A_23_P137366	CACCGACAAGAACTCACTACTGGGCATGGAGGGTGCCAACAGCATCTTTTCCGGGTTCCT	NM_000491	NM_000491	NM_000491	Hs.8986	713	C1QB	"complement component 1, q subcomponent, B chain"	ENST00000314933	THC2466901	"GO:0005576(extracellular region)|GO:0005581(collagen)|GO:0005602(complement component C1 complex)|GO:0006956(complement activation)|GO:0006958(complement activation, classical pathway)|GO:0007420(brain development)|GO:0007568(aging)|GO:0010033(response to organic substance)|GO:0045087(innate immune response)|GO:0051384(response to glucocorticoid stimulus)"	"Homo sapiens complement component 1, q subcomponent, B chain (C1QB), mRNA [NM_000491]"	chr1:22987795-22987854	hs|1p36.12
A_23_P33723	0.000263146	7.62375	up	A_23_P33723	A_23_P33723	ATTCACCTCTCTCACTGACTATTACAGTTGCATTTTTATGGAGTTCTTCTTCTCCTAGGA	NM_004244	NM_004244	NM_004244	Hs.504641	9332	CD163	CD163 molecule	ENST00000396620	THC2689581	GO:0005044(scavenger receptor activity)|GO:0005515(protein binding)|GO:0005576(extracellular region)|GO:0005886(plasma membrane)|GO:0005887(integral to plasma membrane)|GO:0006953(acute-phase response)|GO:0006954(inflammatory response)	"Homo sapiens CD163 molecule (CD163), transcript variant 1, mRNA [NM_004244]"	chr12:7623941-7623882	hs|12p13.31
A_24_P274270	6.87185e-05	7.51882	up	A_24_P274270	A_24_P274270	TTGAACCCTACACGAAGAAAGAACTTTCTGCTGTTACTTTCCCTGACATCATTCGCAATT	NM_139266	NM_139266	NM_139266	Hs.642990	6772	STAT1	"signal transducer and activator of transcription 1, 91kDa"	ENST00000540176	THC2545270	"GO:0000979(RNA polymerase II core promoter sequence-specific DNA binding)|GO:0000983(RNA polymerase II core promoter sequence-specific DNA binding transcription factor activity)|GO:0003677(DNA binding)|GO:0003700(sequence-specific DNA binding transcription factor activity)|GO:0004715(non-membrane spanning protein tyrosine kinase activity)|GO:0004871(signal transducer activity)|GO:0005509(calcium…	"Homo sapiens signal transducer and activator of transcription 1, 91kDa (STAT1), transcript variant beta, mRNA [NM_139266]"	chr2:191841733-191841674	hs|2q32.2
A_23_P363174	0.000184881	7.42903	up	A_23_P363174	A_23_P363174	CACCACAAGGCCAAAGGCAAATAATGTCTCCATAGAATCACTTTCCAATACAACGGCTCT	NM_003511	NM_003511	NM_003511	Hs.233568	8332	HIST1H2AL	"histone cluster 1, H2al"	ENST00000357320	THC2484792		"Homo sapiens histone cluster 1, H2al (HIST1H2AL), mRNA [NM_003511]"	chr6:27833502-27833561	hs|6p22.1
A_23_P127288	0.00153353	7.3951	up	A_23_P127288	A_23_P127288	CTCCATCTTATTTTCATGTATATGTGTTCATTAAAGCATGAATGGTATGGAACTCTCTCC	NM_000417	NM_000417	NM_000417	Hs.231367	3559	IL2RA	"interleukin 2 receptor, alpha"	ENST00000379954	THC2489292	GO:0002437(inflammatory response to antigenic stimulus)|GO:0004872(receptor activity)|GO:0004911(interleukin-2 receptor activity)|GO:0005886(plasma membrane)|GO:0006915(apoptosis)|GO:0006924(activation-induced cell death of T cells)|GO:0006955(immune response)|GO:0007166(cell surface receptor linked signaling pathway)|GO:0008144(drug binding)|GO:0008283(cell proliferation)|GO:0009897(external sid…	"Homo sapiens interleukin 2 receptor, alpha (IL2RA), mRNA [NM_000417]"	chr10:6054565-6054506	hs|10p15.1
A_33_P3336822	0.0277805	7.37519	up	A_33_P3336822	A_33_P3336822	ATCTCTTGTTCTGGAAGCAGCTCCAACATCGGAAGTAATACTGTAAACTGGTACCAGCAG	ENST00000390297		U09907	Hs.561078				ENST00000390297	NP426024		immunoglobulin lambda variable 1-44 [Source:HGNC Symbol;Acc:5879] [ENST00000390297]	chr22:22735478-22735537	hs|22q11.22
A_33_P3291831	0.00105404	7.24146	up	A_33_P3291831	A_33_P3291831	GACCGTCAACATGTGCAGCATCAATTGCATGTAATTCTTAAGGAGCTCCGAAAAGCAAGA	NM_018131	NM_018131	NM_018131	Hs.14559	55165	CEP55	centrosomal protein 55kDa	ENST00000358339	THC2462419	GO:0005737(cytoplasm)|GO:0005813(centrosome)|GO:0005814(centriole)|GO:0005856(cytoskeleton)|GO:0007049(cell cycle)|GO:0007067(mitosis)|GO:0030496(midbody)|GO:0032154(cleavage furrow)|GO:0051301(cell division)	"Homo sapiens centrosomal protein 55kDa (CEP55), transcript variant 1, mRNA [NM_018131]"	chr10:95279478-95279537	hs|10q23.33
A_24_P197964	0.00041502	7.17302	up	A_24_P197964	A_24_P197964	AAATTGCTTGCAGATATTTTTAAATGACAGCAATTTTCTAATATTTGGTTTAATAAAATG	NM_014788	NM_014788	NM_014788	Hs.575631	9830	TRIM14	tripartite motif containing 14	ENST00000341469	THC2481022	GO:0003674(molecular_function)|GO:0005622(intracellular)|GO:0005737(cytoplasm)|GO:0008150(biological_process)|GO:0008270(zinc ion binding)|GO:0046872(metal ion binding)	"Homo sapiens tripartite motif containing 14 (TRIM14), transcript variant 1, mRNA [NM_014788]"	chr9:100846713-100846654	hs|9q22.33
A_33_P3301075	0.0147138	7.1459	up	A_33_P3301075	A_33_P3301075	TTCACCATCTCCAGAGACAATTCCAAGAACACGCTGTATCTGCAAATGAACAGCCTGAGA	ENST00000390615	XM_003403831	XM_003403831	Hs.703889				ENST00000390615	NP240776		immunoglobulin heavy variable 3-33 [Source:HGNC Symbol;Acc:5596] [ENST00000390615]	chr14:106815814-106815755	hs|14q32.33
A_23_P36120	0.0001234	7.14493	up	A_23_P36120	A_23_P36120	CTCCAAATTTTACCCAAGTGACTTCTACACTGTTGAACTCTGCTTACCCATTCATAGGAC	NM_022349	NM_022349	NM_022349	Hs.523702	64231	MS4A6A	"membrane-spanning 4-domains, subfamily A, member 6A"	ENST00000530179	THC2578759	GO:0004872(receptor activity)|GO:0016020(membrane)|GO:0016021(integral to membrane)	"Homo sapiens membrane-spanning 4-domains, subfamily A, member 6A (MS4A6A), transcript variant 2, mRNA [NM_022349]"	chr11:59947371-59947312	hs|11q12.2
A_23_P321949	0.0113347	7.14351	up	A_23_P321949	A_23_P321949	AAGAACTCTTACCATGAAGACCCTCCTACTGTTGGCAGTGATCATGATCTTTGGCCTACT	NM_000300	NM_000300	NM_000300	Hs.466804	5320	PLA2G2A	"phospholipase A2, group IIA (platelets, synovial fluid)"	ENST00000482011	THC2735620	GO:0004623(phospholipase A2 activity)|GO:0005509(calcium ion binding)|GO:0005543(phospholipid binding)|GO:0005576(extracellular region)|GO:0005615(extracellular space)|GO:0005783(endoplasmic reticulum)|GO:0006644(phospholipid metabolic process)|GO:0010744(positive regulation of macrophage derived foam cell differentiation)|GO:0016020(membrane)|GO:0016042(lipid catabolic process)|GO:0016787(hydrol…	"Homo sapiens phospholipase A2, group IIA (platelets, synovial fluid) (PLA2G2A), transcript variant 1, mRNA [NM_000300]"	chr1:20305279-20305011	hs|1p36.13
A_33_P3233645	0.00414228	7.07718	up	A_33_P3233645	A_33_P3233645	CCCGTAAAATCTAGGATTTTTTGTTTTTTGCTACAATCTTGACCCCTTTGCTACATTCCC	NM_005950	NM_005950	NM_005950	Hs.433391	4495	MT1G	metallothionein 1G	ENST00000379811	THC2463010	GO:0005515(protein binding)|GO:0005634(nucleus)|GO:0005737(cytoplasm)|GO:0008270(zinc ion binding)|GO:0030224(monocyte differentiation)|GO:0035924(cellular response to vascular endothelial growth factor stimulus)|GO:0042117(monocyte activation)|GO:0045926(negative regulation of growth)|GO:0046872(metal ion binding)|GO:0048471(perinuclear region of cytoplasm)|GO:0071276(cellular response to cadmiu…	"Homo sapiens metallothionein 1G (MT1G), mRNA [NM_005950]"	chr16:56700752-56700693	hs|16q13
A_23_P204087	0.000642001	7.07366	up	A_23_P204087	A_23_P204087	TCTTCAAAGCAAAGCTCTTTACTTTCCCCTTGGTTCTCATAACTCTGTGATCTTGCTCTC	NM_016817	NM_016817	NM_016817	Hs.414332	4939	OAS2	"2'-5'-oligoadenylate synthetase 2, 69/71kDa"	ENST00000392583	THC2461916	"GO:0000166(nucleotide binding)|GO:0001730(2'-5'-oligoadenylate synthetase activity)|GO:0003723(RNA binding)|GO:0005524(ATP binding)|GO:0005634(nucleus)|GO:0005737(cytoplasm)|GO:0005739(mitochondrion)|GO:0005783(endoplasmic reticulum)|GO:0005792(microsome)|GO:0005829(cytosol)|GO:0006139(nucleobase, nucleoside, nucleotide and nucleic acid metabolic process)|GO:0006164(purine nucleotide biosyntheti…	"Homo sapiens 2'-5'-oligoadenylate synthetase 2, 69/71kDa (OAS2), transcript variant 1, mRNA [NM_016817]"	chr12:113448601-113448660	hs|12q24.13
A_33_P3331174	0.0109993	6.98729	up	A_33_P3331174	A_33_P3331174	ACCATCTCCAGAGAAAATGCCAAGAACTCCTTGTATCTTCAAATGAACAGCCTGAGAGCC	ENST00000390602	XM_002346274	XM_002346274	Hs.460661				ENST00000390602	NP240761		immunoglobulin heavy variable 3-13 [Source:HGNC Symbol;Acc:5581] [ENST00000390602]	chr14:106586226-106586167	hs|14q32.33
A_23_P101564	0.0254983	6.83357	up	A_23_P101564	A_23_P101564	TGAAGCCGGGAGTTATTCAAATCTTGGGAGTCAAGACATCCAGGTTCCTGTGCCAGCGGC	NM_019113	NM_019113	NM_019113	Hs.283015	26291	FGF21	fibroblast growth factor 21	ENST00000222157	THC2482942	GO:0005515(protein binding)|GO:0005576(extracellular region)|GO:0005625(soluble fraction)|GO:0007165(signal transduction)|GO:0007267(cell-cell signaling)|GO:0008083(growth factor activity)|GO:0046326(positive regulation of glucose import)|GO:0070374(positive regulation of ERK1 and ERK2 cascade)	"Homo sapiens fibroblast growth factor 21 (FGF21), mRNA [NM_019113]"	chr19:49260204-49260263	hs|19q13.33
A_23_P111804	0.000812096	6.8057	up	A_23_P111804	A_23_P111804	TGATTCGGTTTCTCAGAGTCTCATGGCATCATAGTTTTTCCAGAATGACACAGTAGCCAC	NM_022750	NM_022750	NM_022750	Hs.12646	64761	PARP12	"poly (ADP-ribose) polymerase family, member 12"	ENST00000488726	THC2462153	GO:0003676(nucleic acid binding)|GO:0003950(NAD+ ADP-ribosyltransferase activity)|GO:0005634(nucleus)|GO:0008270(zinc ion binding)|GO:0016740(transferase activity)|GO:0046872(metal ion binding)	"Homo sapiens poly (ADP-ribose) polymerase family, member 12 (PARP12), mRNA [NM_022750]"	chr7:139724005-139723946	hs|7q34
A_24_P230563	0.000755374	6.76485	up	A_24_P230563	A_24_P230563	AGAGAGGTTTCCGCAGAATAAAAAGCGGGTCACTCTATATGCTCTGTACAGGAAACTCTA	NM_000417	NM_000417	NM_000417	Hs.231367	3559	IL2RA	"interleukin 2 receptor, alpha"	ENST00000447847	THC2604346	GO:0002437(inflammatory response to antigenic stimulus)|GO:0004872(receptor activity)|GO:0004911(interleukin-2 receptor activity)|GO:0005886(plasma membrane)|GO:0006915(apoptosis)|GO:0006924(activation-induced cell death of T cells)|GO:0006955(immune response)|GO:0007166(cell surface receptor linked signaling pathway)|GO:0008144(drug binding)|GO:0008283(cell proliferation)|GO:0009897(external sid…	"Homo sapiens interleukin 2 receptor, alpha (IL2RA), mRNA [NM_000417]"	chr10:6067898-6067839	hs|10p15.1
A_24_P24053	0.0334351	6.53746	up	A_24_P24053	A_24_P24053	TCTCAGTTATTTATAGCTGTGGTAGCACATACTACGCAGACTCCGTGAAGGGCCGATTCA	ENST00000390632		JF810271	Hs.705292				ENST00000390632	NP1166771		immunoglobulin heavy variable 3-66 [Source:HGNC Symbol;Acc:5619] [ENST00000390632]	chr14:107131181-107131122	hs|14q32.33
A_24_P367432	0.0318256	6.51772	up	A_24_P367432	A_24_P367432	CAGGCCCCTGGACAAGGGCTTGAGTGGATGGGAAGGATCATCCCTATCCTTGGTATAGCA	ENST00000390633	XR_133539	XR_133539	Hs.704366				ENST00000390633	NP1084138		immunoglobulin heavy variable 1-69 [Source:HGNC Symbol;Acc:5558] [ENST00000390633]	chr14:107170110-107170051	hs|14q32.33
A_23_P62890	0.00181462	6.50132	up	A_23_P62890	A_23_P62890	CAAAGATGCATTTACCTCTGTATCAACTCAGGAAATCTCATAAGCTGGTACCACTCAGGA	NM_002053	NM_002053	NM_002053	Hs.62661	2633	GBP1	"guanylate binding protein 1, interferon-inducible"	ENST00000370473	THC2468230	GO:0000166(nucleotide binding)|GO:0003924(GTPase activity)|GO:0005525(GTP binding)|GO:0005829(cytosol)|GO:0005886(plasma membrane)|GO:0019221(cytokine-mediated signaling pathway)|GO:0060333(interferon-gamma-mediated signaling pathway)	"Homo sapiens guanylate binding protein 1, interferon-inducible (GBP1), mRNA [NM_002053]"	chr1:89518848-89518789	hs|1p22.2
A_23_P75769	2.47631e-05	6.36576	up	A_23_P75769	A_23_P75769	CACCAAAAGATCAACAGACAAATGCTCCAGAAATCTATGCTGACTGTGACACAAGAGCCT	NM_024021	NM_024021	NM_024021	Hs.325960	51338	MS4A4A	"membrane-spanning 4-domains, subfamily A, member 4"	ENST00000529991	THC2628883	GO:0004872(receptor activity)|GO:0016020(membrane)|GO:0016021(integral to membrane)	"Homo sapiens membrane-spanning 4-domains, subfamily A, member 4 (MS4A4A), transcript variant 2, mRNA [NM_024021]"	chr11:60075655-60075714	hs|11q12.2
A_33_P3235876	0.0272481	6.24434	up	A_33_P3235876	A_33_P3235876	ATCTCCAGAGACAATTCCAAGAACACGCTGTATCTTCAAATGAACAGCCTGAGAGCTGAG	ENST00000390632	XM_003403854	XM_003403854	Hs.705292				ENST00000390632	NP1166770		immunoglobulin heavy variable 3-66 [Source:HGNC Symbol;Acc:5619] [ENST00000390632]	chr14:107131119-107131060	hs|14q32.33
A_23_P117852	6.62966e-05	6.19765	up	A_23_P117852	A_23_P117852	TACTGCTGCCATTTTTATTGGTGTTTGATTATTGGAATGGTGCCATATTGTCACTCCTTC	NM_014736	NM_014736	NM_014736	Hs.81892	9768	KIAA0101	KIAA0101	ENST00000380258	THC2611322	GO:0005634(nucleus)|GO:0005739(mitochondrion)	"Homo sapiens KIAA0101 (KIAA0101), transcript variant 1, mRNA [NM_014736]"	chr15:64657906-64657847	hs|15q22.31
A_21_P0011347	0.0244392	6.17971	up	A_21_P0011347	A_21_P0011347	GTCGAGTCACCATATCAGTAGACAAGTCCAAGAACCAGTTCTCCCTGAACCTGAGATCTG	ENST00000338567	XM_001716198	XM_001716198	Hs.631647		XLOC_l2_004840		ENST00000338567	NP660168			chr15:22473017-22472958	hs|15q11.2
A_23_P125977	0.000107591	6.14936	up	A_23_P125977	A_23_P125977	GCAGCGGCGTCAAAGTGGTCACCTTCTGTGGCCACACGTCCAAAACCAATCAGGTCAACT	NM_172369	NM_172369	NM_172369	Hs.467753	714	C1QC	"complement component 1, q subcomponent, C chain"	ENST00000374637	THC2677730	"GO:0005576(extracellular region)|GO:0005581(collagen)|GO:0006955(immune response)|GO:0006956(complement activation)|GO:0006958(complement activation, classical pathway)|GO:0030853(negative regulation of granulocyte differentiation)|GO:0045087(innate immune response)|GO:0045650(negative regulation of macrophage differentiation)"	"Homo sapiens complement component 1, q subcomponent, C chain (C1QC), transcript variant 2, mRNA [NM_172369]"	chr1:22974089-22974148	hs|1p36.12
A_23_P153745	0.000453233	6.12756	up	A_23_P153745	A_23_P153745	ATGAAGCCCAGATACACAAAATTCCACCCCTAGATCAAGAATCCTGCTCCACTAAGAATG	NM_006332	NM_006332	NM_006332	Hs.14623	10437	IFI30	"interferon, gamma-inducible protein 30"	ENST00000407280	THC2482700	"GO:0005576(extracellular region)|GO:0005764(lysosome)|GO:0005886(plasma membrane)|GO:0016667(oxidoreductase activity, acting on a sulfur group of donors)|GO:0019221(cytokine-mediated signaling pathway)|GO:0030054(cell junction)|GO:0042590(antigen processing and presentation of exogenous peptide antigen via MHC class I)|GO:0043202(lysosomal lumen)|GO:0043231(intracellular membrane-bounded organel…	"Homo sapiens interferon, gamma-inducible protein 30 (IFI30), mRNA [NM_006332]"	chr19:18288840-18288899	hs|19p13.11
A_33_P3231414	7.60239e-05	6.06676	up	A_33_P3231414	A_33_P3231414	GGGAACTTTTAGGGGTCACTCAATTCTGCAGTATAAATAACTAATGTCTCTACAATTTTG	NM_006669	NM_006669	NM_006669	Hs.667388	10859	LILRB1	"leukocyte immunoglobulin-like receptor, subfamily B (with TM and ITIM domains), member 1"	ENST00000421584	NP1454352	GO:0001915(negative regulation of T cell mediated cytotoxicity)|GO:0002230(positive regulation of defense response to virus by host)|GO:0002309(T cell proliferation involved in immune response)|GO:0002740(negative regulation of cytokine secretion involved in immune response)|GO:0002774(Fc receptor mediated inhibitory signaling pathway)|GO:0004872(receptor activity)|GO:0005737(cytoplasm)|GO:000588…	"Homo sapiens leukocyte immunoglobulin-like receptor, subfamily B (with TM and ITIM domains), member 1 (LILRB1), transcript variant 1, mRNA [NM_006669]"	chr19:55148442-55148501	hs|19q13.42
A_23_P105794	0.00056495	6.03214	up	A_23_P105794	A_23_P105794	AGAAGAGAAGCATTTAGAGAGCATCAGCAATACAAAACCGCTGAGTTCTTGAGCAAACTG	NM_033255	NM_033255	NM_033255	Hs.546467	94240	EPSTI1	epithelial stromal interaction 1 (breast)	ENST00000476830	THC2769616		"Homo sapiens epithelial stromal interaction 1 (breast) (EPSTI1), transcript variant 2, mRNA [NM_033255]"	chr13:43528115-43500538	hs|13q14.11
A_23_P137665	0.0404905	5.98602	up	A_23_P137665	A_23_P137665	TCCTTATCAAAGGACACCATTTTGGCAAGCTCTATCACCAAGGAGCCAAACATCCTACAA	NM_001276	NM_001276	NM_001276	Hs.382202	1116	CHI3L1	chitinase 3-like 1 (cartilage glycoprotein-39)	ENST00000404436	THC2510769	GO:0003824(catalytic activity)|GO:0004568(chitinase activity)|GO:0005201(extracellular matrix structural constituent)|GO:0005529(sugar binding)|GO:0005576(extracellular region)|GO:0005578(proteinaceous extracellular matrix)|GO:0005615(extracellular space)|GO:0005975(carbohydrate metabolic process)|GO:0006032(chitin catabolic process)|GO:0043169(cation binding)|GO:0071347(cellular response to inte…	"Homo sapiens chitinase 3-like 1 (cartilage glycoprotein-39) (CHI3L1), mRNA [NM_001276]"	chr1:203148255-203148196	hs|1q32.1
A_21_P0000197	0.000373319	5.89277	up	A_21_P0000197	A_21_P0000197	TCTGTACTAGTTTGTGGCAGCTCAAGTAAAATCGAGTCCAAACCAACGGCTCTTTTCAGG	NM_021064	NM_021064	NM_021064	Hs.51011		HIST1H2AG	"histone cluster 1, H2ag"	ENST00000359193	THC2477745	GO:0000786(nucleosome)|GO:0003677(DNA binding)|GO:0005634(nucleus)|GO:0005694(chromosome)|GO:0006334(nucleosome assembly)|GO:0019899(enzyme binding)	"Homo sapiens histone cluster 1, H2ag (HIST1H2AG), mRNA [NM_021064]"	chr6:27101247-27101306	hs|6p22.1
A_23_P15394	0.000161534	5.87425	up	A_23_P15394	A_23_P15394	GGGTACCCTTATTTCCTCGACACGCAACTGGCTCAAAGACAATGTTATTTTCCTTCCCTT	NM_001251	NM_001251	NM_001251	Hs.647419	968	CD68	CD68 molecule	ENST00000380498	THC2470244	GO:0005624(membrane fraction)|GO:0005765(lysosomal membrane)|GO:0005768(endosome)|GO:0005886(plasma membrane)|GO:0010008(endosome membrane)|GO:0016021(integral to membrane)	"Homo sapiens CD68 molecule (CD68), transcript variant 1, mRNA [NM_001251]"	chr17:7484879-7484938	hs|17p13.1
A_23_P25176	0.000284302	5.79461	up	A_23_P25176	A_23_P25176	GGCATGGAGGGAATCAAAGTGTTTCTCCATGAAAGAGAACTGTGGCTAAAATTCCACGAA	NM_080718	NM_080718	NM_080718	Hs.381715	6910	TBX5	T-box 5	ENST00000552726	THC2474382	"GO:0002009(morphogenesis of an epithelium)|GO:0003166(bundle of His development)|GO:0003181(atrioventricular valve morphogenesis)|GO:0003197(endocardial cushion development)|GO:0003218(cardiac left ventricle formation)|GO:0003229(ventricular cardiac muscle tissue development)|GO:0003281(ventricular septum development)|GO:0003283(atrial septum development)|GO:0003677(DNA binding)|GO:0003700(seque…	"Homo sapiens T-box 5 (TBX5), transcript variant 2, mRNA [NM_080718]"	chr12:114839725-114839666	hs|12q24.21
A_33_P3312897	0.0183809	5.74422	up	A_33_P3312897	A_33_P3312897	AAACAAAGCTAACAGTTACACCACAGAATACGCCGCGTCTGTGAAAGGCAGATTCACCAT	ENST00000433072		AF460716	Hs.705292				ENST00000433072	NP208059		immunoglobulin heavy variable 3-72 [Source:HGNC Symbol;Acc:5622] [ENST00000433072]	chr14:107199076-107199017	hs|14q32.33
A_33_P3224710	0.000562681	5.73641	up	A_33_P3224710	A_33_P3224710	GGTCATTGCCTTTCTCCATTGTCTAGTAGACATGTCTAAAGTTCAAACTTTATAGGATAA	NM_012252	NM_012252	NM_012252	Hs.125962	22797	TFEC	transcription factor EC	ENST00000393485	THC2474951	"GO:0003677(DNA binding)|GO:0003700(sequence-specific DNA binding transcription factor activity)|GO:0003713(transcription coactivator activity)|GO:0003714(transcription corepressor activity)|GO:0005634(nucleus)|GO:0006355(regulation of transcription, DNA-dependent)|GO:0034605(cellular response to heat)"	"Homo sapiens transcription factor EC (TFEC), transcript variant 1, mRNA [NM_012252]"	chr7:115580160-115580101	hs|7q31.2
A_24_P161764	0.0357364	5.73076	up	A_24_P161764	A_24_P161764	GTTTCCTGCAAGGCTTCTGGATACACCTTCACTAGCTATGCTATGCATTGGGTGCGCCAG	ENST00000390595		L04336	Hs.510635				ENST00000390595	NP1174631		immunoglobulin heavy variable 1-3 [Source:HGNC Symbol;Acc:5552] [ENST00000390595]	chr14:106471482-106471423	hs|14q32.33
A_33_P3225512	0.000373411	5.72383	up	A_33_P3225512	A_33_P3225512	TCATAAAGTCTTGCCTTGCTGAACTCCCTCTCTGCAGGCAGCCTGCCTTTAAAAATAGTT	NM_002535	NM_002535	NM_002535	Hs.414332	4939	OAS2	"2'-5'-oligoadenylate synthetase 2, 69/71kDa"	ENST00000392583	THC2474929	"GO:0000166(nucleotide binding)|GO:0001730(2'-5'-oligoadenylate synthetase activity)|GO:0003723(RNA binding)|GO:0005524(ATP binding)|GO:0005634(nucleus)|GO:0005737(cytoplasm)|GO:0005739(mitochondrion)|GO:0005783(endoplasmic reticulum)|GO:0005792(microsome)|GO:0005829(cytosol)|GO:0006139(nucleobase, nucleoside, nucleotide and nucleic acid metabolic process)|GO:0006164(purine nucleotide biosyntheti…	"Homo sapiens 2'-5'-oligoadenylate synthetase 2, 69/71kDa (OAS2), transcript variant 2, mRNA [NM_002535]"	chr12:113448429-113448488	hs|12q24.13
A_24_P813550	0.0369214	5.6464	up	A_24_P813550	A_24_P813550	CTCAAGAGTCGAGTCACCATATCAGTGGACACGTCCAAGAACCAGTTCTCCCTGAGGCTG	ENST00000390629	XM_001716198	XM_001716198	Hs.631647				ENST00000390629	NP1077996		immunoglobulin heavy variable 4-59 [Source:HGNC Symbol;Acc:5654] [ENST00000390629]	chr14:107083360-107083301	hs|14q32.33
A_24_P335305	0.00176195	5.62453	up	A_24_P335305	A_24_P335305	TCTTTGGCAATGGCCACCCTGGTGTTGGCATATTGGCCCCACTGTAACTTTTGGGGGCTT	NM_006187	NM_006187	NM_006187	Hs.528634	4940	OAS3	"2'-5'-oligoadenylate synthetase 3, 100kDa"	ENST00000323881	THC2616649	"GO:0000166(nucleotide binding)|GO:0003723(RNA binding)|GO:0005524(ATP binding)|GO:0005737(cytoplasm)|GO:0005792(microsome)|GO:0005829(cytosol)|GO:0006139(nucleobase, nucleoside, nucleotide and nucleic acid metabolic process)|GO:0006955(immune response)|GO:0016740(transferase activity)|GO:0016779(nucleotidyltransferase activity)|GO:0019221(cytokine-mediated signaling pathway)|GO:0045071(negative …	"Homo sapiens 2'-5'-oligoadenylate synthetase 3, 100kDa (OAS3), mRNA [NM_006187]"	chr12:113410131-113410190	hs|12q24.13
A_23_P819	0.02439	5.56802	up	A_23_P819	A_23_P819	CACGGTCCTGCTGGTGGTGGACAAATGCGACGAACCTCTGAGCATCCTGGTGAGGAATAA	NM_005101	NM_005101	NM_005101	Hs.458485	9636	ISG15	ISG15 ubiquitin-like modifier	ENST00000379389	THC2467092	GO:0005576(extracellular region)|GO:0005615(extracellular space)|GO:0005737(cytoplasm)|GO:0005829(cytosol)|GO:0007267(cell-cell signaling)|GO:0009615(response to virus)|GO:0019221(cytokine-mediated signaling pathway)|GO:0019941(modification-dependent protein catabolic process)|GO:0031386(protein tag)|GO:0032020(ISG15-protein conjugation)|GO:0032480(negative regulation of type I interferon product…	"Homo sapiens ISG15 ubiquitin-like modifier (ISG15), mRNA [NM_005101]"	chr1:949567-949626	hs|1p36.33
A_33_P3377151	0.0224258	5.54888	up	A_33_P3377151	A_33_P3377151	ACATCGTGAGGAACTTCCACTACCTTCTCATCAAGGATGGCTGCAGGGTGCCTGCTGTAG	NM_006274	NM_006274	NM_006274	Hs.50002	6363	CCL19	chemokine (C-C motif) ligand 19	ENST00000378800	THC2470923	GO:0001768(establishment of T cell polarity)|GO:0001771(immunological synapse formation)|GO:0002407(dendritic cell chemotaxis)|GO:0002408(myeloid dendritic cell chemotaxis)|GO:0002606(positive regulation of dendritic cell antigen processing and presentation)|GO:0005576(extracellular region)|GO:0005615(extracellular space)|GO:0006874(cellular calcium ion homeostasis)|GO:0006954(inflammatory respon…	"Homo sapiens chemokine (C-C motif) ligand 19 (CCL19), mRNA [NM_006274]"	chr9:34690267-34690208	hs|9p13.3
A_21_P0005486	0.0007065	5.51592	up	A_21_P0005486	A_21_P0005486	CTGAAGATGCACAAATAATTTCAAGTTCAGTTCTCAGGGATTCAAAGGACATGAAAATTC	THC2773766					XLOC_006390			THC2773766		"Q3KII3_PSEPF (Q3KII3) Inner-membrane translocator, partial (6%) [THC2773766]"	chr7:027226951-027226892	hs|7p15.2
A_23_P376060	0.00371712	5.50044	up	A_23_P376060	A_23_P376060	TGCTCTCAAAACATACTCAGTTCCAAACTTCTTTTCATACCATTTTTAGCTGTGTTCACA	NM_012481	NM_012481	NM_012481	Hs.444388	22806	IKZF3	IKAROS family zinc finger 3 (Aiolos)	ENST00000293068	NP1241561	GO:0003677(DNA binding)|GO:0003700(sequence-specific DNA binding transcription factor activity)|GO:0005515(protein binding)|GO:0005622(intracellular)|GO:0005634(nucleus)|GO:0005737(cytoplasm)|GO:0006357(regulation of transcription from RNA polymerase II promoter)|GO:0007498(mesoderm development)|GO:0008270(zinc ion binding)|GO:0042113(B cell activation)|GO:0046872(metal ion binding)|GO:0046982(pr…	"Homo sapiens IKAROS family zinc finger 3 (Aiolos) (IKZF3), transcript variant 1, mRNA [NM_012481]"	chr17:37921970-37921911	hs|17q12
A_23_P132159	0.0189254	5.4977	up	A_23_P132159	A_23_P132159	CTGTCATTTTCCATTTCCGTTCCTGGATCTACGGAGTCTTCTAAGAGATTTTGCAATGAG	NM_017414	NM_017414	NM_017414	Hs.38260	11274	USP18	ubiquitin specific peptidase 18	ENST00000215794	THC2471774	GO:0004221(ubiquitin thiolesterase activity)|GO:0004843(ubiquitin-specific protease activity)|GO:0005634(nucleus)|GO:0005829(cytosol)|GO:0006508(proteolysis)|GO:0006511(ubiquitin-dependent protein catabolic process)|GO:0008233(peptidase activity)|GO:0008234(cysteine-type peptidase activity)|GO:0019221(cytokine-mediated signaling pathway)|GO:0060337(type I interferon-mediated signaling pathway)|GO…	"Homo sapiens ubiquitin specific peptidase 18 (USP18), mRNA [NM_017414]"	chr22:18659618-18659677	hs|22q11.21
A_23_P45871	0.00576859	5.49118	up	A_23_P45871	A_23_P45871	TTGTTCGTTTTGCCTTCTGTCCTTGGAACAGTCATATCTCAAGTTCAAAGGCCAAAACCT	NM_006820	NM_006820	NM_006820	Hs.389724	10964	IFI44L	interferon-induced protein 44-like	ENST00000476521	THC2481229	GO:0005737(cytoplasm)|GO:0009615(response to virus)	"Homo sapiens interferon-induced protein 44-like (IFI44L), mRNA [NM_006820]"	chr1:79107590-79107649	hs|1p31.1
A_33_P3326210	0.000665202	5.46311	up	A_33_P3326210	A_33_P3326210	TTCATGTTTGGCTGTTTTCTCAGCACTGATGAAATAGCATTTTCTGACCCAACACCAGAT	NM_001017420	NM_001017420	NM_001017420	Hs.99480	157570	ESCO2	establishment of cohesion 1 homolog 2 (S. cerevisiae)	ENST00000397418	THC2544172	"GO:0000785(chromatin)|GO:0005634(nucleus)|GO:0005694(chromosome)|GO:0006275(regulation of DNA replication)|GO:0007049(cell cycle)|GO:0016746(transferase activity, transferring acyl groups)|GO:0034421(post-translational protein acetylation)|GO:0046872(metal ion binding)"	"Homo sapiens establishment of cohesion 1 homolog 2 (S. cerevisiae) (ESCO2), mRNA [NM_001017420]"	chr8:27660830-27660889	hs|8p21.1
A_21_P0014047	8.73867e-05	5.37803	up	A_21_P0014047	A_21_P0014047	ACATTCAGCAAAACACAGATGGGAGCGGCCAAGTCAGCATTCCAATAATTATCCCTCAGA	NM_001252204	NM_001252204	NM_001252204	Hs.720022		C4A	complement component 4A (Rodgers blood group)	ENST00000546746	THC2469347	"GO:0004866(endopeptidase inhibitor activity)|GO:0005576(extracellular region)|GO:0005615(extracellular space)|GO:0006954(inflammatory response)|GO:0006956(complement activation)|GO:0006958(complement activation, classical pathway)|GO:0045087(innate immune response)"	"Homo sapiens complement component 4A (Rodgers blood group) (C4A), transcript variant 2, mRNA [NM_001252204]"	chr6:31959281-31959340	hs|6p21.33
A_24_P608268	0.0273198	5.37055	up	A_24_P608268	A_24_P608268	CCAGAGATGATTCCAAGAACACGGCGTATCTGCAAATGAACAGCCTGAAAACCGAGGACA	ENST00000390636		U21252	Hs.547404				ENST00000390636	NP095189		immunoglobulin heavy variable 3-73 [Source:HGNC Symbol;Acc:5623] [ENST00000390636]	chr14:107211014-107210955	hs|14q32.33
A_33_P3331228	0.0301432	5.25729	up	A_33_P3331228	A_33_P3331228	CAAAAAACACGCTGTATCTGCAAATGAACAGCCTGAAAACCGAGGACACAGCCGTGTATT	ENST00000390603		AY505570	Hs.719895				ENST00000390603	NP298921		immunoglobulin heavy variable 3-15 [Source:HGNC Symbol;Acc:5582] [ENST00000390603]	chr14:106610383-106610324	hs|14q32.33
A_24_P15388	0.0276325	5.24958	up	A_24_P15388	A_24_P15388	GCCAAGAACACGCTGTATCTGCAAATGAACAGTCTGAGAGCCGAGGACACGGCTGTGTAT	ENST00000424969	XM_003403466	XM_003403466	Hs.720346				ENST00000424969	NP508738		immunoglobulin heavy variable 3-74 [Source:HGNC Symbol;Acc:5624] [ENST00000424969]	chr14:107218747-107218688	hs|14q32.33
A_33_P3374205	0.00230609	5.18924	up	A_33_P3374205	A_33_P3374205	ATGTGCTCTGGGTTACCTGGTCTTAGTTCAGTTGATATCAACAACTTTGGTGATTCCATT	NM_002417	NM_002417	NM_002417	Hs.80976	4288	MKI67	antigen identified by monoclonal antibody Ki-67	ENST00000537609	NP1073950	"GO:0000166(nucleotide binding)|GO:0000775(chromosome, centromeric region)|GO:0000793(condensed chromosome)|GO:0005515(protein binding)|GO:0005524(ATP binding)|GO:0005622(intracellular)|GO:0005634(nucleus)|GO:0005730(nucleolus)|GO:0005737(cytoplasm)|GO:0006259(DNA metabolic process)|GO:0007049(cell cycle)|GO:0007126(meiosis)|GO:0008022(protein C-terminus binding)|GO:0008283(cell proliferation)|GO…	"Homo sapiens antigen identified by monoclonal antibody Ki-67 (MKI67), transcript variant 1, mRNA [NM_002417]"	chr10:129913252-129913193	hs|10q26.2
A_33_P3229122	0.00156159	5.18832	up	A_33_P3229122	A_33_P3229122	ACCAGCTCTAAGTAATTCTAACGTCTTCATACCCAATCCCAAAGGCTCTTTTAAGAGCCA	NM_003522	NM_003522	NM_003522	Hs.182137	8343	HIST1H2BF	"histone cluster 1, H2bf"	ENST00000359985	THC2500887		"Homo sapiens histone cluster 1, H2bf (HIST1H2BF), mRNA [NM_003522]"	chr6:26200153-26200212	hs|6p22.2
A_33_P3289246	0.0213032	5.16415	up	A_33_P3289246	A_33_P3289246	ATCTGCAAATGAACAGTCTGAGAGCTGAGGACACGGCCTTGTATTACTGTGCAAAAGATA	ENST00000390600	XM_003403666	XM_003403666	Hs.720841				ENST00000390600	NP104532		immunoglobulin heavy variable 3-9 [Source:HGNC Symbol;Acc:5628] [ENST00000390600]	chr14:106552343-106552285	hs|14q32.33
A_33_P3331220	0.0457474	5.14164	up	A_33_P3331220	A_33_P3331220	ATTCATCATCTCCAGAGACAATTCCAGGAACACCCTGTATCTGCAAACGAATAGCCTGAG	ENST00000390617		Z46771	Hs.510635				ENST00000390617	NP1166158		immunoglobulin heavy variable 3-35 (non-functional) [Source:HGNC Symbol;Acc:5598] [ENST00000390617]	chr14:106845416-106845357	hs|14q32.33
A_33_P3331178	0.049199	5.12178	up	A_33_P3331178	A_33_P3331178	TTCATCATCTCCAGAGACAATTCCAGGAACTCCCTGTATCTGCAAAAGAACAGACGGAGA	ENST00000390604							ENST00000390604			immunoglobulin heavy variable 3-16 (non-functional) [Source:HGNC Symbol;Acc:5583] [ENST00000390604]	chr14:106621986-106621927	hs|14q32.33
A_23_P133956	0.00104824	5.09223	up	A_23_P133956	A_23_P133956	TGGTAGTGCTAAGATGCTCATGTTTGTGAACATTTCTCCACTGGAAGAGAACGTCTCCGA	NM_002263	NM_002263	NM_002263	Hs.436912	3833	KIFC1	kinesin family member C1	ENST00000480346	THC2525437	GO:0000070(mitotic sister chromatid segregation)|GO:0000166(nucleotide binding)|GO:0003777(microtubule motor activity)|GO:0005524(ATP binding)|GO:0005634(nucleus)|GO:0005737(cytoplasm)|GO:0005769(early endosome)|GO:0005815(microtubule organizing center)|GO:0005819(spindle)|GO:0005856(cytoskeleton)|GO:0005874(microtubule)|GO:0005875(microtubule associated complex)|GO:0007018(microtubule-based move…	"Homo sapiens kinesin family member C1 (KIFC1), mRNA [NM_002263]"	chr6:33374428-33374621	hs|6p21.32
A_23_P55270	0.0329775	5.03718	up	A_23_P55270	A_23_P55270	ACATTCAATGCATGGATCAATCAGTGTGATTAGCTTTCTCAGCAGACATTGTGCCATATG	NM_002988	NM_002988	NM_002988	Hs.143961	6362	CCL18	chemokine (C-C motif) ligand 18 (pulmonary and activation-regulated)	ENST00000004921	THC2464854	GO:0005515(protein binding)|GO:0005576(extracellular region)|GO:0005615(extracellular space)|GO:0006935(chemotaxis)|GO:0006954(inflammatory response)|GO:0006955(immune response)|GO:0007154(cell communication)|GO:0007165(signal transduction)|GO:0007267(cell-cell signaling)|GO:0008009(chemokine activity)|GO:0009607(response to biotic stimulus)	"Homo sapiens chemokine (C-C motif) ligand 18 (pulmonary and activation-regulated) (CCL18), mRNA [NM_002988]"	chr17:34398680-34398739	hs|17q12
A_23_P256107	0.00140963	5.03292	up	A_23_P256107	A_23_P256107	AGTGGATGAAAACTTCGATCCTTTACCTGATTATTGGCTATCTCTTCTGTTCAAGAAATT	NM_006665	NM_006665	NM_006665	Hs.44227	10855	HPSE	heparanase	ENST00000507150	THC2464801	"GO:0004566(beta-glucuronidase activity)|GO:0005515(protein binding)|GO:0005576(extracellular region)|GO:0005634(nucleus)|GO:0005764(lysosome)|GO:0005765(lysosomal membrane)|GO:0005975(carbohydrate metabolic process)|GO:0006029(proteoglycan metabolic process)|GO:0007155(cell adhesion)|GO:0007160(cell-matrix adhesion)|GO:0010575(positive regulation vascular endothelial growth factor production)|GO…	"Homo sapiens heparanase (HPSE), transcript variant 1, mRNA [NM_006665]"	chr4:84227383-84223390	hs|4q21.23
A_23_P42282	0.00019903	5.03274	up	A_23_P42282	A_23_P42282	GCTTTCCGCCTCTTTGAGACCAAGATCACCCAAGTCCTGCACTTCACCAAGGATGTCAAG	NM_001002029	NM_001002029	NM_001002029	Hs.720022	721	C4B	complement component 4B (Chido blood group)	ENST00000463249	THC2501809	"GO:0004866(endopeptidase inhibitor activity)|GO:0005576(extracellular region)|GO:0005615(extracellular space)|GO:0006954(inflammatory response)|GO:0006956(complement activation)|GO:0006958(complement activation, classical pathway)|GO:0045087(innate immune response)"	"Homo sapiens complement component 4B (Chido blood group) (C4B), mRNA [NM_001002029]"	chr6:32002329-32002650	hs|6p21.33
A_24_P144346	0.0355065	5.02221	up	A_24_P144346	A_24_P144346	GTGGCACATACTATGCAGACTCCGTGAAGGGCCGATTCACCATCTCCAGAGACAATGCCA	ENST00000426099	XM_002346274	XM_002346274	Hs.460661				ENST00000426099	NP492523		"PREDICTED: Homo sapiens hypothetical protein LOC100132941 (LOC100132941), mRNA [XM_002346274]"	chr16:32063474-32063533	hs|16p11.2
A_24_P222655	0.000695459	5.00541	up	A_24_P222655	A_24_P222655	GGGTGACCAGGTCTGGGTTGAAAAAGACCCCAAAAAGGGTCACATTTACCAGGGCTCTGA	NM_015991	NM_015991	NM_015991	Hs.632379	712	C1QA	"complement component 1, q subcomponent, A chain"	ENST00000374642	THC2691241	"GO:0005576(extracellular region)|GO:0005581(collagen)|GO:0005602(complement component C1 complex)|GO:0006956(complement activation)|GO:0006958(complement activation, classical pathway)|GO:0007267(cell-cell signaling)|GO:0045087(innate immune response)"	"Homo sapiens complement component 1, q subcomponent, A chain (C1QA), mRNA [NM_015991]"	chr1:22965795-22965854	hs|1p36.12

## Sheet: down mRNA
	Down regulated mRNAs with an absolute fold-change > 5.
ProbeName	p	FC (abs)	Regulation	mRNA_ProbeName	ProbeID	Sequence	PrimaryAccession	RefSeqAccession	GenbankAccession	UniGeneID	EntrezGeneID	GeneSymbol	GeneName	EnsemblID	TIGRID	GO	Description	GenomicCoordinates	Cytoband
A_24_P218805	0.00219222	34.9292	down	A_24_P218805	A_24_P218805	AGATTAGCAAGACCATTAACCTTACAGACAGACAAGTCAAAATCTGGTTTCAAAATCGCA	NM_017409	NM_017409	NM_017409	Hs.44276	3226	HOXC10	homeobox C10	ENST00000511575	THC2660036	GO:0003700(sequence-specific DNA binding transcription factor activity)|GO:0005634(nucleus)|GO:0007275(multicellular organismal development)|GO:0008284(positive regulation of cell proliferation)|GO:0019907(cyclin-dependent protein kinase activating kinase holoenzyme complex)|GO:0021520(spinal cord motor neuron cell fate specification)|GO:0043565(sequence-specific DNA binding)|GO:0050905(neuromusc…	"Homo sapiens homeobox C10 (HOXC10), mRNA [NM_017409]"	chr12:54383100-54383159	hs|12q13.13
A_33_P3243230	1.24383e-05	17.0413	down	A_33_P3243230	A_33_P3243230	AAGTTCTTTGTCACTCCCAGTAGTGTCCTATTTTAGATGATAATTTCTTTGATCTCCCTA	ENST00000401931				3576	IL8	interleukin 8	ENST00000401931	THC2544321	GO:0001525(angiogenesis)|GO:0002237(response to molecule of bacterial origin)|GO:0005153(interleukin-8 receptor binding)|GO:0005515(protein binding)|GO:0005576(extracellular region)|GO:0005615(extracellular space)|GO:0005622(intracellular)|GO:0006928(cellular component movement)|GO:0006935(chemotaxis)|GO:0006954(inflammatory response)|GO:0006955(immune response)|GO:0007050(cell cycle arrest)|GO:0…	interleukin 8 [Source:HGNC Symbol;Acc:6025] [ENST00000401931]	chr4:74607982-74608041	hs|4q13.3
A_24_P124558	0.000978544	14.7846	down	A_24_P124558	A_24_P124558	CCCCAGTAGAGTAGAACTAAATTGCACTGAATGTATAGTTAACTCTGTCTTGAATTCTCT	NM_022658	NM_022658	NM_022658	Hs.664500	3224	HOXC8	homeobox C8	ENST00000040584	THC2479037	"GO:0000122(negative regulation of transcription from RNA polymerase II promoter)|GO:0000976(transcription regulatory region sequence-specific DNA binding)|GO:0003700(sequence-specific DNA binding transcription factor activity)|GO:0005634(nucleus)|GO:0006355(regulation of transcription, DNA-dependent)|GO:0007275(multicellular organismal development)|GO:0009952(anterior/posterior pattern formation…	"Homo sapiens homeobox C8 (HOXC8), mRNA [NM_022658]"	chr12:54406311-54406370	hs|12q13.13
A_23_P103588	0.000601137	9.27265	down	A_23_P103588	A_23_P103588	TGGCTCCAGGATTGGTGCCTTCTCTTATGGCTCTGGTTTAGCAGCAAGTTTCTTTTCATT	NM_005518	NM_005518	NM_005518	Hs.59889	3158	HMGCS2	3-hydroxy-3-methylglutaryl-CoA synthase 2 (mitochondrial)	ENST00000544913	THC2674106	GO:0001822(kidney development)|GO:0001889(liver development)|GO:0004421(hydroxymethylglutaryl-CoA synthase activity)|GO:0005739(mitochondrion)|GO:0005743(mitochondrial inner membrane)|GO:0005759(mitochondrial matrix)|GO:0006695(cholesterol biosynthetic process)|GO:0007420(brain development)|GO:0007494(midgut development)|GO:0007584(response to nutrient)|GO:0008299(isoprenoid biosynthetic process)…	"Homo sapiens 3-hydroxy-3-methylglutaryl-CoA synthase 2 (mitochondrial) (HMGCS2), nuclear gene encoding mitochondrial protein, transcript variant 1, mRNA [NM_005518]"	chr1:120295988-120295929	hs|1p12
A_23_P429998	3.59877e-06	9.03832	down	A_23_P429998	A_23_P429998	TTTTTACAATCTGTATCTTTGACAATTCTGGGTGCGAGTGTGAGAGTGTGAGCAGGGCTT	NM_006732	NM_006732	NM_006732	Hs.590958	2354	FOSB	FBJ murine osteosarcoma viral oncogene homolog B	ENST00000353609	THC2506083	GO:0000122(negative regulation of transcription from RNA polymerase II promoter)|GO:0003677(DNA binding)|GO:0003700(sequence-specific DNA binding transcription factor activity)|GO:0005634(nucleus)|GO:0007275(multicellular organismal development)|GO:0007610(behavior)|GO:0008134(transcription factor binding)|GO:0043565(sequence-specific DNA binding)|GO:0046983(protein dimerization activity)|GO:0071…	"Homo sapiens FBJ murine osteosarcoma viral oncogene homolog B (FOSB), transcript variant 1, mRNA [NM_006732]"	chr19:45978205-45978264	hs|19q13.32
A_33_P3283525	0.00014637	7.87985	down	A_33_P3283525	A_33_P3283525	GGTAAATTTGCAATTATTTATGAACTCATTAAGTATTAAGAATGTTGTTTACCTGTCCTG	ENST00000498108				55740	ENAH	enabled homolog (Drosophila)	ENST00000498108	THC2715000	GO:0001725(stress fiber)|GO:0001843(neural tube closure)|GO:0003779(actin binding)|GO:0005737(cytoplasm)|GO:0005829(cytosol)|GO:0005856(cytoskeleton)|GO:0005886(plasma membrane)|GO:0005925(focal adhesion)|GO:0007411(axon guidance)|GO:0008154(actin polymerization or depolymerization)|GO:0017124(SH3 domain binding)|GO:0030027(lamellipodium)|GO:0030036(actin cytoskeleton organization)|GO:0030054(cel…	enabled homolog (Drosophila) [Source:HGNC Symbol;Acc:18271] [ENST00000498108]	chr1:225688850-225688791	hs|1q42.12
A_32_P87013	0.000172733	7.64563	down	A_32_P87013	A_32_P87013	TAGATTCTTATAATATTATTTAAATGACTGCATTTTTAAATACAAGGCTTTATATTTTTA	NM_000584	NM_000584	NM_000584	Hs.624	3576	IL8	interleukin 8	ENST00000307407	THC2470330	GO:0001525(angiogenesis)|GO:0002237(response to molecule of bacterial origin)|GO:0005153(interleukin-8 receptor binding)|GO:0005515(protein binding)|GO:0005576(extracellular region)|GO:0005615(extracellular space)|GO:0005622(intracellular)|GO:0006928(cellular component movement)|GO:0006935(chemotaxis)|GO:0006954(inflammatory response)|GO:0006955(immune response)|GO:0007050(cell cycle arrest)|GO:0…	"Homo sapiens interleukin 8 (IL8), mRNA [NM_000584]"	chr4:74609265-74609324	hs|4q13.3
A_23_P106194	0.000103225	7.43443	down	A_23_P106194	A_23_P106194	AGAGGGTTCCTGTAGACCTAGGGAGGACCTTATCTGTGCGTGAAACACACCAGGCTGTGG	NM_005252	NM_005252	NM_005252	Hs.728079	2353	FOS	FBJ murine osteosarcoma viral oncogene homolog	ENST00000303562	THC2544585	"GO:0001661(conditioned taste aversion)|GO:0002224(toll-like receptor signaling pathway)|GO:0002755(MyD88-dependent toll-like receptor signaling pathway)|GO:0002756(MyD88-independent toll-like receptor signaling pathway)|GO:0003690(double-stranded DNA binding)|GO:0003700(sequence-specific DNA binding transcription factor activity)|GO:0005515(protein binding)|GO:0005634(nucleus)|GO:0005654(nucleop…	"Homo sapiens FBJ murine osteosarcoma viral oncogene homolog (FOS), mRNA [NM_005252]"	chr14:75748214-75748273	hs|14q24.3
A_23_P137238	0.0348397	6.94722	down	A_23_P137238	A_23_P137238	TCCTACTATCTCCTGGCCTGGACCTCAGAAGGAGCTTTTTGCCTATCTATAATTTTTCAC	NM_004653	NM_004653	NM_004653	Hs.80358	8284	KDM5D	lysine (K)-specific demethylase 5D	ENST00000492117	THC2498998	"GO:0003674(molecular_function)|GO:0003677(DNA binding)|GO:0005575(cellular_component)|GO:0005622(intracellular)|GO:0005634(nucleus)|GO:0007283(spermatogenesis)|GO:0008270(zinc ion binding)|GO:0016491(oxidoreductase activity)|GO:0016568(chromatin modification)|GO:0016702(oxidoreductase activity, acting on single donors with incorporation of molecular oxygen, incorporation of two atoms of oxygen)|…	"Homo sapiens lysine (K)-specific demethylase 5D (KDM5D), transcript variant 2, mRNA [NM_004653]"	chrY:21867829-21867770	hs|Yq11.222
A_33_P3421053	0.0264763	6.64705	down	A_33_P3421053	A_33_P3421053	CTTGAATCAGATGGAAGCTACCAAAAGCCTTCTTACATCCTTTAAGTTCAAAAGAATCAG	NM_000450	NM_000450	NM_000450	Hs.82848	6401	SELE	selectin E	ENST00000367774	THC2470435	GO:0002092(positive regulation of receptor internalization)|GO:0002523(leukocyte migration involved in inflammatory response)|GO:0002687(positive regulation of leukocyte migration)|GO:0004888(transmembrane receptor activity)|GO:0005488(binding)|GO:0005515(protein binding)|GO:0005529(sugar binding)|GO:0005615(extracellular space)|GO:0005886(plasma membrane)|GO:0005901(caveola)|GO:0005905(coated pi…	"Homo sapiens selectin E (SELE), mRNA [NM_000450]"	chr1:169694929-169694870	hs|1q24.2
A_21_P0005906	0.000545915	6.27614	down	A_21_P0005906	A_21_P0005906	AAAGAACAGGAGAACACTCTAGCTTCCCTGATAGCATTCAAGGTGCTGTCCAAACTGACT	ENST00000521815		BI223175	Hs.573407		XLOC_007214		ENST00000521815	THC2775323		"602941436F1 NIH_MGC_12 Homo sapiens cDNA clone IMAGE:5104545 5', mRNA sequence [BI223175]"	chr8:128200083-128198010	hs|8q24.21
A_24_P289709	0.00734797	6.18538	down	A_24_P289709	A_24_P289709	GGACAGGTTGCCAAAGCTGTCAAAGAACCTCTGGGTCCATGGGTAGACAACCAGGAGCCT	DQ656067		DQ656067	Hs.302145					THC2580655		"Homo sapiens clone Affy2H6-6, mRNA sequence. [DQ656067]"	chr11:5275687-5275868	hs|11p15.4
A_33_P3385785	0.00482322	6.07909	down	A_33_P3385785	A_33_P3385785	AGGCCTGGATGCTAATCAAGATGAACAGGTCGACTTTCAAGAATTCATATCCCTGGTAGC	NM_005621	NM_005621	NM_005621	Hs.19413	6283	S100A12	S100 calcium binding protein A12	ENST00000368736	THC2473724	GO:0005509(calcium ion binding)|GO:0005515(protein binding)|GO:0005576(extracellular region)|GO:0005626(insoluble fraction)|GO:0005634(nucleus)|GO:0005737(cytoplasm)|GO:0005829(cytosol)|GO:0006805(xenobiotic metabolic process)|GO:0006954(inflammatory response)|GO:0008270(zinc ion binding)|GO:0031640(killing of cells of other organism)|GO:0042742(defense response to bacterium)|GO:0043123(positive …	"Homo sapiens S100 calcium binding protein A12 (S100A12), mRNA [NM_005621]"	chr1:153346405-153346346	hs|1q21.3
A_24_P261259	0.000313194	5.28516	down	A_24_P261259	A_24_P261259	AATAACGGGGACCAATATTTTTAACTTTGCCTATTTGTTTTTGGGTGAGTTTCCCCCCTC	NM_004566	NM_004566	NM_004566	Hs.195471	5209	PFKFB3	"6-phosphofructo-2-kinase/fructose-2,6-biphosphatase 3"	ENST00000379784	THC2502070	"GO:0000166(nucleotide binding)|GO:0003824(catalytic activity)|GO:0003873(6-phosphofructo-2-kinase activity)|GO:0004331(fructose-2,6-bisphosphate 2-phosphatase activity)|GO:0005524(ATP binding)|GO:0005829(cytosol)|GO:0005975(carbohydrate metabolic process)|GO:0006003(fructose 2,6-bisphosphate metabolic process)|GO:0006006(glucose metabolic process)|GO:0006096(glycolysis)|GO:0016301(kinase activit…	"Homo sapiens 6-phosphofructo-2-kinase/fructose-2,6-biphosphatase 3 (PFKFB3), transcript variant 1, mRNA [NM_004566]"	chr10:6277062-6277121	hs|10p15.1
A_21_P0013020	0.000197177	5.28506	down	A_21_P0013020	A_21_P0013020	AAAGTAATGGCCATTCTGAGAACTGAAAGTTTGCACAGTGCACAGAGGGCATGAAGAACG	DB051956		DB051956	Hs.590456		XLOC_l2_012432					"DB051956 TESTI2 Homo sapiens cDNA clone TESTI2042017 5', mRNA sequence [DB051956]"	chr6:23347373-23347432	hs|6p22.3
A_33_P3383065	0.000168087	5.22731	down	A_33_P3383065	A_33_P3383065	AAGATGTGCCGCATTGAGTCATTCTTCCGCAAGAACGGGGCCTTCGCACTGCTTGATCCC	NM_001195150	NM_001195150	NM_001195150	Hs.641532	100130705	LOC100130705	uncharacterized LOC100130705				"Homo sapiens uncharacterized protein LOC100130705 (LOC100130705), mRNA [NM_001195150]"	chr7:128508752-128508811	hs|7q32.1
A_33_P3300965	0.000967431	5.22448	down	A_33_P3300965	A_33_P3300965	CCTCCTGTATAAATCCAACCTCTGGGTCCGTTCTCGAATATTTAATAAAACTGATATTAT	NM_153693	NM_153693	NM_153693	Hs.549040	3223	HOXC6	homeobox C6	ENST00000243108	THC2475523	GO:0003700(sequence-specific DNA binding transcription factor activity)|GO:0003714(transcription corepressor activity)|GO:0005634(nucleus)|GO:0006357(regulation of transcription from RNA polymerase II promoter)|GO:0007275(multicellular organismal development)|GO:0043565(sequence-specific DNA binding)	"Homo sapiens homeobox C6 (HOXC6), transcript variant 2, mRNA [NM_153693]"	chr12:54424535-54424594	hs|12q13.13
A_33_P3800734	0.000688959	5.22234	down	A_33_P3800734	A_33_P3800734	CATTAGTTGTGATCTTCCGTCTTACTTTATGAAACTGCACTTGAAGGTTATTCATACAAG	NM_001036	NM_001036	NM_001036	Hs.709373	6263	RYR3	ryanodine receptor 3	ENST00000389232	THC2476288	GO:0004872(receptor activity)|GO:0005216(ion channel activity)|GO:0005219(ryanodine-sensitive calcium-release channel activity)|GO:0005509(calcium ion binding)|GO:0006811(ion transport)|GO:0006816(calcium ion transport)|GO:0006874(cellular calcium ion homeostasis)|GO:0015278(calcium-release channel activity)|GO:0016020(membrane)|GO:0016021(integral to membrane)|GO:0055085(transmembrane transport)	"Homo sapiens ryanodine receptor 3 (RYR3), transcript variant 1, mRNA [NM_001036]"	chr15:34158044-34158103	hs|15q14
A_23_P315364	0.000133531	5.15831	down	A_23_P315364	A_23_P315364	CAATGTGACGGCAGGGAAATGTATGTGTGTCTATTTTGTAACTGTAAAGATGAATGTCAG	NM_002089	NM_002089	NM_002089	Hs.75765	2920	CXCL2	chemokine (C-X-C motif) ligand 2	ENST00000508487	THC2601814	GO:0002237(response to molecule of bacterial origin)|GO:0005576(extracellular region)|GO:0005615(extracellular space)|GO:0005625(soluble fraction)|GO:0006935(chemotaxis)|GO:0006954(inflammatory response)|GO:0006955(immune response)|GO:0008009(chemokine activity)	"Homo sapiens chemokine (C-X-C motif) ligand 2 (CXCL2), mRNA [NM_002089]"	chr4:74963044-74962985	hs|4q13.3
A_24_P250922	0.000120037	5.10157	down	A_24_P250922	A_24_P250922	TGAGATATTTAAGGTTGAATGTTTGTCCTTAGGATAGGCCTATGTGCTAGCCCACAAAGA	NM_000963	NM_000963	NM_000963	Hs.196384	5743	PTGS2	prostaglandin-endoperoxide synthase 2 (prostaglandin G/H synthase and cyclooxygenase)	ENST00000490885	THC2462726	"GO:0001516(prostaglandin biosynthetic process)|GO:0004601(peroxidase activity)|GO:0004666(prostaglandin-endoperoxide synthase activity)|GO:0005634(nucleus)|GO:0005737(cytoplasm)|GO:0005783(endoplasmic reticulum)|GO:0005788(endoplasmic reticulum lumen)|GO:0005789(endoplasmic reticulum membrane)|GO:0005792(microsome)|GO:0005901(caveola)|GO:0006633(fatty acid biosynthetic process)|GO:0006692(prosta…	"Homo sapiens prostaglandin-endoperoxide synthase 2 (prostaglandin G/H synthase and cyclooxygenase) (PTGS2), mRNA [NM_000963]"	chr1:186641528-186641469	hs|1q31.1
A_24_P142305	0.00553318	5.03556	down	A_24_P142305	A_24_P142305	CACAGACTCAGAGAGAACCCACCATGGTGCTGTCTCCTGCCGACAAGACCAACGTCAAGG	NM_000517	NM_000517	NM_000517	Hs.654744	3040	HBA2	"hemoglobin, alpha 2"	ENST00000251595	NP1132274	GO:0004601(peroxidase activity)|GO:0005344(oxygen transporter activity)|GO:0005515(protein binding)|GO:0005833(hemoglobin complex)|GO:0006810(transport)|GO:0010942(positive regulation of cell death)|GO:0015671(oxygen transport)|GO:0019825(oxygen binding)|GO:0020037(heme binding)|GO:0022627(cytosolic small ribosomal subunit)|GO:0031720(haptoglobin binding)|GO:0031838(haptoglobin-hemoglobin complex…	"Homo sapiens hemoglobin, alpha 2 (HBA2), mRNA [NM_000517]"	chr16:222889-222948	hs|16p13.3
