# Supplementary material for: Transcriptomic profiling of long non-coding RNAs in dermatomyositis by microarray analysis
Source: Sci Rep. 2016 Sep 8;6:32818. doi: 10.1038/srep32818 (PMC5015085; doi:10.1038/srep32818)
Supplement: Supplementary Dataset 3 [file srep32818-s3.xls]

## Sheet: lncRNA subsets
	Subgroup analysis of the abberantly expressed lncRNAs
ProbeName	Probe Sequence	lncRNA ID	HOX	lincRNA	enhancer	Chromosome	Strand	Start	End	cdsstart	cdsend	exoncount	exonstart	exonend	gene	description	alias	known lncRNA name	class	database	enhancer_ID	mRNA_ProbeName	ProbeID	Sequence	PrimaryAccession	RefSeqAccession	GenbankAccession	UniGeneID	EntrezGeneID	GeneSymbol	GeneName	EnsemblID	TIGRID	GO	Description	GenomicCoordinates	Cytoband
p17198	GGGAATCTTTTTTGCAAACAAAACTCTGGCCCATTAAGAACTCTCTGCTGCCTTGTGAAG	ENST00000429601.1	NO	YES	YES	X	+	64808277	64820630	64820630	64820630	3	64808277,64808765,64820541,	64808492,64808948,64820630,	ENSG00000231669.1	gene_id "ENSG00000231669.1"; transcript_id "ENST00000429601.1"; gene_type "processed_transcript"; gene_status "NOVEL"; gene_name "RP11-368D24__A.1"; transcript_type "processed_transcript"; transcript_status "KNOWN"; transcript_name "RP11-368D24__A.1-002"; level 2; havana_gene "OTTHUMG00000021722.1"; havana_transcript "OTTHUMT00000056979.1";	ENCODE_1874_487;TCONS_00016990;XLOC_008002		Intergenic	ENSEMBL	OTTHUMG00000021722	A_33_P3407606	A_33_P3407606	GGTTGAATTGAGTCCTTGCTGTTGCTGAAGCTGTGAGAATAATTCTGTTTAAAAAACTTT	THC2725860								THC2725860		Q275K3_MYCFV (Q275K3) Phage integrase, partial (4%) [THC2725860]	chrX:064813223-064813282	hs|Xq12
p4198	TCAGGACAAAGCCAGCTCTGTCTCCTGTACCAACCTTGCATGAAAAACAACCAAGGAAAT	ENST00000426509.1	NO	YES	YES	13	+	45225947	45275152	45275152	45275152	3	45225947,45238030,45275055,	45226004,45238171,45275152,	ENSG00000237585.1	gene_id "ENSG00000237585.1"; transcript_id "ENST00000426509.1"; gene_type "lincRNA"; gene_status "NOVEL"; gene_name "RP11-442J21.1"; transcript_type "lincRNA"; transcript_status "KNOWN"; transcript_name "RP11-442J21.1-001"; level 2; tag "basic"; havana_gene "OTTHUMG00000016839.1"; havana_transcript "OTTHUMT00000044747.1";	ENCODE_2791_295;TCONS_00021544;XLOC_010372		Intergenic	ENSEMBL	OTTHUMG00000016843	A_33_P3546363	A_33_P3546363	TACGTTCGTCGCCGGCCGGCCCACGCCTCGCCGCTATCCCCCCGCCGGCGCCGCGTCTCC	BQ950045		BQ950045	Hs.438480	400128	LOC400128	uncharacterized LOC400128				AGENCOURT_8883169 Lupski_sciatic_nerve Homo sapiens cDNA clone IMAGE:6199956 5', mRNA sequence [BQ950045]	chr13:44978922-44978863	hs|13q14.11
p4027	ATTTCTGAAACATGCAGTTCTGAAGTCTGGCCAGCCACACCAAAGAGCTTTTCGCAAGAA	ENST00000432331.1	NO	NO	YES	13	-	44680513	44711372	44711372	44711372	3	44680513,44681227,44711238,	44680593,44681353,44711372,	ENSG00000226519.1	gene_id "ENSG00000226519.1"; transcript_id "ENST00000432331.1"; gene_type "lincRNA"; gene_status "NOVEL"; gene_name "RP11-478K15.1"; transcript_type "lincRNA"; transcript_status "KNOWN"; transcript_name "RP11-478K15.1-001"; level 2; tag "basic"; havana_gene "OTTHUMG00000016828.1"; havana_transcript "OTTHUMT00000044730.1";	ENCODE_2664_340;TCONS_00021641;XLOC_010585		Intergenic	ENSEMBL		A_33_P3546363	A_33_P3546363	TACGTTCGTCGCCGGCCGGCCCACGCCTCGCCGCTATCCCCCCGCCGGCGCCGCGTCTCC	BQ950045		BQ950045	Hs.438480	400128	LOC400128	uncharacterized LOC400128				AGENCOURT_8883169 Lupski_sciatic_nerve Homo sapiens cDNA clone IMAGE:6199956 5', mRNA sequence [BQ950045]	chr13:44978922-44978863	hs|13q14.11
p12848	GAGAGCAAAACTATGGGTTAAGATGTGTTTGGAAGGCAGAAATCTGACCAAGAGTCTGTC	ENST00000600624.1	NO	NO	YES	4	+	118492909	118610279	118610279	118610279	4	118492909,118498121,118575961,118610090,	118493290,118498145,118576065,118610279,	ENSG00000236922.4	gene_id "ENSG00000236922.4"; transcript_id "ENST00000600624.1"; gene_type "lincRNA"; gene_status "NOVEL"; gene_name "AC092661.1"; transcript_type "lincRNA"; transcript_status "KNOWN"; transcript_name "AC092661.1-003"; level 2; tag "RNA_Seq_supported_only"; havana_gene "OTTHUMG00000059450.5"; havana_transcript "OTTHUMT00000461273.1";	ENST00000600624.1		Intergenic	ENSEMBL	OTTHUMG00000059447	A_21_P0003495	A_21_P0003495	TGTGATAAGAAGCAATCTCCAAGTTTCCGTGGCTCAACGCAATAAATGTATACCTAACTC	ENST00000416680		BX101708	Hs.129401		XLOC_004051		ENST00000416680	THC2659862		BX101708 Soares_testis_NHT Homo sapiens cDNA clone IMAGp998D234105, mRNA sequence [BX101708]	chr4:118235815-118235756	hs|4q26
p37083_v4	ATGGCAACCTAGAACATAAGCAGAGGAGTATACAGGACAAGAACTTGATGGTCTCGGGAA	ENST00000608035.1	NO	NO	YES	chr1	-	214005883	214014138	214014138	214014138	4	214005883,214013080,214013850,214014023,	214005965,214013140,214013943,214014138,	ENSG00000230461.4	gene_id "ENSG00000230461.4"; transcript_id "ENST00000608035.1"; gene_type "antisense"; gene_status "NOVEL"; gene_name "PROX1-AS1"; transcript_type "antisense"; transcript_status "KNOWN"; transcript_name "PROX1-AS1-017"; level 2; tag "basic"; havana_gene "OTTHUMG00000036947.5"; havana_transcript "OTTHUMT00000472381.1";				ENSEMBL	OTTHUMG00000036947
p8970	CCAGAAGAAGGAGCTTGCATTGTCTTTATTTTGATTTTGTTTTGGTGGAATTGAGAATAC	ENST00000588330.1	NO	NO	YES	2	-	6775965	6789461	6789461	6789461	6	6775965,6778222,6778409,6778848,6779182,6789342,	6776376,6778285,6778493,6778999,6779409,6789461,	ENSG00000236172.2	gene_id "ENSG00000236172.2"; transcript_id "ENST00000588330.1"; gene_type "lincRNA"; gene_status "NOVEL"; gene_name "AC097517.2"; transcript_type "lincRNA"; transcript_status "KNOWN"; transcript_name "AC097517.2-023"; level 2; tag "RNA_Seq_supported_only"; havana_gene "OTTHUMG00000151631.3"; havana_transcript "OTTHUMT00000459439.1";	TCONS_00003178;XLOC_001964;TCONS_00003179;XLOC_001964;TCONS_00003180;XLOC_001964;TCONS_00003181;XLOC_001964		Intergenic	ENSEMBL	OTTHUMG00000151631	A_33_P3519424	A_33_P3519424	TCTGACACTTCTCTTCTAGACAGAAAATCAAGGGAAGCTCAAGACCCACACTTGAATTTT	AK057135		AK057135	Hs.559010	386597	LOC386597	uncharacterized LOC386597		THC2521971		Homo sapiens cDNA FLJ32573 fis, clone SPLEN2000210. [AK057135]	chr2:7055044-7054985	hs|2p25.2
p37918_v4	TACTGCTTGGGAATTGTTGTATAATCTTGGGAGGTCACTTCAACTATACAATTGGACTAA	ENST00000606544.1	NO	NO	YES	chr6	-	133858448	134210120	134210120	134210120	6	133858448,133889331,134081322,134089968,134167014,134209741,	133858496,133889386,134081398,134090061,134167089,134210120,	ENSG00000227954.2	gene_id "ENSG00000227954.2"; transcript_id "ENST00000606544.1"; gene_type "antisense"; gene_status "NOVEL"; gene_name "RP3-323P13.2"; transcript_type "antisense"; transcript_status "KNOWN"; transcript_name "RP3-323P13.2-005"; level 2; tag "basic"; havana_gene "OTTHUMG00000015607.2"; havana_transcript "OTTHUMT00000470374.1";				ENSEMBL	OTTHUMG00000015607
p14891	AGGAAGATGTTAGTCAGGACAAGACCAGAACAAAACAAGCGGCCCTATGTCTAAGTGTTG	ENST00000433356.1	NO	NO	YES	7	-	31454258	31460900	31460900	31460900	4	31454258,31454984,31456424,31460862,	31454496,31455189,31456518,31460900,	ENSG00000231418.1	gene_id "ENSG00000231418.1"; transcript_id "ENST00000433356.1"; gene_type "lincRNA"; gene_status "NOVEL"; gene_name "AC006380.3"; transcript_type "lincRNA"; transcript_status "KNOWN"; transcript_name "AC006380.3-001"; level 2; tag "basic"; havana_gene "OTTHUMG00000152878.1"; havana_transcript "OTTHUMT00000328336.1";	ENCODE_1430_575		Intergenic	ENSEMBL		A_33_P3323607	A_33_P3323607	CTTTCATGATCATCTGCTTTGAGGGATAAACATTGCTTGTCCCCTCCTCCAACTAAGGAA	ENST00000409717				223075	CCDC129	coiled-coil domain containing 129	ENST00000409717			coiled-coil domain containing 129 [Source:HGNC Symbol;Acc:27363] [ENST00000409717]	chr7:31553759-31553818	hs|7p14.3
p4086	GTTTCAATGATGGGATAGGAACTGAGAAGTCTGTGGAGTTTTCTGCCTAGGAGTACCCTT	ENST00000441617.1	NO	NO	YES	13	-	88237112	88323514	88323514	88323514	3	88237112,88267817,88323090,	88237335,88268010,88323514,	ENSG00000228824.1	gene_id "ENSG00000228824.1"; transcript_id "ENST00000441617.1"; gene_type "processed_transcript"; gene_status "NOVEL"; gene_name "MIR4500HG"; transcript_type "processed_transcript"; transcript_status "KNOWN"; transcript_name "MIR4500HG-002"; level 2; havana_gene "OTTHUMG00000017166.1"; havana_transcript "OTTHUMT00000045414.1";	ENCODE_723_840;TCONS_00021476;XLOC_010683;TCONS_00021678;XLOC_010683;TCONS_00021679;XLOC_010683	MIR4500HG	Intergenic	ENSEMBL	OTTHUMG00000017166	A_33_P3239594	A_33_P3239594	TCATGTCTGCTGCAGCTTGGCTCGCACCAGAGGCGCGACAATAAACAAGTGCACTGGACT	THC2538497								THC2538497		Q4QQH1_HUMAN (Q4QQH1) SLIT and NTRK-like family, member 5, partial (15%) [THC2538497]	chr13:088323654-088323713	hs|13q31.2
p4236	CGGGTGTATACGTCTGTGGTTGTTGATATCTTTGATGTATTTTTACTTGATAAGAATTGC	ENST00000454780.1	NO	NO	YES	13	+	58785824	58807251	58807251	58807251	7	58785824,58789761,58795272,58796001,58801689,58803271,58806968,	58785962,58789819,58795404,58796063,58801750,58803344,58807251,	ENSG00000232954.1	gene_id "ENSG00000232954.1"; transcript_id "ENST00000454780.1"; gene_type "lincRNA"; gene_status "NOVEL"; gene_name "RP11-538C21.1"; transcript_type "lincRNA"; transcript_status "KNOWN"; transcript_name "RP11-538C21.1-001"; level 2; tag "basic"; havana_gene "OTTHUMG00000016997.1"; havana_transcript "OTTHUMT00000045157.1";	ENCODE_784_807;TCONS_00021555;XLOC_010402		Intergenic	ENSEMBL
p10008	TGTCTTTGGGTTACTTCTAGGGGTAAGAATGAGTTCTGTGGGCAGATGCATACAGGAAGT	ENST00000437751.1	NO	NO	YES	2	+	132160473	132166622	132166622	132166622	4	132160473,132162785,132165035,132165417,	132160824,132163020,132165105,132166622,	ENSG00000223631.1	gene_id "ENSG00000223631.1"; transcript_id "ENST00000437751.1"; gene_type "lincRNA"; gene_status "NOVEL"; gene_name "AC073869.19"; transcript_type "lincRNA"; transcript_status "KNOWN"; transcript_name "AC073869.19-001"; level 2; tag "basic"; havana_gene "OTTHUMG00000153602.1"; havana_transcript "OTTHUMT00000331804.1";	ENCODE_301_1861;TCONS_00002722;XLOC_001674		Intergenic	ENSEMBL	OTTHUMG00000153621	A_33_P3393091	A_33_P3393091	ATGCTTTGGCTTCCCAAGGCTAGGGCCGTTCCCTTCTTCCTCACCCGGCTCCAAGACCTG	DA197111		DA197111	Hs.712140							DA197111 BRASW1 Homo sapiens cDNA clone BRASW1000106 5', mRNA sequence [DA197111]	chr2:132121559-132121618	hs|2q21.1
p1475	CAGGTGCATTTGAGAACTAGGAATGTGGCAACAATAACATTTATTTATTTGGATGAAGAG	ENST00000454470.1	NO	NO	YES	10	-	4277751	4285835	4285835	4285835	2	4277751,4285695,	4277974,4285835,	ENSG00000233117.1	gene_id "ENSG00000233117.1"; transcript_id "ENST00000454470.1"; gene_type "lincRNA"; gene_status "NOVEL"; gene_name "LINC00702"; transcript_type "lincRNA"; transcript_status "KNOWN"; transcript_name "LINC00702-002"; level 1; tag "exp_conf"; havana_gene "OTTHUMG00000017572.1"; havana_transcript "OTTHUMT00000046507.1";	ENCODE_2577_363;TCONS_00017906;XLOC_008700;TCONS_00017907;XLOC_008700	LINC00702	Intergenic	ENSEMBL		A_33_P3311676	A_33_P3311676	TGCAGCAATTGCTCCCCAACAATGGGGACTTAGTGAATAACTGCTACCTGCCCTATTTAT	AK095699		AK095699	Hs.158438				ENST00000434902	THC2621371		Homo sapiens cDNA FLJ38380 fis, clone FEBRA2003198. [AK095699]	chr10:4451317-4451376	hs|10p15.1
p38225_v4	TGTGGTGTCTTGATTTCAAGCCCAGTGCAGATGCATCTGACTTACGAAACTTCAGTGACA	ENST00000608369.1	NO	NO	YES	chr9	+	132251190	132265709	132265709	132265709	4	132251190,132253122,132255694,132265601,	132251578,132253407,132255874,132265709,	ENSG00000204054.7	gene_id "ENSG00000204054.7"; transcript_id "ENST00000608369.1"; gene_type "processed_transcript"; gene_status "NOVEL"; gene_name "LINC00963"; transcript_type "lincRNA"; transcript_status "KNOWN"; transcript_name "LINC00963-013"; level 2; havana_gene "OTTHUMG00000020783.6"; havana_transcript "OTTHUMT00000472157.1";				ENSEMBL	OTTHUMG00000020783
p1217	AAATTTGCTCTCTTGAAGTTTGGATGTGATTGCTCTGAACAAGCTGCTTTGCCACAATAA	ENST00000536536.1	NO	NO	YES	1	+	152627952	152629266	152629266	152629266	3	152627952,152628786,152629074,	152628023,152628814,152629266,	ENSG00000176075.6	gene_id "ENSG00000176075.6"; transcript_id "ENST00000536536.1"; gene_type "lincRNA"; gene_status "KNOWN"; gene_name "LINC00302"; transcript_type "lincRNA"; transcript_status "KNOWN"; transcript_name "LINC00302-201"; level 3; havana_gene "OTTHUMG00000012386.2";	TCONS_00000313;XLOC_000411	LINC00302	Intergenic	ENSEMBL		A_33_P3403018	A_33_P3403018	CATAGCTCTTTGGAGAACTAGGTGTTGTAATTCAGTTATGAAGCTATTTTCTCTGTAACA	NM_178438	NM_178438	NM_178438	Hs.516410	254910	LCE5A	late cornified envelope 5A	ENST00000334269	THC2689874	GO:0031424(keratinization)	Homo sapiens late cornified envelope 5A (LCE5A), mRNA [NM_178438]	chr1:152484574-152484633	hs|1q21.3
p985	TGGACTCTGTAATATTCACCGGCAGGAAAACCCAAGGGAATGACTACTATGACATCTGAT	ENST00000438195.1	NO	NO	YES	1	+	59486259	59510286	59510286	59510286	4	59486259,59487159,59507843,59510165,	59486295,59487249,59507902,59510286,	ENSG00000230812.1	gene_id "ENSG00000230812.1"; transcript_id "ENST00000438195.1"; gene_type "lincRNA"; gene_status "NOVEL"; gene_name "RP4-794H19.4"; transcript_type "lincRNA"; transcript_status "KNOWN"; transcript_name "RP4-794H19.4-001"; level 2; havana_gene "OTTHUMG00000008373.2"; havana_transcript "OTTHUMT00000023038.2";	ENCODE_2768_306		Intergenic	ENSEMBL		A_33_P3380236	A_33_P3380236	GCTTCAAAGCCACTTTCCAGCTTTGTAGGAAGTCTCTACATTTTTAAACCTCCATTTTTT	ENST00000423408							ENST00000423408	THC2677526			chr1:59348711-59348652	hs|1p32.1
p143	TTTCTGTGTCTTTTTTGTTTGTAGTCTGTGATCCTGGGAGCCCTGGGGCCAGTTTAAACA	ENST00000448134.1	NO	NO	YES	1	-	32814794	32816264	32816264	32816264	2	32814794,32816205,	32815422,32816264,	ENSG00000233775.1	gene_id "ENSG00000233775.1"; transcript_id "ENST00000448134.1"; gene_type "lincRNA"; gene_status "NOVEL"; gene_name "RP4-811H24.9"; transcript_type "lincRNA"; transcript_status "KNOWN"; transcript_name "RP4-811H24.9-001"; level 2; tag "basic"; havana_gene "OTTHUMG00000007633.4"; havana_transcript "OTTHUMT00000020212.3";	ENCODE_1089_687;TCONS_00000501;XLOC_000776		Intergenic	ENSEMBL		A_33_P3519683	A_33_P3519683	CATGTTTGGTTACATGACAGATATTGGGACAGTGGAGCCCCTCCAAACAGTAGAAGTAGA	NM_178547	NM_178547	NM_178547	Hs.655921	339487	ZBTB8OS	zinc finger and BTB domain containing 8 opposite strand	ENST00000473383	THC2478777		Homo sapiens zinc finger and BTB domain containing 8 opposite strand (ZBTB8OS), mRNA [NM_178547]	chr1:33099619-33099560	hs|1p35.1
p38948_v4	GATGAAGAAGACATGCCAACAGAGGGTTAATTCCAGATAAAATGAAATGTTCCAAACAAC	ENST00000608487.1	NO	NO	YES	chr20	-	26168444	26189897	26189897	26189897	6	26168444,26172428,26172768,26175021,26180084,26189782,	26168473,26172536,26172868,26175080,26180159,26189897,	ENSG00000227195.4	gene_id "ENSG00000227195.4"; transcript_id "ENST00000608487.1"; gene_type "processed_transcript"; gene_status "NOVEL"; gene_name "MIR663A"; transcript_type "lincRNA"; transcript_status "KNOWN"; transcript_name "MIR663A-029"; level 2; havana_gene "OTTHUMG00000032149.3"; havana_transcript "OTTHUMT00000473079.1";				ENSEMBL	OTTHUMG00000032149
p1046	CACTGAGAGAAACTGGGAAGAGGTAAATAGTGTTACAGAGGATACTTTACTAGAAAATGG	ENST00000419658.1	NO	NO	YES	1	+	83373244	83463244	83463244	83463244	4	83373244,83418354,83462397,83463155,	83373265,83418520,83462459,83463244,	ENSG00000230817.1	gene_id "ENSG00000230817.1"; transcript_id "ENST00000419658.1"; gene_type "lincRNA"; gene_status "NOVEL"; gene_name "RP4-601K24.1"; transcript_type "lincRNA"; transcript_status "KNOWN"; transcript_name "RP4-601K24.1-002"; level 2; havana_gene "OTTHUMG00000009769.1"; havana_transcript "OTTHUMT00000026938.1";	ENCODE_2672_338;TCONS_00000242;XLOC_000269;TCONS_00000243;XLOC_000269		Intergenic	ENSEMBL	OTTHUMG00000032644	A_21_P0010763	A_21_P0010763	AACAGAATAATTCTTTCCTGGAAGTCTGGCATTTTGCCTGGGGAGAAGGATCATTAAAAA	ENST00000452834		BC037222			XLOC_l2_000969		ENST00000452834	THC2607169		2124399A transposase-like protein. {Homo sapiens} (exp=-1; wgp=0; cg=0), partial (80%) [THC2607169]	chr1:83439656-83439597	hs|1p31.1
p314	TGGAACTGTGAACTGAATGGATAAATGTGTTGGTCAGAAAGGTCTTTACATCTTTGAATT	ENST00000438829.1	NO	NO	YES	1	-	99937917	99999571	99999571	99999571	4	99937917,99945669,99953300,99999548,	99938205,99945793,99953360,99999571,	ENSG00000224445.1	gene_id "ENSG00000224445.1"; transcript_id "ENST00000438829.1"; gene_type "lincRNA"; gene_status "NOVEL"; gene_name "RP11-413P11.1"; transcript_type "lincRNA"; transcript_status "KNOWN"; transcript_name "RP11-413P11.1-001"; level 2; tag "basic"; havana_gene "OTTHUMG00000010769.1"; havana_transcript "OTTHUMT00000029680.1";	ENCODE_1830_495;TCONS_00000586;XLOC_000935		Intergenic	ENSEMBL		A_33_P3384958	A_33_P3384958	ATAAGAATGAAAGTCGAAAGTTGTCCTTGCAAGTTATAGAGCCTGAGCCTGGGCAGTCAC	NM_014839	NM_014839	NM_014839	Hs.13245	9890	LPPR4	lipid phosphate phosphatase-related protein type 4	ENST00000263178	NP1249191	GO:0005887(integral to plasma membrane)|GO:0007409(axonogenesis)|GO:0008195(phosphatidate phosphatase activity)|GO:0009897(external side of plasma membrane)|GO:0016020(membrane)|GO:0016787(hydrolase activity)|GO:0042577(lipid phosphatase activity)|GO:0046839(phospholipid dephosphorylation)	Homo sapiens lipid phosphate phosphatase-related protein type 4 (LPPR4), transcript variant 1, mRNA [NM_014839]	chr1:99771632-99771691	hs|1p21.2
p38981_v4	AGAGAAGTGGACAGTAGAACTCCTATTTGGTGGGCCAGTGGCTATATTTTAAAATATGAA	ENST00000435315.2	NO	NO	YES	chr21	-	16134030	16135411	16135411	16135411	2	16134030,16135158,	16134472,16135411,	ENSG00000226751.2	gene_id "ENSG00000226751.2"; transcript_id "ENST00000435315.2"; gene_type "lincRNA"; gene_status "NOVEL"; gene_name "AF127936.5"; transcript_type "lincRNA"; transcript_status "KNOWN"; transcript_name "AF127936.5-001"; level 1; tag "basic"; tag "exp_conf"; havana_gene "OTTHUMG00000074319.2"; havana_transcript "OTTHUMT00000157919.2";				ENSEMBL
p3987	AGAGGGGCACTGTGGTGGCCACTTAAAATGCTCAGGCTATACCATGCACTAGAGCATCTA	ENST00000416261.1	NO	NO	YES	13	-	30948139	30951101	30951101	30951101	3	30948139,30949603,30950963,	30948230,30949913,30951101,	ENSG00000238121.1	gene_id "ENSG00000238121.1"; transcript_id "ENST00000416261.1"; gene_type "lincRNA"; gene_status "NOVEL"; gene_name "LINC00426"; transcript_type "lincRNA"; transcript_status "KNOWN"; transcript_name "LINC00426-006"; level 2; havana_gene "OTTHUMG00000016668.4"; havana_transcript "OTTHUMT00000044354.1";	ENCODE_1632_539;TCONS_00021623;XLOC_010556;TCONS_00021626;XLOC_010556	LINC00426	Intergenic	ENSEMBL	OTTHUMG00000055981	A_32_P75284	A_32_P75284	GTAAGTGCGTTGTTAAGACTTTTGTTTCAGTGTTTGTCTCCCAGTATTTGAACCTAATTT	NM_032116	NM_032116	NM_032116	Hs.243596	84056	KATNAL1	katanin p60 subunit A-like 1	ENST00000380615	THC2495585	GO:0000166(nucleotide binding)|GO:0005524(ATP binding)|GO:0005737(cytoplasm)|GO:0005856(cytoskeleton)|GO:0005874(microtubule)|GO:0008568(microtubule-severing ATPase activity)|GO:0016787(hydrolase activity)|GO:0017111(nucleoside-triphosphatase activity)	Homo sapiens katanin p60 subunit A-like 1 (KATNAL1), transcript variant 1, mRNA [NM_032116]	chr13:30776968-30776909	hs|13q12.3
p986	TTAAAGTAGAAGCATCATATTTCTATCAACGTATCCACTGTGCTTGGCAGGGGATGGGCC	ENST00000424308.1	NO	NO	YES	1	+	59486270	59488692	59488692	59488692	3	59486270,59487159,59488655,	59486295,59487249,59488692,	ENSG00000230812.1	gene_id "ENSG00000230812.1"; transcript_id "ENST00000424308.1"; gene_type "lincRNA"; gene_status "NOVEL"; gene_name "RP4-794H19.4"; transcript_type "lincRNA"; transcript_status "KNOWN"; transcript_name "RP4-794H19.4-003"; level 2; havana_gene "OTTHUMG00000008373.2"; havana_transcript "OTTHUMT00000023093.1";	ENCODE_2961_152		Intergenic	ENSEMBL	OTTHUMG00000152932	A_33_P3380236	A_33_P3380236	GCTTCAAAGCCACTTTCCAGCTTTGTAGGAAGTCTCTACATTTTTAAACCTCCATTTTTT	ENST00000423408							ENST00000423408	THC2677526			chr1:59348711-59348652	hs|1p32.1
p14649	ACTCTGATAGTGAGAGCAAAGGAAAGTGGCAACAATGAAGGAATAAAACCCAGCTCGTCC	ENST00000430898.1	NO	NO	YES	6	+	109080663	109090208	109090208	109090208	3	109080663,109081504,109090068,	109080748,109081606,109090208,	ENSG00000203801.4	gene_id "ENSG00000203801.4"; transcript_id "ENST00000430898.1"; gene_type "lincRNA"; gene_status "NOVEL"; gene_name "LINC00222"; transcript_type "lincRNA"; transcript_status "KNOWN"; transcript_name "LINC00222-001"; level 2; havana_gene "OTTHUMG00000015330.2"; havana_transcript "OTTHUMT00000041725.2";	ENCODE_2708_327;TCONS_00011351;XLOC_005421;TCONS_00011352;XLOC_005421;TCONS_00011124;XLOC_005421;TCONS_00011187;XLOC_005421;TCONS_00011353;XLOC_005421	LINC00222	Intergenic	ENSEMBL	OTTHUMG00000017547	A_33_P3375665	A_33_P3375665	TTGCCTTGTGTATTCCACTTAAAACCGTAATCTAGTTTGTAAAAGAGATGGTGACGCATG	NM_001455	NM_001455	NM_001455	Hs.220950	2309	FOXO3	forkhead box O3	ENST00000406360	THC2492553	GO:0000122(negative regulation of transcription from RNA polymerase II promoter)|GO:0001542(ovulation from ovarian follicle)|GO:0001544(initiation of primordial ovarian follicle growth)|GO:0001547(antral ovarian follicle growth)|GO:0001556(oocyte maturation)|GO:0003690(double-stranded DNA binding)|GO:0003700(sequence-specific DNA binding transcription factor activity)|GO:0003705(sequence-specific…	Homo sapiens forkhead box O3 (FOXO3), transcript variant 1, mRNA [NM_001455]	chr6:109005888-109005947	hs|6q21
p4286	CAAGGGGAAGAGAAAACTCATTTGGCAGATAAGGTTAACCTTTTAAAAAATCAAGTGTGT	ENST00000458480.1	NO	NO	YES	13	+	81857307	81876542	81876542	81876542	4	81857307,81872738,81873323,81876430,	81857354,81872785,81873407,81876542,	ENSG00000229309.1	gene_id "ENSG00000229309.1"; transcript_id "ENST00000458480.1"; gene_type "lincRNA"; gene_status "NOVEL"; gene_name "RP11-452B18.2"; transcript_type "lincRNA"; transcript_status "KNOWN"; transcript_name "RP11-452B18.2-001"; level 2; tag "basic"; havana_gene "OTTHUMG00000017146.1"; havana_transcript "OTTHUMT00000045393.1";	ENCODE_2805_290;TCONS_00021578;XLOC_010456		Intergenic	ENSEMBL	OTTHUMG00000017156	A_21_P0008095	A_21_P0008095	GCCATCACAGCCTTTGTCTACTAAAGAAGTCAGTTTCATGTGACAAATGTTCATTTTAAT	THC2788042					XLOC_010455			THC2788042		Q6IGH0_DROME (Q6IGH0) HDC06306, partial (6%) [THC2788042]	chr13:081618523-081618582	hs|13q31.1
p10463	AATTGGAGTTGCCTTTTCTGGACGTCTTGTTAAGTCTGATGGGGTTCATCACATCTGAGC	ENST00000428999.1	NO	NO	YES	20	-	46609231	46617488	46617488	46617488	2	46609231,46617350,	46609522,46617488,	ENSG00000237423.1	gene_id "ENSG00000237423.1"; transcript_id "ENST00000428999.1"; gene_type "lincRNA"; gene_status "NOVEL"; gene_name "RP11-347D21.3"; transcript_type "lincRNA"; transcript_status "KNOWN"; transcript_name "RP11-347D21.3-001"; level 1; tag "basic"; tag "exp_conf"; havana_gene "OTTHUMG00000032678.1"; havana_transcript "OTTHUMT00000079613.1";	ENCODE_2245_429;TCONS_00028057;XLOC_013772		Intergenic	ENSEMBL	OTTHUMG00000032680	A_33_P3400334	A_33_P3400334	GACACGAGGATAGAAATAACACGCATGGCAATGGATTGGGGTGGTATTCCAACGAAATAA	AK127532		AK127532	Hs.636803	100130372	LOC100130372	uncharacterized LOC100130372		THC2641575		Homo sapiens cDNA FLJ45625 fis, clone BRTHA3028505. [AK127532]	chr20:46693688-46693747	hs|20q13.13
p9944	ATTCCATGGTGAGCAAACTTAAGCATAGAAATGTTAAATAAATTGTCCAAAATAGAGAAG	ENST00000439893.1	NO	NO	YES	2	+	108159204	108172095	108172095	108172095	2	108159204,108171588,	108159277,108172095,	ENSG00000224568.1	gene_id "ENSG00000224568.1"; transcript_id "ENST00000439893.1"; gene_type "lincRNA"; gene_status "NOVEL"; gene_name "AC096669.3"; transcript_type "lincRNA"; transcript_status "KNOWN"; transcript_name "AC096669.3-002"; level 1; tag "exp_conf"; havana_gene "OTTHUMG00000153209.2"; havana_transcript "OTTHUMT00000330347.1";	ENCODE_1397_580;TCONS_00002972;XLOC_001619;TCONS_00002973;XLOC_001619		Intergenic	ENSEMBL	OTTHUMG00000153313	A_21_P0002269	A_21_P0002269	GGTTTCAAGCATAAGAATCATCAACTCTGAACTTTAAACACAGCTCTGTATGGTACTTTT	ENST00000443205		CR626349	Hs.607192		XLOC_001619		ENST00000443205			full-length cDNA clone CS0DD009YK02 of Neuroblastoma Cot 50-normalized of Homo sapiens (human) [CR626349]	chr2:108172111-108172170	hs|2q12.3
p4061	CATCAAAAGCTCAGAAAGGGAAAGTCAAGCGTGCCAAATCAATAAAGTTTCTATCGTATT	ENST00000417989.1	NO	NO	YES	13	-	53720673	53725943	53725943	53725943	3	53720673,53722391,53725838,	53721037,53722499,53725943,	ENSG00000237092.1	gene_id "ENSG00000237092.1"; transcript_id "ENST00000417989.1"; gene_type "lincRNA"; gene_status "NOVEL"; gene_name "RP11-24H2.2"; transcript_type "lincRNA"; transcript_status "KNOWN"; transcript_name "RP11-24H2.2-001"; level 2; tag "basic"; havana_gene "OTTHUMG00000016983.1"; havana_transcript "OTTHUMT00000045115.1";	ENCODE_1426_577;TCONS_00021657;XLOC_010626		Intergenic	ENSEMBL	OTTHUMG00000016984	A_24_P181254	A_24_P181254	TTTTTCCTTTGATGTTCAAGTCCTAGTCTATAGGATTGGCAGTTTAAATGCTTTACTCCC	NM_006418	NM_006418	NM_006418	Hs.508113	10562	OLFM4	olfactomedin 4	ENST00000219022	NP080242	GO:0005576(extracellular region)|GO:0005615(extracellular space)|GO:0005739(mitochondrion)|GO:0007155(cell adhesion)	Homo sapiens olfactomedin 4 (OLFM4), mRNA [NM_006418]	chr13:53626095-53626154	hs|13q14.3
p29092	GGGGGTATTTCTTCTGTACAGACAATTGGCCTGGTTATTGTCTAAAGGTATTTAAAATTA	ENST00000594461.1	NO	NO	YES	13	+	75126692	75131236	75131236	75131236	3	75126692,75128749,75129361,	75127040,75128897,75131236,	ENSG00000236678.2	gene_id "ENSG00000236678.2"; transcript_id "ENST00000594461.1"; gene_type "lincRNA"; gene_status "NOVEL"; gene_name "LINC00347"; transcript_type "lincRNA"; transcript_status "KNOWN"; transcript_name "LINC00347-002"; level 2; tag "basic"; havana_gene "OTTHUMG00000017082.3"; havana_transcript "OTTHUMT00000045277.3";	NR_034024;RefSeq_1606_2105	LINC00347	Intergenic	ENSEMBL	OTTHUMG00000017162	A_33_P3423760	A_33_P3423760	CTGGATCTACTTGACAAGGTGGATGTAACATTTCAAACTATTGAAAAGGATGCTTTGAAT	ENST00000325811	XR_132730	XR_132730	Hs.532467				ENST00000325811	THC2487876		Uncharacterized protein [Source:UniProtKB/TrEMBL;Acc:E7EXB8] [ENST00000325811]	chr13:74987295-74987236	hs|13q22.1
p984	CTGATTAAAGTAGAAGCATCATATTTCTATCAACGTATCCACTGTGCTTGGACACAATTG	ENST00000447329.1	NO	NO	YES	1	+	59486058	59498735	59498735	59498735	3	59486058,59487159,59498532,	59486295,59487249,59498735,	ENSG00000230812.1	gene_id "ENSG00000230812.1"; transcript_id "ENST00000447329.1"; gene_type "lincRNA"; gene_status "NOVEL"; gene_name "RP4-794H19.4"; transcript_type "lincRNA"; transcript_status "KNOWN"; transcript_name "RP4-794H19.4-002"; level 2; tag "basic"; havana_gene "OTTHUMG00000008373.2"; havana_transcript "OTTHUMT00000023037.2";	ENCODE_1671_530		Intergenic	ENSEMBL	OTTHUMG00000152865	A_33_P3380236	A_33_P3380236	GCTTCAAAGCCACTTTCCAGCTTTGTAGGAAGTCTCTACATTTTTAAACCTCCATTTTTT	ENST00000423408							ENST00000423408	THC2677526			chr1:59348711-59348652	hs|1p32.1
p34007_v4	AACACAACAGGCACTTCAGATTGGTCCCAGGCAAAAGAAAGCAGTATAGAGATTTATTCT	ENST00000451690.1	NO	NO	YES	1	-	192906429	192917387	192917387	192917387	2	192906429,192917232,	192906550,192917387,	ENSG00000234871.1	gene_id "ENSG00000234871.1"; transcript_id "ENST00000451690.1"; gene_type "lincRNA"; gene_status "NOVEL"; gene_name "RP11-139E24.1"; transcript_type "lincRNA"; transcript_status "KNOWN"; transcript_name "RP11-139E24.1-001"; level 2; tag "basic"; havana_gene "OTTHUMG00000041137.1"; havana_transcript "OTTHUMT00000098614.1";	ENCODE_2837_276;TCONS_00000707;XLOC_001134		Intergenic	ENSEMBL	OTTHUMG00000035609	A_33_P3286958	A_33_P3286958	GGGAAAACTACAAACGTTTGACAAACACAATTCTAGGATGAACAATGTATACAATGCACT	NM_003783	NM_003783	NM_003783	Hs.518834	8707	B3GALT2	UDP-Gal:betaGlcNAc beta 1,3-galactosyltransferase, polypeptide 2	ENST00000367434	THC2470966	GO:0000139(Golgi membrane)|GO:0005794(Golgi apparatus)|GO:0006486(protein glycosylation)|GO:0008378(galactosyltransferase activity)|GO:0008499(UDP-galactose:beta-N-acetylglucosamine beta-1,3-galactosyltransferase activity)|GO:0009312(oligosaccharide biosynthetic process)|GO:0016020(membrane)|GO:0016021(integral to membrane)|GO:0016757(transferase activity, transferring glycosyl groups)	Homo sapiens UDP-Gal:betaGlcNAc beta 1,3-galactosyltransferase, polypeptide 2 (B3GALT2), mRNA [NM_003783]	chr1:193148275-193148216	hs|1q31.2
p4256	AATATGTGTGTGTGAGCGCACATACACAGGTGCATGCAGCTTTGCAATATAAGATTAAAC	ENST00000430033.1	NO	NO	YES	13	+	74138380	74162207	74162207	74162207	3	74138380,74161475,74161816,	74138439,74161582,74162207,	ENSG00000228295.1	gene_id "ENSG00000228295.1"; transcript_id "ENST00000430033.1"; gene_type "lincRNA"; gene_status "NOVEL"; gene_name "LINC00392"; transcript_type "lincRNA"; transcript_status "KNOWN"; transcript_name "LINC00392-001"; level 2; tag "basic"; havana_gene "OTTHUMG00000017076.1"; havana_transcript "OTTHUMT00000045268.1";	ENCODE_1527_557	LINC00392	Intergenic	ENSEMBL	OTTHUMG00000017079	A_33_P3335157	A_33_P3335157	CACAGGTGCATGCAGCTTTGCAATATAAGATTAAACTGTACAATGTTCTATAATCTCCAT	ENST00000430033							ENST00000430033	THC2744562			chr13:74161960-74162019	hs|13q22.1
p1531	CACACCAAAGAAGTGTGCATTATTCAATAAATGTGTTCCTGATATGTTGCATGTAAACTG	ENST00000451713.1	NO	NO	YES	10	-	19999256	20017479	20017479	20017479	5	19999256,20005727,20011042,20011258,20017333,	20000217,20005819,20011154,20011351,20017479,	ENSG00000233968.1	gene_id "ENSG00000233968.1"; transcript_id "ENST00000451713.1"; gene_type "antisense"; gene_status "NOVEL"; gene_name "RP11-354E11.2"; transcript_type "antisense"; transcript_status "KNOWN"; transcript_name "RP11-354E11.2-001"; level 2; tag "basic"; havana_gene "OTTHUMG00000017777.1"; havana_transcript "OTTHUMT00000047094.1";	ENCODE_426_1404		Intergenic	ENSEMBL		A_33_P3292646	A_33_P3292646	TGAAGAATCGGGGCTAAACATCCTGGTGTGGTCAGTGATTGGAAATAAAAGAACGGGATG	ENST00000454679	XM_295865	XM_295865	Hs.646734	340895	C10orf112	chromosome 10 open reading frame 112	ENST00000454679	THC2628775	GO:0016020(membrane)|GO:0016021(integral to membrane)	chromosome 10 open reading frame 112 [Source:HGNC Symbol;Acc:24331] [ENST00000454679]	chr10:19856442-19856501	hs|10p12.31
p39035_v4	AATGGCCTCTCCACTCCTTCTTTCCTTGGAAAGTTTACTGAACAATGATTGGGCACCGTA	ENST00000609932.1	NO	NO	YES	chr22	+	17518128	17541715	17541715	17541715	4	17518128,17525762,17528213,17541484,	17518234,17525890,17528316,17541715,	ENSG00000237438.2	gene_id "ENSG00000237438.2"; transcript_id "ENST00000609932.1"; gene_type "lincRNA"; gene_status "KNOWN"; gene_name "CECR7"; transcript_type "lincRNA"; transcript_status "KNOWN"; transcript_name "CECR7-004"; level 2; havana_gene "OTTHUMG00000150027.4"; havana_transcript "OTTHUMT00000472247.1";				ENSEMBL	OTTHUMG00000150027
p36994_v4	CAGTGTTCCAGAGACACTGCTTGTTAAACAGTGAATGCTGTTGCTCAATTGTGTCATCCG	ENST00000610154.1	NO	NO	YES	chr1	-	145375648	145382434	145382434	145382434	3	145375648,145376543,145382055,	145376009,145376692,145382434,	ENSG00000233396.3	gene_id "ENSG00000233396.3"; transcript_id "ENST00000610154.1"; gene_type "lincRNA"; gene_status "NOVEL"; gene_name "RP11-458D21.1"; transcript_type "lincRNA"; transcript_status "KNOWN"; transcript_name "RP11-458D21.1-005"; level 2; havana_gene "OTTHUMG00000042244.4"; havana_transcript "OTTHUMT00000472682.1";				ENSEMBL
p15104	GCTTCTGCTTATAAGTCAACCTCAAGGGAGTTTTATTTTGTCCCTGGATGATTCCTCAGT	ENST00000418546.1	NO	NO	YES	7	-	130568867	130597956	130597956	130597956	3	130568867,130596868,130597709,	130569155,130596911,130597956,	ENSG00000226380.2	gene_id "ENSG00000226380.2"; transcript_id "ENST00000418546.1"; gene_type "processed_transcript"; gene_status "KNOWN"; gene_name "AC058791.1"; transcript_type "retained_intron"; transcript_status "KNOWN"; transcript_name "AC058791.1-002"; level 2; havana_gene "OTTHUMG00000043895.6"; havana_transcript "OTTHUMT00000338045.1";	ENST00000418546.1		Intergenic	ENSEMBL		A_33_P3377911	A_33_P3377911	AAACCCCAGGGGAAGTGACCTTAAGCCAGTTTGCTGGCTTTTCATGTCACAGAAAACAAT	THC2499144								THC2499144			chr7:130565591-130565532	hs|7q32.3
p1983	CGAAAAGAAAGCCCCACCTGTCTCCAGTGTTTGCTAAAATAATAATAAATAGATTTCGTT	ENST00000428753.1	NO	NO	YES	10	+	71335562	71336910	71336910	71336910	2	71335562,71336738,	71335893,71336910,	ENSG00000236154.1	gene_id "ENSG00000236154.1"; transcript_id "ENST00000428753.1"; gene_type "antisense"; gene_status "NOVEL"; gene_name "RP11-343J3.2"; transcript_type "antisense"; transcript_status "KNOWN"; transcript_name "RP11-343J3.2-001"; level 1; tag "basic"; tag "exp_conf"; havana_gene "OTTHUMG00000018384.1"; havana_transcript "OTTHUMT00000048457.1";	ENCODE_1798_503		Intergenic	ENSEMBL		A_33_P3292844	A_33_P3292844	TTTTAGGCCTCCTCTCTGCCACCACCCCATAATCTCATTCAAAGAATACTAGAATGGTAG	NM_020999	NM_020999	NM_020999	Hs.532682	50674	NEUROG3	neurogenin 3	ENST00000242462	THC2483225	GO:0003677(DNA binding)|GO:0003690(double-stranded DNA binding)|GO:0003713(transcription coactivator activity)|GO:0005634(nucleus)|GO:0005737(cytoplasm)|GO:0007275(multicellular organismal development)|GO:0007399(nervous system development)|GO:0007417(central nervous system development)|GO:0007422(peripheral nervous system development)|GO:0030855(epithelial cell differentiation)|GO:0031018(endocr…	Homo sapiens neurogenin 3 (NEUROG3), mRNA [NM_020999]	chr10:71331901-71331842	hs|10q22.1
p17021	TATATCTACTACGTCTCAAAAAGTGGGACAGAGACAGAGATGGGAGAGGGGATGCAAAGA	ENST00000433646.1	NO	NO	YES	X	-	53122891	53124040	53124040	53124040	2	53122891,53123465,	53122931,53124040,	ENSG00000234019.1	gene_id "ENSG00000234019.1"; transcript_id "ENST00000433646.1"; gene_type "lincRNA"; gene_status "KNOWN"; gene_name "RP11-236P24.3"; transcript_type "lincRNA"; transcript_status "KNOWN"; transcript_name "RP11-236P24.3-001"; level 2; tag "basic"; havana_gene "OTTHUMG00000021599.1"; havana_transcript "OTTHUMT00000056721.1";	ENCODE_1271_615;TCONS_00017061;XLOC_008171		Intergenic	ENSEMBL		A_33_P3411414	A_33_P3411414	TGGGAGGGAAGCCAGAATCTCCCCATTAGGTGACAGAAGTCAGAATCGATTCCGATGTGA	NM_001099684	NM_001099684	NM_001099684	Hs.6451	727866	FAM156B	family with sequence similarity 156, member B	ENST00000375473	THC2494418	GO:0005635(nuclear envelope)|GO:0016020(membrane)|GO:0016021(integral to membrane)	Homo sapiens family with sequence similarity 156, member B (FAM156B), mRNA [NM_001099684]	chrX:52936573-52936632	hs|Xp11.22
p412	ACATTTCAAAGATCAAAACCTGATGGAAATGCTGGAGACCATGGAGCTGATAGGAGCTCA	ENST00000433081.1	NO	NO	YES	1	-	145376124	145382397	145382397	145382397	3	145376124,145376543,145382055,	145376447,145376692,145382397,	ENSG00000233396.1	gene_id "ENSG00000233396.1"; transcript_id "ENST00000433081.1"; gene_type "lincRNA"; gene_status "NOVEL"; gene_name "RP11-458D21.1"; transcript_type "lincRNA"; transcript_status "KNOWN"; transcript_name "RP11-458D21.1-001"; level 2; havana_gene "OTTHUMG00000042244.2"; havana_transcript "OTTHUMT00000100475.1";	ENCODE_774_814		Intronic	ENSEMBL		A_33_P3336810	A_33_P3336810	CTCACAGAACATTCACAACCTTTATTATGGGTGAGAGCTTCACTACAACTTTAGAAATAA	NM_001012758	NM_001012758	NM_001012758	Hs.585066	200035	NUDT17	nudix (nucleoside diphosphate linked moiety X)-type motif 17	ENST00000444015	THC2483950	GO:0016787(hydrolase activity)|GO:0046872(metal ion binding)	Homo sapiens nudix (nucleoside diphosphate linked moiety X)-type motif 17 (NUDT17), mRNA [NM_001012758]	chr1:145586552-145586493	hs|1q21.1
p11221	ATGCGCAGGTGAAAAGGGCACCTCGGTGGATTCTACTAAATTTAATAGAAGACCCAAGAC	ENST00000428765.1	NO	NO	YES	22	+	42834028	42842201	42842201	42842201	4	42834028,42836496,42841707,42842168,	42834338,42836610,42841822,42842201,	ENSG00000230107.1	gene_id "ENSG00000230107.1"; transcript_id "ENST00000428765.1"; gene_type "lincRNA"; gene_status "NOVEL"; gene_name "CTA-126B4.7"; transcript_type "lincRNA"; transcript_status "KNOWN"; transcript_name "CTA-126B4.7-001"; level 1; tag "basic"; tag "exp_conf"; havana_gene "OTTHUMG00000150919.1"; havana_transcript "OTTHUMT00000320530.1";	ENCODE_1451_572;TCONS_00029431;XLOC_014257	CTA-126B4.7	Intergenic	ENSEMBL		A_33_P3791123	A_33_P3791123	CGTGGCATCATTGGCTAGAATGTTTGAAGACCAGTCTTAACATCTGATTATATTTGATTT	NM_001165877	NM_001165877	NM_001165877	Hs.664737	267020	ATP5L2	ATP synthase, H+ transporting, mitochondrial Fo complex, subunit G2	ENST00000505920	THC2486019	GO:0000276(mitochondrial proton-transporting ATP synthase complex, coupling factor F(o))|GO:0005739(mitochondrion)|GO:0006811(ion transport)|GO:0015078(hydrogen ion transmembrane transporter activity)|GO:0015986(ATP synthesis coupled proton transport)|GO:0016020(membrane)|GO:0031966(mitochondrial membrane)	Homo sapiens ATP synthase, H+ transporting, mitochondrial Fo complex, subunit G2 (ATP5L2), nuclear gene encoding mitochondrial protein, mRNA [NM_001165877]	chr22:43035995-43035936	hs|22q13.2
p16587	TTGGACCTGCCCTCAGAAGGTTACTATGAGGACTAAATACATTCAAAGTACATGCAAGTA	ENST00000415302.1	NO	NO	YES	9	-	110189520	110190683	110190683	110190683	2	110189520,110190572,	110189616,110190683,	ENSG00000226825.1	gene_id "ENSG00000226825.1"; transcript_id "ENST00000415302.1"; gene_type "lincRNA"; gene_status "NOVEL"; gene_name "RP11-363D24.1"; transcript_type "lincRNA"; transcript_status "KNOWN"; transcript_name "RP11-363D24.1-002"; level 2; havana_gene "OTTHUMG00000020447.1"; havana_transcript "OTTHUMT00000053553.1";	ENCODE_2918_207		Intergenic	ENSEMBL	OTTHUMG00000020457	A_33_P3312039	A_33_P3312039	AATTGCAGCCCTGAGAGCCAGTTTCAACAACCCTGACAGAGCAGTGGAGTATCTTTTAAT	NM_002874	NM_002874	NM_002874	Hs.521640	5887	RAD23B	RAD23 homolog B (S. cerevisiae)	ENST00000374678	THC2580682	GO:0000502(proteasome complex)|GO:0000715(nucleotide-excision repair, DNA damage recognition)|GO:0000718(nucleotide-excision repair, DNA damage removal)|GO:0003684(damaged DNA binding)|GO:0003697(single-stranded DNA binding)|GO:0005515(protein binding)|GO:0005634(nucleus)|GO:0005654(nucleoplasm)|GO:0005730(nucleolus)|GO:0005737(cytoplasm)|GO:0006281(DNA repair)|GO:0006289(nucleotide-excision repa…	Homo sapiens RAD23 homolog B (S. cerevisiae) (RAD23B), transcript variant 1, mRNA [NM_002874]	chr9:110081100-110081159	hs|9q31.2
p413	ACCAATTACTACGTGACAGGCATTGGCTCCATGCTTTTCCTGCACTGCTCATTTAAACAC	ENST00000452883.1	NO	NO	YES	1	-	145376166	145377772	145377772	145377772	3	145376166,145377016,145377700,	145376447,145377311,145377772,	ENSG00000233396.1	gene_id "ENSG00000233396.1"; transcript_id "ENST00000452883.1"; gene_type "lincRNA"; gene_status "NOVEL"; gene_name "RP11-458D21.1"; transcript_type "lincRNA"; transcript_status "KNOWN"; transcript_name "RP11-458D21.1-003"; level 2; havana_gene "OTTHUMG00000042244.2"; havana_transcript "OTTHUMT00000100477.1";	ENCODE_1185_648		Intronic	ENSEMBL		A_33_P3336810	A_33_P3336810	CTCACAGAACATTCACAACCTTTATTATGGGTGAGAGCTTCACTACAACTTTAGAAATAA	NM_001012758	NM_001012758	NM_001012758	Hs.585066	200035	NUDT17	nudix (nucleoside diphosphate linked moiety X)-type motif 17	ENST00000444015	THC2483950	GO:0016787(hydrolase activity)|GO:0046872(metal ion binding)	Homo sapiens nudix (nucleoside diphosphate linked moiety X)-type motif 17 (NUDT17), mRNA [NM_001012758]	chr1:145586552-145586493	hs|1q21.1
p1568	ACATTTGTGGAAGACGGAGTGTGTTTCCATTATCCTTTCAGAGTTTGCAAACGAGGCGGT	ENST00000456722.1	NO	NO	YES	10	-	45086655	45097552	45097552	45097552	2	45086655,45097397,	45087232,45097552,	ENSG00000234580.1	gene_id "ENSG00000234580.1"; transcript_id "ENST00000456722.1"; gene_type "lincRNA"; gene_status "NOVEL"; gene_name "RP11-733D4.1"; transcript_type "lincRNA"; transcript_status "KNOWN"; transcript_name "RP11-733D4.1-001"; level 2; tag "basic"; havana_gene "OTTHUMG00000018058.1"; havana_transcript "OTTHUMT00000047743.1";	ENCODE_977_732;TCONS_00017965;XLOC_008796		Intergenic	ENSEMBL		A_33_P3712341	A_33_P3712341	ATGAACGCCAAGGTCGTGGTCGTGCTGGTCCTCGTGCTGACCGCGCTCTGCCTCAGCGAC	NM_001033886	NM_001033886	NM_001033886	Hs.522891	6387	CXCL12	chemokine (C-X-C motif) ligand 12	ENST00000374426	NP1463957	GO:0001569(patterning of blood vessels)|GO:0001666(response to hypoxia)|GO:0001667(ameboidal cell migration)|GO:0001764(neuron migration)|GO:0001938(positive regulation of endothelial cell proliferation)|GO:0004871(signal transducer activity)|GO:0005102(receptor binding)|GO:0005576(extracellular region)|GO:0005615(extracellular space)|GO:0005886(plasma membrane)|GO:0006874(cellular calcium ion ho…	Homo sapiens chemokine (C-X-C motif) ligand 12 (CXCL12), transcript variant 3, mRNA [NM_001033886]	chr10:44880453-44880394	hs|10q11.21
p9700	TAGTATGTAAGAGCACGTGAACTGGTGCCTGGGACCTCTACCTGTTTTAGTATGATAGCA	ENST00000457901.1	NO	NO	YES	2	+	21444056	21486958	21486958	21486958	2	21444056,21486564,	21444166,21486958,	ENSG00000233005.1	gene_id "ENSG00000233005.1"; transcript_id "ENST00000457901.1"; gene_type "lincRNA"; gene_status "NOVEL"; gene_name "AC067959.1"; transcript_type "lincRNA"; transcript_status "KNOWN"; transcript_name "AC067959.1-002"; level 2; tag "basic"; havana_gene "OTTHUMG00000151796.2"; havana_transcript "OTTHUMT00000324017.1";	ENCODE_1789_504		Intergenic	ENSEMBL	OTTHUMG00000151793	A_33_P3352961	A_33_P3352961	GCAACTTATTCTAAAGATTCACCTCATCTTGATGCAATTACTGCTACTGAATCTGCTAAA	ENST00000405799							ENST00000405799	THC2486962		Uncharacterized protein [Source:UniProtKB/TrEMBL;Acc:B5MCY1] [ENST00000405799]	chr2:21366073-21366132	hs|2p24.1
p36517_v4	AAAGAAAGTATGTACAGACATTGAGAGCAGAACAAACCTTACCAGTGGCTTTAGAGGAAG	ENST00000446530.1	NO	NO	YES	1	+	143361973	143372316	143372316	143372316	5	143361973,143364848,143364968,143370994,143372237,	143362058,143364877,143365041,143371065,143372316,	ENSG00000242569.1	gene_id "ENSG00000242569.1"; transcript_id "ENST00000446530.1"; gene_type "lincRNA"; gene_status "NOVEL"; gene_name "BX004987.3"; transcript_type "lincRNA"; transcript_status "KNOWN"; transcript_name "BX004987.3-002"; level 2; havana_gene "OTTHUMG00000013469.1"; havana_transcript "OTTHUMT00000037543.1";	ENCODE_2676_337	BX004987.3	Intergenic	ENSEMBL		A_33_P3420704	A_33_P3420704	CCAACTCACTTTCCCTGCAGATGGAGGCAAGGAGCCTCCACAGACAACCCCCCTGCCTGA	THC2480918								THC2480918		Q9UMX8_HUMAN (Q9UMX8) Melanoma antigen, complete [THC2480918]	chr1:143187353-143187412	hs|1q21.1
p4288	AGCTGGCACTTTCTCTTTCAAGTTATGTCTTTGTGTCCATCCTGCTTCCAAATTACATTG	ENST00000445967.1	NO	NO	YES	13	+	86634947	86745025	86745025	86745025	3	86634947,86646961,86744979,	86634995,86647061,86745025,	ENSG00000232252.1	gene_id "ENSG00000232252.1"; transcript_id "ENST00000445967.1"; gene_type "lincRNA"; gene_status "NOVEL"; gene_name "RP11-30L8.1"; transcript_type "lincRNA"; transcript_status "KNOWN"; transcript_name "RP11-30L8.1-001"; level 2; tag "basic"; havana_gene "OTTHUMG00000017159.1"; havana_transcript "OTTHUMT00000045406.1";	ENCODE_2932_194		Intergenic	ENSEMBL	OTTHUMG00000017169	A_33_P3230189	A_33_P3230189	CTCCTCCGCAAAATCCTAGAAAGCTCATTCTAGCGGGAAATATTATTCACAGTTTAATGA	NM_032229	NM_032229	NM_032229	Hs.525105	84189	SLITRK6	SLIT and NTRK-like family, member 6	ENST00000400286	THC2489584	GO:0007409(axonogenesis)|GO:0016020(membrane)|GO:0016021(integral to membrane)	Homo sapiens SLIT and NTRK-like family, member 6 (SLITRK6), mRNA [NM_032229]	chr13:86369565-86369506	hs|13q31.1
p9817	GGAGAAGACTGGAGCCAGCCTTGCCTTCTCCTCTCCTGAAGGAATGGATACATGAATGAA	ENST00000417695.1	NO	NO	YES	2	+	64834494	64843616	64843616	64843616	4	64834494,64839899,64840311,64842387,	64834554,64840219,64840424,64843616,	ENSG00000233694.1	gene_id "ENSG00000233694.1"; transcript_id "ENST00000417695.1"; gene_type "processed_transcript"; gene_status "NOVEL"; gene_name "AC007365.1"; transcript_type "processed_transcript"; transcript_status "KNOWN"; transcript_name "AC007365.1-002"; level 2; tag "basic"; havana_gene "OTTHUMG00000152679.1"; havana_transcript "OTTHUMT00000327324.1";	ENCODE_353_1722;TCONS_00002908;XLOC_001498;TCONS_00002649;XLOC_001498		Intergenic	ENSEMBL		A_33_P3412752	A_33_P3412752	AGGCCTTTATTATCTTACCCACTAATACATCCTGCCATTATGTCCCAGAGTAGACGGTAA	AK127186		AK127186	Hs.632850	100128607	LOC100128607	uncharacterized LOC100128607		THC2630316		Homo sapiens cDNA FLJ45251 fis, clone BRHIP2009177. [AK127186]	chr2:64677611-64677670	hs|2p14
p1396	CTTTACAGTGAGGAGATGCACAGTCTCAGTTGTCATTATTTTCATCATTGGCTATATATT	ENST00000441160.1	NO	NO	YES	1	+	222139751	222158306	222158306	222158306	3	222139751,222156341,222157395,	222139844,222156485,222158306,	ENSG00000228437.1	gene_id "ENSG00000228437.1"; transcript_id "ENST00000441160.1"; gene_type "lincRNA"; gene_status "NOVEL"; gene_name "RP11-400N13.2"; transcript_type "lincRNA"; transcript_status "KNOWN"; transcript_name "RP11-400N13.2-001"; level 2; tag "basic"; havana_gene "OTTHUMG00000037424.1"; havana_transcript "OTTHUMT00000091111.1";	ENCODE_490_1148;TCONS_00000394;XLOC_000575;TCONS_00000395;XLOC_000575		Intergenic	ENSEMBL		A_24_P182494	A_24_P182494	GTTCGAGGAAGACCTAAACAACGGTGTGACACCGAGAATCCTTACACCAAAGCTGATGGG	NM_007207	NM_007207	NM_007207	Hs.497822	11221	DUSP10	dual specificity phosphatase 10	ENST00000494642	THC2782886	GO:0000188(inactivation of MAPK activity)|GO:0002819(regulation of adaptive immune response)|GO:0004721(phosphoprotein phosphatase activity)|GO:0004725(protein tyrosine phosphatase activity)|GO:0005634(nucleus)|GO:0005730(nucleolus)|GO:0005737(cytoplasm)|GO:0005794(Golgi apparatus)|GO:0006470(protein dephosphorylation)|GO:0006950(response to stress)|GO:0007254(JNK cascade)|GO:0010033(response to …	Homo sapiens dual specificity phosphatase 10 (DUSP10), transcript variant 1, mRNA [NM_007207]	chr1:221875832-221875773	hs|1q41
p36510_v4	AAAGAGAGGTTATGGAGTCTGTAGCTTCAGGTAACCACTGATCCACTTCCAGTCACTATC	ENST00000453395.1	NO	NO	YES	22	-	16199665	16231333	16231333	16231333	3	16199665,16223509,16231063,	16199953,16223575,16231333,	ENSG00000225255.2	gene_id "ENSG00000225255.2"; transcript_id "ENST00000453395.1"; gene_type "lincRNA"; gene_status "NOVEL"; gene_name "LA16c-83F12.6"; transcript_type "lincRNA"; transcript_status "KNOWN"; transcript_name "LA16c-83F12.6-002"; level 1; tag "basic"; tag "exp_conf"; havana_gene "OTTHUMG00000140260.2"; havana_transcript "OTTHUMT00000276779.2";	ENCODE_1249_624	LA16c-83F12.6	Intergenic	ENSEMBL	OTTHUMG00000150610	A_33_P3859499	A_33_P3859499	GTCACAACTACTACTTAACATTGTTCTGAGGTCCTAGCCTTGTAAGTAATTAGAAAGAAA	ENST00000444162		BC015119	Hs.578301				ENST00000444162	THC2614677		Homo sapiens, clone IMAGE:3951139, mRNA. [BC015119]	chr22:16420308-16420367	hs|22q11.1
p36979_v4	CTTGAACCAACTATTCAATCACTAGAGATGAAACCGAAGACTACAAGAAATACTCCAAAT	ENST00000431621.2	NO	NO	YES	chr1	+	143355261	143376829	143376829	143376829	8	143355261,143357972,143361973,143364848,143364968,143370994,143375109,143376649,	143355292,143358042,143362058,143364877,143365041,143371065,143375273,143376829,	ENSG00000242569.3	gene_id "ENSG00000242569.3"; transcript_id "ENST00000431621.2"; gene_type "lincRNA"; gene_status "NOVEL"; gene_name "RP11-435B5.3"; transcript_type "lincRNA"; transcript_status "KNOWN"; transcript_name "RP11-435B5.3-001"; level 2; tag "not_best_in_genome_evidence"; havana_gene "OTTHUMG00000013469.2"; havana_transcript "OTTHUMT00000037542.1";				ENSEMBL	OTTHUMG00000013470
p1056	TTGTGTAAACACAAATCAGTCAGTTACACCTGCCATCTAGCAAAACAGACCTCACCCAAG	ENST00000425185.1	NO	NO	YES	1	+	91317315	91319843	91319843	91319843	2	91317315,91319784,	91317836,91319843,	ENSG00000225446.1	gene_id "ENSG00000225446.1"; transcript_id "ENST00000425185.1"; gene_type "lincRNA"; gene_status "NOVEL"; gene_name "RP4-665J23.2"; transcript_type "lincRNA"; transcript_status "KNOWN"; transcript_name "RP4-665J23.2-001"; level 2; tag "basic"; havana_gene "OTTHUMG00000010019.1"; havana_transcript "OTTHUMT00000027727.1";	ENCODE_1406_580;TCONS_00000246;XLOC_000293		Intergenic	ENSEMBL		A_24_P256337	A_24_P256337	CAAATTAGGGCATTAAATATCATGTACTTCATAGTTTGAGACTGTTCACTCAAATAGGGC	NM_201269	NM_201269	NM_201269	Hs.173001	84146	ZNF644	zinc finger protein 644	ENST00000361321	THC2487324	GO:0003677(DNA binding)|GO:0005622(intracellular)|GO:0005634(nucleus)|GO:0006355(regulation of transcription, DNA-dependent)|GO:0008270(zinc ion binding)|GO:0046872(metal ion binding)	Homo sapiens zinc finger protein 644 (ZNF644), transcript variant 1, mRNA [NM_201269]	chr1:91381899-91381840	hs|1p22.2
p552	TCTCATCAGGCAGTGTCCCCTGTGTTCCTGACCTCCTGAGGAGCTGCTGGATGGCTTAGC	ENST00000412357.1	NO	NO	YES	1	-	175172363	175173985	175173985	175173985	2	175172363,175173891,	175173044,175173985,	ENSG00000230687.1	gene_id "ENSG00000230687.1"; transcript_id "ENST00000412357.1"; gene_type "lincRNA"; gene_status "NOVEL"; gene_name "RP5-1114G22.2"; transcript_type "lincRNA"; transcript_status "KNOWN"; transcript_name "RP5-1114G22.2-001"; level 2; tag "basic"; havana_gene "OTTHUMG00000034947.1"; havana_transcript "OTTHUMT00000084593.1";	ENCODE_869_775;TCONS_00000690;XLOC_001098		Intergenic	ENSEMBL		A_33_P3243069	A_33_P3243069	TGATCATCACACTCCTCTTCATCTGTTGCCATTGCTGCTGGAGCCCACCAGGCAAGAGGG	NM_001162893	NM_001162893	NM_001162893	Hs.518138	9674	KIAA0040	KIAA0040		NP704200		Homo sapiens KIAA0040 (KIAA0040), transcript variant 1, mRNA [NM_001162893]	chr1:175130034-175129975	hs|1q25.1
p11177	TCTAGCCACAGTGTGGGGATGGGGAGCTCCCGCCGACAGACTCTGTTGCTTTCTGGCTTG	ENST00000436395.1	NO	NO	YES	22	+	32366847	32369462	32369462	32369462	3	32366847,32368562,32369373,	32366899,32368719,32369462,	ENSG00000230866.1	gene_id "ENSG00000230866.1"; transcript_id "ENST00000436395.1"; gene_type "lincRNA"; gene_status "NOVEL"; gene_name "CTA-342B11.2"; transcript_type "lincRNA"; transcript_status "KNOWN"; transcript_name "CTA-342B11.2-002"; level 2; tag "basic"; havana_gene "OTTHUMG00000150005.1"; havana_transcript "OTTHUMT00000315722.1";	ENCODE_2784_298;TCONS_00029413;XLOC_014212	CTA-342B11.2	Intergenic	ENSEMBL	OTTHUMG00000073689	A_33_P3409672	A_33_P3409672	AACCGTGACAACCGGCTGGTCACGTTCTGGACAAGTTGCCTGGAGAAGATGCATGCCAGT	NM_001242896	NM_001242896	NM_001242896	Hs.435022	9681	DEPDC5	DEP domain containing 5	ENST00000535622	NP1395044	GO:0035556(intracellular signal transduction)	Homo sapiens DEP domain containing 5 (DEPDC5), transcript variant 4, mRNA [NM_001242896]	chr22:32302415-32302474	hs|22q12.3
p15170	CCATAAAACAGCAGAGGTAGTAGCTTCAACCCTCATTGAACAGATAATCCCGAGATTTGG	ENST00000416982.1	NO	NO	YES	7	-	153108318	153111048	153111048	153111048	2	153108318,153108666,	153108560,153111048,	ENSG00000234722.3	gene_id "ENSG00000234722.3"; transcript_id "ENST00000416982.1"; gene_type "lincRNA"; gene_status "NOVEL"; gene_name "AC073236.3"; transcript_type "lincRNA"; transcript_status "KNOWN"; transcript_name "AC073236.3-001"; level 2; tag "basic"; havana_gene "OTTHUMG00000151464.3"; havana_transcript "OTTHUMT00000280517.1";	ENCODE_129_2624		Intergenic	ENSEMBL		A_21_P0013459	A_21_P0013459	TTCTGGAAAAGTGGAATGCGCCAACGGCCTTGTCAAACAACACCTAATCAAATTGGCTCT	ENST00000416982		AK124285			XLOC_l2_014061		ENST00000416982	THC2477742		GFC1_HUMAN (P63117) HERV-F(c)1_Xq21.33 provirus ancestral Gag polyprotein (Gag polyprotein) [Contains: Matrix protein; Capsid protein], partial (34%) [THC2477742]	chr7:153108745-153108686	hs|7q36.2
p935	AATCCGATACAGTTGCATCCAATATAGGACGCAGACCAGAGACACTGGGGTAAATTCTCA	ENST00000445070.1	NO	NO	YES	1	+	48283737	48285909	48285909	48285909	2	48283737,48284252,	48283887,48285909,	ENSG00000225028.1	gene_id "ENSG00000225028.1"; transcript_id "ENST00000445070.1"; gene_type "lincRNA"; gene_status "NOVEL"; gene_name "RP11-330M19.1"; transcript_type "lincRNA"; transcript_status "KNOWN"; transcript_name "RP11-330M19.1-001"; level 2; tag "basic"; havana_gene "OTTHUMG00000007961.1"; havana_transcript "OTTHUMT00000021843.1";	ENCODE_323_1807;TCONS_00000195;XLOC_000180		Intronic	ENSEMBL	OTTHUMG00000153650	A_33_P3788420	A_33_P3788420	TGTTATTTTGCCAAAAATATTTTTGTAGCATAATATATTAATAAAAGATATTATGAATTC	NM_001194986	NM_001194986	NM_001194986	Hs.61504	388630	LOC388630	UPF0632 protein A		THC2611627	GO:0016020(membrane)|GO:0016021(integral to membrane)	Homo sapiens UPF0632 protein A (LOC388630), mRNA [NM_001194986]	chr1:48226261-48226202	hs|1p33
p15256	GAAGTTGGCTGATAGAACTGACATCAGAAAGACCATTCAAAACGAAGAGCCAGTGTCAAG	ENST00000412563.1	NO	NO	YES	7	+	19393156	19618229	19618229	19618229	6	19393156,19394362,19443323,19444954,19615909,19618151,	19393264,19394508,19443386,19444993,19616041,19618229,	ENSG00000223838.1	gene_id "ENSG00000223838.1"; transcript_id "ENST00000412563.1"; gene_type "lincRNA"; gene_status "NOVEL"; gene_name "AC007091.1"; transcript_type "lincRNA"; transcript_status "KNOWN"; transcript_name "AC007091.1-001"; level 2; tag "dotter_confirmed"; tag "basic"; havana_gene "OTTHUMG00000152489.1"; havana_transcript "OTTHUMT00000326428.1";	ENCODE_1488_566		Intergenic	ENSEMBL		A_33_P3414591	A_33_P3414591	AAGCTGAGCAAGATTCAGACCCTCAAGCTGGCGGCCAGGTACATCGACTTCCTCTACCAG	NM_000474	NM_000474	NM_000474	Hs.66744	7291	TWIST1	twist homolog 1 (Drosophila)	ENST00000354571	THC2678352	GO:0000122(negative regulation of transcription from RNA polymerase II promoter)|GO:0000981(sequence-specific DNA binding RNA polymerase II transcription factor activity)|GO:0001701(in utero embryonic development)|GO:0001764(neuron migration)|GO:0001843(neural tube closure)|GO:0003180(aortic valve morphogenesis)|GO:0003183(mitral valve morphogenesis)|GO:0003677(DNA binding)|GO:0005515(protein bin…	Homo sapiens twist homolog 1 (Drosophila) (TWIST1), mRNA [NM_000474]	chr7:19156521-19156462	hs|7p21.1
p8972	CTGTGTTACGCTGTGCACAGGAGACAAGACACAGAAATAGATGACCCATGATTTGTCTTC	ENST00000591400.1	NO	NO	YES	2	-	6776708	6790633	6790633	6790633	6	6776708,6778222,6778409,6778848,6779182,6790237,	6776858,6778285,6778493,6778999,6779405,6790633,	ENSG00000236172.2	gene_id "ENSG00000236172.2"; transcript_id "ENST00000591400.1"; gene_type "lincRNA"; gene_status "NOVEL"; gene_name "AC097517.2"; transcript_type "lincRNA"; transcript_status "KNOWN"; transcript_name "AC097517.2-022"; level 2; tag "RNA_Seq_supported_only"; havana_gene "OTTHUMG00000151631.3"; havana_transcript "OTTHUMT00000459441.1";	TCONS_00003178;XLOC_001964;TCONS_00003179;XLOC_001964;TCONS_00003180;XLOC_001964;TCONS_00003181;XLOC_001964		Intergenic	ENSEMBL	OTTHUMG00000151631	A_33_P3519424	A_33_P3519424	TCTGACACTTCTCTTCTAGACAGAAAATCAAGGGAAGCTCAAGACCCACACTTGAATTTT	AK057135		AK057135	Hs.559010	386597	LOC386597	uncharacterized LOC386597		THC2521971		Homo sapiens cDNA FLJ32573 fis, clone SPLEN2000210. [AK057135]	chr2:7055044-7054985	hs|2p25.2
p438	AATGATCCTTTCATATCAAGAAGGACATTTCAAAGATCAAAACCTGATGGAAATGCTGGA	ENST00000425109.1	NO	NO	YES	1	-	146473498	146475178	146475178	146475178	3	146473498,146474455,146475139,	146473891,146474750,146475178,	ENSG00000234225.1	gene_id "ENSG00000234225.1"; transcript_id "ENST00000425109.1"; gene_type "lincRNA"; gene_status "KNOWN"; gene_name "RP4-704D21.2"; transcript_type "lincRNA"; transcript_status "KNOWN"; transcript_name "RP4-704D21.2-001"; level 2; tag "basic"; havana_gene "OTTHUMG00000043709.1"; havana_transcript "OTTHUMT00000102088.1";	ENCODE_988_727;TCONS_00000636;XLOC_001001;TCONS_00000637;XLOC_001001		Intergenic	ENSEMBL		A_33_P3424694	A_33_P3424694	AGATCTTGTAGGTGACGCTTGGCCTGCTTTCGCCTTCCAGGAGAAGATTTCCAGTCCACT	THC2539983								THC2539983		Q5VU43_HUMAN (Q5VU43) Phosphodiesterase 4D interacting protein (Myomegalin), partial (3%) [THC2539983]	chr1:146492852-146492793	hs|1q21.1
p9110	TTAGGACAACACGGAAAACCGCTGGTGCAGGGTTTGCGAGTAGCTGGTTGCGTCCGCCGG	ENST00000423433.1	NO	NO	YES	2	-	45240352	45240807	45240807	45240807	2	45240352,45240612,	45240524,45240807,	ENSG00000231156.1	gene_id "ENSG00000231156.1"; transcript_id "ENST00000423433.1"; gene_type "lincRNA"; gene_status "NOVEL"; gene_name "AC093702.1"; transcript_type "lincRNA"; transcript_status "KNOWN"; transcript_name "AC093702.1-001"; level 2; tag "mRNA_end_NF"; tag "basic"; havana_gene "OTTHUMG00000152444.1"; havana_transcript "OTTHUMT00000326243.1";	ENCODE_2564_367;TCONS_00003273;XLOC_002077		Intergenic	ENSEMBL		A_33_P3255929	A_33_P3255929	CAGGTCTTTGGCCACACAGAGATTCAACAGTCTAATAATCTAAAATTGTAAATGCCACAA	ENST00000432125	XR_109977	XR_109977	Hs.436392				ENST00000432125	THC2478847		cDNA FLJ44884 fis, clone BRAMY2037609 [Source:UniProtKB/TrEMBL;Acc:Q6ZT81] [ENST00000354756]	chr2:45148275-45148216	hs|2p21
p29283	ACGTTTAAAAATCACCCTCTACTTGTTCTCCTGTGACCCTCATTGGACTATATCCAGACA	ENST00000377121.1	NO	NO	YES	20	-	22380988	22401281	22401281	22401281	4	22380988,22381963,22387266,22400597,	22381749,22382100,22387350,22401281,	ENSG00000204684.2	gene_id "ENSG00000204684.2"; transcript_id "ENST00000377121.1"; gene_type "lincRNA"; gene_status "NOVEL"; gene_name "RP5-1004I9.1"; transcript_type "lincRNA"; transcript_status "KNOWN"; transcript_name "RP5-1004I9.1-001"; level 2; tag "basic"; havana_gene "OTTHUMG00000032040.2"; havana_transcript "OTTHUMT00000078288.2";	ENCODE_368_1666;TCONS_00027845;XLOC_013680		Intergenic	ENSEMBL		A_24_P365515	A_24_P365515	TCCGGTTTCCACTACTGTGTAGACTCCTGCTTCTTCAAGCACCTGCAGATTCTGATTTTT	NM_021784	NM_021784	NM_021784	Hs.155651	3170	FOXA2	forkhead box A2	ENST00000319993	THC2488502	GO:0000432(positive regulation of transcription from RNA polymerase II promoter by glucose)|GO:0000433(negative regulation of transcription from RNA polymerase II promoter by glucose)|GO:0000978(RNA polymerase II core promoter proximal region sequence-specific DNA binding)|GO:0001701(in utero embryonic development)|GO:0001705(ectoderm formation)|GO:0003677(DNA binding)|GO:0003690(double-stranded …	Homo sapiens forkhead box A2 (FOXA2), transcript variant 1, mRNA [NM_021784]	chr20:22562223-22562164	hs|20p11.21
p16451	GCATACAATTGATTCCAATCCATCCATCACTTAAACTACTGTCTAGGACATCAGGAGGCC	ENST00000435444.1	NO	NO	YES	9	-	7960412	7961080	7961080	7961080	2	7960412,7960829,	7960662,7961080,	ENSG00000231902.1	gene_id "ENSG00000231902.1"; transcript_id "ENST00000435444.1"; gene_type "lincRNA"; gene_status "NOVEL"; gene_name "RP11-29B9.2"; transcript_type "lincRNA"; transcript_status "KNOWN"; transcript_name "RP11-29B9.2-001"; level 2; tag "basic"; havana_gene "OTTHUMG00000046176.1"; havana_transcript "OTTHUMT00000106442.1";	ENCODE_1802_501;TCONS_00015792;XLOC_007643		Intergenic	ENSEMBL		A_23_P305877	A_23_P305877	AAATTCAGCTGCTAATCATAGTGTATTTGTTTGGAATGACATGTTGAGCAGGTAGTACCT	NM_033428	NM_033428	NM_033428	Hs.7517	90871	C9orf123	chromosome 9 open reading frame 123	ENST00000358227	THC2466151	GO:0016020(membrane)|GO:0016021(integral to membrane)	Homo sapiens chromosome 9 open reading frame 123 (C9orf123), mRNA [NM_033428]	chr9:7797510-7797451	hs|9p24.1
p28984	ACACTTGCTCCCATCTACTTTCTTCTCTAGAATCCACGGCTCTGGAATGAGTCATTTTTT	ENST00000431700.1	NO	NO	YES	1	+	143394150	143399814	143399814	143399814	4	143394150,143398370,143398835,143399694,	143394211,143398427,143398889,143399814,	ENSG00000238261.3	gene_id "ENSG00000238261.3"; transcript_id "ENST00000431700.1"; gene_type "lincRNA"; gene_status "NOVEL"; gene_name "BX004987.5"; transcript_type "lincRNA"; transcript_status "KNOWN"; transcript_name "BX004987.5-011"; level 2; havana_gene "OTTHUMG00000013630.1"; havana_transcript "OTTHUMT00000037980.1";	ENCODE_2798_292	BX004987.5	Intergenic	ENSEMBL	OTTHUMG00000043433	A_33_P3420704	A_33_P3420704	CCAACTCACTTTCCCTGCAGATGGAGGCAAGGAGCCTCCACAGACAACCCCCCTGCCTGA	THC2480918								THC2480918		Q9UMX8_HUMAN (Q9UMX8) Melanoma antigen, complete [THC2480918]	chr1:143187353-143187412	hs|1q21.1
p1763	TACACTTCTAATCATCCTCAGTACCCAGCAGTATATAGGAAGTTATTGTCCCAAAGTTGT	ENST00000451706.2	NO	NO	YES	10	-	122522912	122552872	122552872	122552872	5	122522912,122536246,122550825,122551239,122552837,	122523187,122536396,122551109,122551438,122552872,	ENSG00000227165.2	gene_id "ENSG00000227165.2"; transcript_id "ENST00000451706.2"; gene_type "antisense"; gene_status "NOVEL"; gene_name "WDR11-AS1"; transcript_type "antisense"; transcript_status "KNOWN"; transcript_name "WDR11-AS1-002"; level 2; tag "basic"; havana_gene "OTTHUMG00000019169.2"; havana_transcript "OTTHUMT00000050705.2";	ENCODE_633_907	WDR11-AS1	Intergenic	ENSEMBL		A_33_P3259929	A_33_P3259929	TCCAGATCAGCCTGAAAATCTGGACTTGGGAAAAGCCATCTGGCTGGGGCCACCTGCATG	ENST00000369071	XR_110462	XR_110462	Hs.196578				ENST00000369071	THC2478871		chromosome 10 open reading frame 85 [Source:HGNC Symbol;Acc:31365] [ENST00000369071]	chr10:122358037-122358096	hs|10q26.12
p7022	CTCTTGAGAGGCAGGAGCTCTGGATTTGATCAAGAATTCTTTGCTGAGCATGGTGCCTCA	ENST00000580948.1	NO	NO	YES	17	-	70400800	70417365	70417365	70417365	3	70400800,70416840,70417312,	70400957,70417105,70417365,	ENSG00000227036.2	gene_id "ENSG00000227036.2"; transcript_id "ENST00000580948.1"; gene_type "processed_transcript"; gene_status "KNOWN"; gene_name "LINC00511"; transcript_type "lincRNA"; transcript_status "KNOWN"; transcript_name "LINC00511-010"; level 2; havana_gene "OTTHUMG00000132227.4"; havana_transcript "OTTHUMT00000441424.1";	TCONS_00025151;XLOC_012568	LINC00511	Intergenic	ENSEMBL	OTTHUMG00000132227	A_33_P3891747	A_33_P3891747	ATGAAATCACAAAATCACTGAGGCTGTGACAGGAGGGGAAGCCAAGAACATTGGAATCTC	AK095403		AK095403	Hs.157726	284072	LOC284072	uncharacterized LOC284072				Homo sapiens cDNA FLJ38084 fis, clone CTONG2016499. [AK095403]	chr17:70589830-70589889	hs|17q24.3
p9051	AAACCACATCTGATGTCATTCCAATCACTGTGTGTGTCTGCACTTGTGGGTTGTCTGCAT	ENST00000435682.1	NO	NO	YES	2	-	21910305	21933495	21933495	21933495	3	21910305,21933020,21933466,	21912196,21933198,21933495,	ENSG00000229621.1	gene_id "ENSG00000229621.1"; transcript_id "ENST00000435682.1"; gene_type "lincRNA"; gene_status "NOVEL"; gene_name "AC018742.1"; transcript_type "lincRNA"; transcript_status "KNOWN"; transcript_name "AC018742.1-001"; level 2; tag "basic"; havana_gene "OTTHUMG00000151807.1"; havana_transcript "OTTHUMT00000324015.1";	ENCODE_237_2098;TCONS_00002747;XLOC_002015		Intergenic	ENSEMBL		A_21_P0014469	A_21_P0014469	CCTGCTAACTGCTGAGCTTGCTAAGGAAAGGAACCTTGTTTTATGAAATAAATGATATTT	ENST00000417609	XR_109959	XR_109959	Hs.112970		LOC100507562		ENST00000417609	THC2669124		PREDICTED: Homo sapiens hypothetical LOC100507562 (LOC100507562), miscRNA [XR_109959]	chr2:21625981-21626040	hs|2p24.1
p34066_v4	GGGCCTCCTGCAAAACATCCTTCCTTGAAGCCTAGCACTGAAGTGGAAGATCCTGCTGTG	ENST00000444754.1	NO	NO	YES	1	+	143361707	143376737	143376737	143376737	6	143361707,143364848,143364968,143370994,143375109,143376649,	143362058,143364877,143365041,143371065,143375273,143376737,	ENSG00000242569.1	gene_id "ENSG00000242569.1"; transcript_id "ENST00000444754.1"; gene_type "lincRNA"; gene_status "NOVEL"; gene_name "BX004987.3"; transcript_type "lincRNA"; transcript_status "KNOWN"; transcript_name "BX004987.3-007"; level 2; havana_gene "OTTHUMG00000013469.1"; havana_transcript "OTTHUMT00000037548.1";	ENCODE_864_776	BX004987.3	Intergenic	ENSEMBL		A_33_P3420704	A_33_P3420704	CCAACTCACTTTCCCTGCAGATGGAGGCAAGGAGCCTCCACAGACAACCCCCCTGCCTGA	THC2480918								THC2480918		Q9UMX8_HUMAN (Q9UMX8) Melanoma antigen, complete [THC2480918]	chr1:143187353-143187412	hs|1q21.1
p1159	GTCCCAAAGAAGAAATTATTTCAAGTGGAAAGTCAATTTGATGATCTTATGGCGGAGAAG	ENST00000428624.1	NO	NO	YES	1	+	143377280	143398889	143398889	143398889	6	143377280,143380463,143391567,143392442,143393990,143398835,	143378913,143380613,143391849,143392656,143394152,143398889,	ENSG00000238261.3	gene_id "ENSG00000238261.3"; transcript_id "ENST00000428624.1"; gene_type "lincRNA"; gene_status "NOVEL"; gene_name "BX004987.5"; transcript_type "lincRNA"; transcript_status "KNOWN"; transcript_name "BX004987.5-002"; level 2; tag "basic"; havana_gene "OTTHUMG00000013630.1"; havana_transcript "OTTHUMT00000037971.1";	ENCODE_150_2495	BX004987.5	Intergenic	ENSEMBL		A_33_P3420704	A_33_P3420704	CCAACTCACTTTCCCTGCAGATGGAGGCAAGGAGCCTCCACAGACAACCCCCCTGCCTGA	THC2480918								THC2480918		Q9UMX8_HUMAN (Q9UMX8) Melanoma antigen, complete [THC2480918]	chr1:143187353-143187412	hs|1q21.1
p36997_v4	TGTGTTTAACTTCAAACCCTGGCAGATTAGGTTTTTCATCCAGAGCCTGTGGCTTCACCA	ENST00000425109.2	NO	NO	YES	chr1	-	146473489	146475177	146475177	146475177	3	146473489,146474455,146475139,	146473891,146474750,146475177,	ENSG00000234225.2	gene_id "ENSG00000234225.2"; transcript_id "ENST00000425109.2"; gene_type "lincRNA"; gene_status "KNOWN"; gene_name "RP4-704D21.2"; transcript_type "lincRNA"; transcript_status "KNOWN"; transcript_name "RP4-704D21.2-001"; level 2; tag "not_best_in_genome_evidence"; tag "basic"; havana_gene "OTTHUMG00000043709.2"; havana_transcript "OTTHUMT00000102088.2";				ENSEMBL	OTTHUMG00000043709
p14814	AAACAAGATGTCCTCACGAGGCACAGAGACACAGAGAGAAGACGGCCACATGGAGTCAGA	ENST00000416100.1	NO	NO	YES	7	-	1548290	1549063	1549063	1549063	2	1548290,1548940,	1548409,1549063,	ENSG00000231927.1	gene_id "ENSG00000231927.1"; transcript_id "ENST00000416100.1"; gene_type "antisense"; gene_status "NOVEL"; gene_name "AC102953.6"; transcript_type "antisense"; transcript_status "KNOWN"; transcript_name "AC102953.6-001"; level 2; tag "basic"; havana_gene "OTTHUMG00000151728.1"; havana_transcript "OTTHUMT00000323690.1";	ENCODE_2885_242;TCONS_00013116;XLOC_006332		Intergenic	ENSEMBL		A_33_P3411388	A_33_P3411388	GGCGGGGACTGCGCGGACGCGGGGACCGCCGGCCCCGCGCCCCCGCCGCCCGCGCCGTCG	NM_001080461	NM_001080461	NM_001080461	Hs.232272	340260	UNCX	UNC homeobox	ENST00000316333		GO:0001502(cartilage condensation)|GO:0003700(sequence-specific DNA binding transcription factor activity)|GO:0005634(nucleus)|GO:0007389(pattern specification process)|GO:0007399(nervous system development)|GO:0021516(dorsal spinal cord development)|GO:0043565(sequence-specific DNA binding)|GO:0045595(regulation of cell differentiation)	Homo sapiens UNC homeobox (UNCX), mRNA [NM_001080461]	chr7:1276434-1276493	hs|7p22.3
p10939	TAGAATGCTAATTTCATTGACTGTGGCCTGTTTCCTTCTCCAGAGACAGGATAACCCAAT	ENST00000428828.1	NO	NO	YES	22	-	17737748	17747623	17747623	17747623	3	17737748,17741679,17747412,	17739196,17741935,17747623,	ENSG00000241832.1	gene_id "ENSG00000241832.1"; transcript_id "ENST00000428828.1"; gene_type "processed_transcript"; gene_status "KNOWN"; gene_name "CECR3"; transcript_type "processed_transcript"; transcript_status "KNOWN"; transcript_name "CECR3-001"; level 2; tag "basic"; havana_gene "OTTHUMG00000150063.1"; havana_transcript "OTTHUMT00000316076.1";	ENCODE_289_1915	CECR3	Intergenic	ENSEMBL		A_33_P3540143	A_33_P3540143	TAAATAATGACATAGTTCCAGTTGATGGCCAAAGCCACAGCTAACGAGAGGCAGAGAGAG	NM_014339	NM_014339	NM_014339	Hs.48353	23765	IL17RA	interleukin 17 receptor A	ENST00000319363	THC2508368	GO:0004872(receptor activity)|GO:0005887(integral to plasma membrane)|GO:0007166(cell surface receptor linked signaling pathway)|GO:0016020(membrane)|GO:0030368(interleukin-17 receptor activity)|GO:0032747(positive regulation of interleukin-23 production)|GO:0072537(fibroblast activation)	Homo sapiens interleukin 17 receptor A (IL17RA), mRNA [NM_014339]	chr22:17596268-17596327	hs|22q11.1
p9255	TTGCGTATGCAAGATTCGCTAGCATGTAAACTCTGTCACTGTCTCCCAAGAACACAGAAA	ENST00000449772.1	NO	NO	YES	2	-	105028684	105030466	105030466	105030466	2	105028684,105030416,	105029127,105030466,	ENSG00000225765.1	gene_id "ENSG00000225765.1"; transcript_id "ENST00000449772.1"; gene_type "lincRNA"; gene_status "NOVEL"; gene_name "AC068535.3"; transcript_type "lincRNA"; transcript_status "KNOWN"; transcript_name "AC068535.3-001"; level 1; tag "basic"; tag "exp_conf"; havana_gene "OTTHUMG00000153049.1"; havana_transcript "OTTHUMT00000329241.1";	ENCODE_1845_493;TCONS_00003349;XLOC_002237		Intergenic	ENSEMBL	OTTHUMG00000153056	A_21_P0012016	A_21_P0012016	TTGAAAATTACACATCTGACTTAAGTCTGTGGGAGCCACAGTGCTCTAGAGGGTCTTGCA	ENST00000456999		DB035491	Hs.580532		XLOC_l2_007468		ENST00000456999			DB035491 TESTI2 Homo sapiens cDNA clone TESTI2020881 5', mRNA sequence [DB035491]	chr2:105281226-105281285	hs|2q12.1
p11080	AAGAACACAGCTGGTTTACCTGCACAGGAGCTAAATACTTTGCAATTCCATTGGCTGAGC	ENST00000453421.1	NO	NO	YES	22	+	17809923	17810122	17810122	17810122	1	17809923,	17810122,	ENSG00000231004.2	gene_id "ENSG00000231004.2"; transcript_id "ENST00000453421.1"; gene_type "processed_transcript"; gene_status "KNOWN"; gene_name "CECR9"; transcript_type "processed_transcript"; transcript_status "PUTATIVE"; transcript_name "CECR9-001"; level 1; tag "basic"; tag "exp_conf"; havana_gene "OTTHUMG00000150065.1"; havana_transcript "OTTHUMT00000316085.1";	ENCODE_2926_199	CECR9	Intergenic	ENSEMBL	OTTHUMG00000153506	A_33_P3540143	A_33_P3540143	TAAATAATGACATAGTTCCAGTTGATGGCCAAAGCCACAGCTAACGAGAGGCAGAGAGAG	NM_014339	NM_014339	NM_014339	Hs.48353	23765	IL17RA	interleukin 17 receptor A	ENST00000319363	THC2508368	GO:0004872(receptor activity)|GO:0005887(integral to plasma membrane)|GO:0007166(cell surface receptor linked signaling pathway)|GO:0016020(membrane)|GO:0030368(interleukin-17 receptor activity)|GO:0032747(positive regulation of interleukin-23 production)|GO:0072537(fibroblast activation)	Homo sapiens interleukin 17 receptor A (IL17RA), mRNA [NM_014339]	chr22:17596268-17596327	hs|22q11.1
p36972_v4	TGATCAGATTCAGCAATTCCATTCTGCATCTTTTCTGATCACCTCCGTGACCACACAGGA	ENST00000437267.2	NO	NO	YES	chr1	-	143186155	143194239	143194239	143194239	4	143186155,143186760,143188508,143194121,	143186607,143186936,143188628,143194239,	ENSG00000232274.2	gene_id "ENSG00000232274.2"; transcript_id "ENST00000437267.2"; gene_type "lincRNA"; gene_status "NOVEL"; gene_name "RP11-782C8.2"; transcript_type "lincRNA"; transcript_status "KNOWN"; transcript_name "RP11-782C8.2-001"; level 2; havana_gene "OTTHUMG00000013472.3"; havana_transcript "OTTHUMT00000037564.2";				ENSEMBL	OTTHUMG00000013472
p4314	AAGATCCTTCCCCTGACCTGAACGGAACATGAAATGTTGCAGGTGCTGTGGAATTACTTT	ENST00000430111.1	NO	NO	YES	13	+	103395339	103397574	103397574	103397574	2	103395339,103396271,	103395983,103397574,	ENSG00000231633.1	gene_id "ENSG00000231633.1"; transcript_id "ENST00000430111.1"; gene_type "antisense"; gene_status "NOVEL"; gene_name "LINC00283"; transcript_type "antisense"; transcript_status "KNOWN"; transcript_name "LINC00283-001"; level 2; tag "basic"; havana_gene "OTTHUMG00000017311.1"; havana_transcript "OTTHUMT00000045714.1";	ENCODE_284_1947	LINC00283	Antisense	ENSEMBL	OTTHUMG00000017308	A_33_P3397066	A_33_P3397066	CAAAAGAACTCACCAAAGAAAGAAAACCAAGGCTCTGGGCCAACCCTGACTTATCTCTCA	CR736467		CR736467	Hs.640480							CR736467 Homo sapiens library (Ebert L) Homo sapiens cDNA clone IMAGp971B0372 ; IMAGE:1688733 5', mRNA sequence [CR736467]	chr13:103443547-103443606	hs|13q33.1
p1163	AGCAATGATCAGTATCAGCTCTTTATGGAGAAAGAGCAGCTCTGGAATGAGTCATTTTTT	ENST00000456460.1	NO	NO	YES	1	+	143392442	143399814	143399814	143399814	3	143392442,143393990,143399694,	143392656,143394044,143399814,	ENSG00000238261.3	gene_id "ENSG00000238261.3"; transcript_id "ENST00000456460.1"; gene_type "lincRNA"; gene_status "NOVEL"; gene_name "BX004987.5"; transcript_type "lincRNA"; transcript_status "KNOWN"; transcript_name "BX004987.5-010"; level 2; havana_gene "OTTHUMG00000013630.1"; havana_transcript "OTTHUMT00000037979.1";	ENCODE_2462_388	BX004987.5	Intergenic	ENSEMBL		A_33_P3420704	A_33_P3420704	CCAACTCACTTTCCCTGCAGATGGAGGCAAGGAGCCTCCACAGACAACCCCCCTGCCTGA	THC2480918								THC2480918		Q9UMX8_HUMAN (Q9UMX8) Melanoma antigen, complete [THC2480918]	chr1:143187353-143187412	hs|1q21.1
p4233	AGAATCCCCTCCATTACATACAAAAGAAAAAATAACTGGAGAGATCATCTCTGCTCTAAG	ENST00000418237.1	NO	NO	YES	13	+	53063127	53073279	53073279	53073279	4	53063127,53064243,53071696,53073177,	53063478,53064350,53071809,53073279,	ENSG00000244471.1	gene_id "ENSG00000244471.1"; transcript_id "ENST00000418237.1"; gene_type "processed_transcript"; gene_status "NOVEL"; gene_name "RP11-78J21.4"; transcript_type "processed_transcript"; transcript_status "KNOWN"; transcript_name "RP11-78J21.4-001"; level 2; havana_gene "OTTHUMG00000016975.1"; havana_transcript "OTTHUMT00000045101.1";	ENCODE_1127_673		Intergenic	ENSEMBL	OTTHUMG00000016975	A_33_P3674851	A_33_P3674851	TTCTAAGAGCTGAGAACAGGGCCTGGACACAATAAGCATTCAATAAATATTTACTGAATG	NM_016075	NM_016075	NM_016075	Hs.109520	51028	VPS36	vacuolar protein sorting 36 homolog (S. cerevisiae)	ENST00000378060	THC2467448	GO:0005634(nucleus)|GO:0005737(cytoplasm)|GO:0005764(lysosome)|GO:0005768(endosome)|GO:0005770(late endosome)|GO:0005829(cytosol)|GO:0006355(regulation of transcription, DNA-dependent)|GO:0008289(lipid binding)|GO:0015031(protein transport)|GO:0016020(membrane)|GO:0016044(cellular membrane organization)|GO:0016197(endosome transport)|GO:0043130(ubiquitin binding)	Homo sapiens vacuolar protein sorting 36 homolog (S. cerevisiae) (VPS36), mRNA [NM_016075]	chr13:52986900-52986841	hs|13q14.3
p10267	GTGAATAGAGAGAGAGGGAACAGGGAAATATCTAGATCTGTGTGCTGATACCACTTTTTT	ENST00000416861.1	NO	NO	YES	2	+	220551708	220579408	220579408	220579408	2	220551708,220578978,	220551774,220579408,	ENSG00000227308.1	gene_id "ENSG00000227308.1"; transcript_id "ENST00000416861.1"; gene_type "processed_transcript"; gene_status "PUTATIVE"; gene_name "AC009502.4"; transcript_type "processed_transcript"; transcript_status "PUTATIVE"; transcript_name "AC009502.4-001"; level 2; tag "basic"; havana_gene "OTTHUMG00000150131.1"; havana_transcript "OTTHUMT00000316474.1";	ENCODE_1825_496		Intergenic	ENSEMBL	OTTHUMG00000059376	A_33_P3383696	A_33_P3383696	CCCAGCCATCCAGCTGTCTGTCTGTCTGCCACAAGGAAATAAAAATGGCAAGCAGCATAA	NM_005876	NM_005876	NM_005876	Hs.21639	10290	SPEG	SPEG complex locus	ENST00000312358		GO:0000166(nucleotide binding)|GO:0004674(protein serine/threonine kinase activity)|GO:0005524(ATP binding)|GO:0005634(nucleus)|GO:0007517(muscle organ development)|GO:0008285(negative regulation of cell proliferation)|GO:0042692(muscle cell differentiation)	Homo sapiens SPEG complex locus (SPEG), transcript variant 1, mRNA [NM_005876]	chr2:220358295-220358354	hs|2q35
p730	ATCAAATAATAGTGCATGCATCAAGTGCAATGGGAAGCTCTTCTGGAGAGGGAGAGAAGC	ENST00000438255.1	NO	NO	YES	1	-	243242158	243245427	243245427	243245427	2	243242158,243245191,	243242354,243245427,	ENSG00000214837.4	gene_id "ENSG00000214837.4"; transcript_id "ENST00000438255.1"; gene_type "processed_transcript"; gene_status "NOVEL"; gene_name "RP11-261C10.3"; transcript_type "processed_transcript"; transcript_status "KNOWN"; transcript_name "RP11-261C10.3-013"; level 2; havana_gene "OTTHUMG00000039861.3"; havana_transcript "OTTHUMT00000096175.1";	ENCODE_2223_432		Intergenic	ENSEMBL		A_33_P3410507	A_33_P3410507	CTATTCTCCTTGTAAAGCTAAATTCCCCATTCTGTCTAATAAAGGAAGACTGAAAAAAGG	NM_014812	NM_014812	NM_014812	Hs.533635	9859	CEP170	centrosomal protein 170kDa	ENST00000468254	THC2503952	GO:0005737(cytoplasm)|GO:0005813(centrosome)|GO:0005814(centriole)|GO:0005819(spindle)|GO:0005856(cytoskeleton)|GO:0005874(microtubule)	Homo sapiens centrosomal protein 170kDa (CEP170), transcript variant alpha, mRNA [NM_014812]	chr1:243288171-243288112	hs|1q43
p14646	TCAAGTGAGCTGGAAGATCGAGTGGAAACCCTTGACACGTGTTACACACAAACAACACTT	ENST00000416890.1	NO	NO	YES	6	+	109073020	109089659	109089659	109089659	5	109073020,109080620,109081504,109088198,109089593,	109073052,109080748,109081606,109088472,109089659,	ENSG00000203801.4	gene_id "ENSG00000203801.4"; transcript_id "ENST00000416890.1"; gene_type "lincRNA"; gene_status "NOVEL"; gene_name "LINC00222"; transcript_type "lincRNA"; transcript_status "KNOWN"; transcript_name "LINC00222-005"; level 2; havana_gene "OTTHUMG00000015330.2"; havana_transcript "OTTHUMT00000317440.1";	ENCODE_1316_602;TCONS_00011351;XLOC_005421;TCONS_00011352;XLOC_005421;TCONS_00011124;XLOC_005421;TCONS_00011187;XLOC_005421;TCONS_00011353;XLOC_005421	LINC00222	Intergenic	ENSEMBL	OTTHUMG00000015330	A_33_P3375665	A_33_P3375665	TTGCCTTGTGTATTCCACTTAAAACCGTAATCTAGTTTGTAAAAGAGATGGTGACGCATG	NM_001455	NM_001455	NM_001455	Hs.220950	2309	FOXO3	forkhead box O3	ENST00000406360	THC2492553	GO:0000122(negative regulation of transcription from RNA polymerase II promoter)|GO:0001542(ovulation from ovarian follicle)|GO:0001544(initiation of primordial ovarian follicle growth)|GO:0001547(antral ovarian follicle growth)|GO:0001556(oocyte maturation)|GO:0003690(double-stranded DNA binding)|GO:0003700(sequence-specific DNA binding transcription factor activity)|GO:0003705(sequence-specific…	Homo sapiens forkhead box O3 (FOXO3), transcript variant 1, mRNA [NM_001455]	chr6:109005888-109005947	hs|6q21
p937	ATCATTAATCTAGACACTCCGACTTGGAACACTGGGCACAGGAAGTCCTGAAACATTCCT	ENST00000439795.1	NO	NO	YES	1	+	48519880	48532873	48532873	48532873	3	48519880,48520741,48532269,	48519938,48520868,48532873,	ENSG00000226133.1	gene_id "ENSG00000226133.1"; transcript_id "ENST00000439795.1"; gene_type "lincRNA"; gene_status "NOVEL"; gene_name "RP4-683M8.2"; transcript_type "lincRNA"; transcript_status "KNOWN"; transcript_name "RP4-683M8.2-002"; level 2; tag "basic"; havana_gene "OTTHUMG00000007952.1"; havana_transcript "OTTHUMT00000021834.1";	ENCODE_830_789;TCONS_00000196;XLOC_000181;TCONS_00000197;XLOC_000181		Intergenic	ENSEMBL		A_33_P3788420	A_33_P3788420	TGTTATTTTGCCAAAAATATTTTTGTAGCATAATATATTAATAAAAGATATTATGAATTC	NM_001194986	NM_001194986	NM_001194986	Hs.61504	388630	LOC388630	UPF0632 protein A		THC2611627	GO:0016020(membrane)|GO:0016021(integral to membrane)	Homo sapiens UPF0632 protein A (LOC388630), mRNA [NM_001194986]	chr1:48226261-48226202	hs|1p33
p1356	GAGCTGCTCTATGTTTAATCATCATCATGTCACCATCAAAAATATTTATTAAACCGCTGC	ENST00000448988.1	NO	NO	YES	1	+	209498800	209501877	209501877	209501877	3	209498800,209500692,209501635,	209498925,209500817,209501877,	ENSG00000227940.1	gene_id "ENSG00000227940.1"; transcript_id "ENST00000448988.1"; gene_type "lincRNA"; gene_status "NOVEL"; gene_name "RP11-372M18.1"; transcript_type "lincRNA"; transcript_status "KNOWN"; transcript_name "RP11-372M18.1-001"; level 2; tag "basic"; havana_gene "OTTHUMG00000036265.1"; havana_transcript "OTTHUMT00000088228.1";	ENCODE_1848_492;TCONS_00000377;XLOC_000547		Intergenic	ENSEMBL		A_33_P3338121	A_33_P3338121	ACAAAGATGGTGGAGATTGGCATGCCATTGAAACTAAGAGCTCTCAAGTCAAGGAAGCTG	NM_001017402	NM_001017402	NM_001017402	Hs.497636	3914	LAMB3	laminin, beta 3	ENST00000367030	THC2753992	GO:0005198(structural molecule activity)|GO:0005515(protein binding)|GO:0005576(extracellular region)|GO:0005604(basement membrane)|GO:0007155(cell adhesion)|GO:0008544(epidermis development)|GO:0031581(hemidesmosome assembly)|GO:0032403(protein complex binding)|GO:0034329(cell junction assembly)	Homo sapiens laminin, beta 3 (LAMB3), transcript variant 2, mRNA [NM_001017402]	chr1:209788415-209788356	hs|1q32.2
p17132	AATGGGACCTATTTCACCTGGAGTGTCGCATCCACCAATATCAATGCTGCTGAAATGAAG	ENST00000453953.1	NO	NO	YES	X	+	1886239	1887669	1887669	1887669	2	1886239,1887327,	1886445,1887669,	ENSG00000234622.1	gene_id "ENSG00000234622.1"; transcript_id "ENST00000453953.1"; gene_type "lincRNA"; gene_status "NOVEL"; gene_name "RP13-297E16.5"; transcript_type "lincRNA"; transcript_status "KNOWN"; transcript_name "RP13-297E16.5-001"; level 2; tag "basic"; havana_gene "OTTHUMG00000021064.1"; havana_transcript "OTTHUMT00000055610.1";	ENCODE_1582_548;TCONS_00016961;XLOC_007917		Intergenic	ENSEMBL
p15103	GGAAAGTGACTTTAATCCAGTTTGCTCATGCAAGAACAGACTGGCATTTCACATCCAGGA	ENST00000447307.1	NO	NO	YES	7	-	130566520	130597935	130597935	130597935	4	130566520,130569075,130596868,130597709,	130566897,130569155,130596911,130597935,	ENSG00000226380.2	gene_id "ENSG00000226380.2"; transcript_id "ENST00000447307.1"; gene_type "processed_transcript"; gene_status "KNOWN"; gene_name "AC058791.1"; transcript_type "processed_transcript"; transcript_status "KNOWN"; transcript_name "AC058791.1-003"; level 2; havana_gene "OTTHUMG00000043895.6"; havana_transcript "OTTHUMT00000338046.1";	ENST00000447307.1		Intergenic	ENSEMBL	OTTHUMG00000043895	A_33_P3377911	A_33_P3377911	AAACCCCAGGGGAAGTGACCTTAAGCCAGTTTGCTGGCTTTTCATGTCACAGAAAACAAT	THC2499144								THC2499144			chr7:130565591-130565532	hs|7q32.3
p1162	GAGTTTGACATACTCAAATTGCCCAAATTTCAGCTGTTTAAACAACCAAGTCATCATTGA	ENST00000458155.1	NO	NO	YES	1	+	143391567	143399528	143399528	143399528	4	143391567,143392442,143393990,143398835,	143391849,143392656,143394211,143399528,	ENSG00000238261.3	gene_id "ENSG00000238261.3"; transcript_id "ENST00000458155.1"; gene_type "lincRNA"; gene_status "NOVEL"; gene_name "BX004987.5"; transcript_type "lincRNA"; transcript_status "KNOWN"; transcript_name "BX004987.5-004"; level 2; havana_gene "OTTHUMG00000013630.1"; havana_transcript "OTTHUMT00000037973.1";	ENCODE_424_1410	BX004987.5	Intergenic	ENSEMBL		A_33_P3420704	A_33_P3420704	CCAACTCACTTTCCCTGCAGATGGAGGCAAGGAGCCTCCACAGACAACCCCCCTGCCTGA	THC2480918								THC2480918		Q9UMX8_HUMAN (Q9UMX8) Melanoma antigen, complete [THC2480918]	chr1:143187353-143187412	hs|1q21.1
p29327	CTACTAAACACTGCCCCAGGCAATTAAATATTCCAAAGTGACCAGCAGAATTTTTATGTT	ENST00000434730.1	NO	NO	YES	22	+	21667208	21669193	21669193	21669193	2	21667208,21668535,	21667325,21669193,	ENSG00000237407.1	gene_id "ENSG00000237407.1"; transcript_id "ENST00000434730.1"; gene_type "lincRNA"; gene_status "NOVEL"; gene_name "KB-1183D5.14"; transcript_type "lincRNA"; transcript_status "KNOWN"; transcript_name "KB-1183D5.14-001"; level 2; tag "basic"; havana_gene "OTTHUMG00000150793.1"; havana_transcript "OTTHUMT00000320091.1";	ENCODE_867_775	KB-1183D5.14	Intergenic	ENSEMBL		A_33_P3618960	A_33_P3618960	TGACCTGCTACTGCTGTATGTGGATAGAGAAGCCCATTTCTACTGGAGGACAAAGTATGA	NM_005446	NM_005446	NM_005446	Hs.113275	9127	P2RX6	purinergic receptor P2X, ligand-gated ion channel, 6	ENST00000487342	THC2778456	GO:0001614(purinergic nucleotide receptor activity)|GO:0004872(receptor activity)|GO:0004888(transmembrane receptor activity)|GO:0004931(extracellular ATP-gated cation channel activity)|GO:0005216(ion channel activity)|GO:0005524(ATP binding)|GO:0005624(membrane fraction)|GO:0005737(cytoplasm)|GO:0005887(integral to plasma membrane)|GO:0006810(transport)|GO:0006811(ion transport)|GO:0006812(catio…	Homo sapiens purinergic receptor P2X, ligand-gated ion channel, 6 (P2RX6), transcript variant 1, mRNA [NM_005446]	chr22:21380555-21380614	hs|22q11.21
p36973_v4	TGGACACTTGCTCCCATCTACTTTCTTCTCTGGAATCCACGGCTCTGGAATGAGTAATTT	ENST00000413897.2	NO	NO	YES	chr1	-	143188508	143196803	143196803	143196803	6	143188508,143189433,143190654,143194121,143195679,143196521,	143188628,143189487,143190700,143194342,143195893,143196803,	ENSG00000232274.2	gene_id "ENSG00000232274.2"; transcript_id "ENST00000413897.2"; gene_type "lincRNA"; gene_status "NOVEL"; gene_name "RP11-782C8.2"; transcript_type "lincRNA"; transcript_status "KNOWN"; transcript_name "RP11-782C8.2-002"; level 2; tag "not_best_in_genome_evidence"; havana_gene "OTTHUMG00000013472.3"; havana_transcript "OTTHUMT00000037565.1";				ENSEMBL
p29001	TTGACATCACCACCTACCTCTCAGAGACAGTTAACAGGCCTGAGGTATGATGAGAAAAGA	ENST00000433019.1	NO	NO	YES	10	-	64883697	64885297	64885297	64885297	3	64883697,64884484,64885184,	64883942,64884631,64885297,	ENSG00000224301.1	gene_id "ENSG00000224301.1"; transcript_id "ENST00000433019.1"; gene_type "antisense"; gene_status "NOVEL"; gene_name "RP11-144G16.1"; transcript_type "antisense"; transcript_status "KNOWN"; transcript_name "RP11-144G16.1-001"; level 2; tag "basic"; havana_gene "OTTHUMG00000018310.1"; havana_transcript "OTTHUMT00000048248.1";	ENCODE_1786_505;TCONS_00017988;XLOC_008835		Intergenic	ENSEMBL		A_33_P3415895	A_33_P3415895	ATTTTGTAGAAACGTCAGAGTTATGGAGCTTGCCACCACATGCAGAAACTGCTACAGCCT	NM_030759	NM_030759	NM_030759	Hs.449628	29982	NRBF2	nuclear receptor binding factor 2	ENST00000395241	NP1072326	GO:0005634(nucleus)|GO:0005654(nucleoplasm)|GO:0005737(cytoplasm)|GO:0006355(regulation of transcription, DNA-dependent)|GO:0010467(gene expression)|GO:0034339(regulation of transcription from RNA polymerase II promoter by nuclear hormone receptor)	Homo sapiens nuclear receptor binding factor 2 (NRBF2), mRNA [NM_030759]	chr10:64913773-64913832	hs|10q21.3
p14744	GAAAATAGTTTTTAAGGGTTCCATGAACTGCTTCCTCTGACATGAGATCTAACAAGGCTA	ENST00000417650.1	NO	NO	YES	6	+	143271347	143277783	143277783	143277783	3	143271347,143276389,143277555,	143271528,143276534,143277783,	ENSG00000232618.1	gene_id "ENSG00000232618.1"; transcript_id "ENST00000417650.1"; gene_type "lincRNA"; gene_status "NOVEL"; gene_name "RP11-439L18.1"; transcript_type "lincRNA"; transcript_status "KNOWN"; transcript_name "RP11-439L18.1-001"; level 2; tag "basic"; havana_gene "OTTHUMG00000015716.1"; havana_transcript "OTTHUMT00000042500.1";	ENCODE_1546_554		Intergenic	ENSEMBL		A_33_P3416574	A_33_P3416574	CAAGAAGCTCATCTCTCTCCGGGACTGGATGTTAGCTGTGTTGGCCTTTCCTGTTGGGGT	NM_016108	NM_016108	NM_016108	Hs.567501	51390	AIG1	androgen-induced 1	ENST00000367601	THC2520717	GO:0016020(membrane)|GO:0016021(integral to membrane)	Homo sapiens androgen-induced 1 (AIG1), mRNA [NM_016108]	chr6:143458067-143458126	hs|6q24.2
p1961	GCAATGTCCAGTTATATCTCCATGATATTTTCTTTGTGGAAGTTGATTGTTCTTCCTTAC	ENST00000432535.1	NO	NO	YES	10	+	60759385	60761303	60761303	60761303	2	60759385,60760988,	60759547,60761303,	ENSG00000237949.1	gene_id "ENSG00000237949.1"; transcript_id "ENST00000432535.1"; gene_type "lincRNA"; gene_status "NOVEL"; gene_name "LINC00844"; transcript_type "lincRNA"; transcript_status "KNOWN"; transcript_name "LINC00844-001"; level 1; tag "basic"; tag "exp_conf"; havana_gene "OTTHUMG00000018273.1"; havana_transcript "OTTHUMT00000048153.1";	ENCODE_1931_477;TCONS_00017830;XLOC_008489	LINC00844	Intergenic	ENSEMBL		A_33_P3293913	A_33_P3293913	TACTTTATGGCAAAAAGGAAGAAGAGAGAGAAGATGTTCTTATGATGTCATACAGAACAC	NM_001080512	NM_001080512	NM_001080512	Hs.158745	80114	BICC1	bicaudal C homolog 1 (Drosophila)	ENST00000373886	THC2614267	GO:0003723(RNA binding)|GO:0007275(multicellular organismal development)	Homo sapiens bicaudal C homolog 1 (Drosophila) (BICC1), mRNA [NM_001080512]	chr10:60588786-60588845	hs|10q21.1
p882	GACATCATCATCACCATTAACAGCTGAAATGTGTGAGGTGGTTGGGATGTACCAACAACC	ENST00000417514.1	NO	NO	YES	1	+	31987963	31989190	31989190	31989190	2	31987963,31988431,	31988326,31989190,	ENSG00000223907.1	gene_id "ENSG00000223907.1"; transcript_id "ENST00000417514.1"; gene_type "lincRNA"; gene_status "NOVEL"; gene_name "RP11-439L8.4"; transcript_type "lincRNA"; transcript_status "KNOWN"; transcript_name "RP11-439L8.4-002"; level 2; havana_gene "OTTHUMG00000003882.2"; havana_transcript "OTTHUMT00000091360.1";	ENCODE_505_1122;TCONS_00000005;XLOC_000123;TCONS_00000180;XLOC_000123		Intergenic	ENSEMBL		A_33_P3360249	A_33_P3360249	TGAAGTGAAGCAGATGCGTGCACGGAGGAAGACAGCCAAGATGCTGATGGTGGTGCTGCT	NM_001525	NM_001525	NM_001525	Hs.388226	3061	HCRTR1	hypocretin (orexin) receptor 1	ENST00000373705	THC2610102	GO:0004871(signal transducer activity)|GO:0004872(receptor activity)|GO:0004930(G-protein coupled receptor activity)|GO:0005886(plasma membrane)|GO:0005887(integral to plasma membrane)|GO:0007218(neuropeptide signaling pathway)|GO:0007268(synaptic transmission)|GO:0007631(feeding behavior)|GO:0016499(orexin receptor activity)|GO:0017046(peptide hormone binding)	Homo sapiens hypocretin (orexin) receptor 1 (HCRTR1), mRNA [NM_001525]	chr1:32089240-32089299	hs|1p35.2
p9296	ATAACTGTTACGTACGTACTCATTCGTTCGGAAATACAACAGACAGCTTAGTATCTCCAC	ENST00000432268.1	NO	NO	YES	2	-	112249519	112252388	112252388	112252388	2	112249519,112252133,	112250145,112252388,	ENSG00000224959.1	gene_id "ENSG00000224959.1"; transcript_id "ENST00000432268.1"; gene_type "processed_transcript"; gene_status "NOVEL"; gene_name "AC017002.2"; transcript_type "processed_transcript"; transcript_status "KNOWN"; transcript_name "AC017002.2-001"; level 2; tag "basic"; havana_gene "OTTHUMG00000153694.1"; havana_transcript "OTTHUMT00000332148.1";	ENCODE_665_881		Intergenic	ENSEMBL		A_33_P3361147	A_33_P3361147	GGTCTAGTCAGATATCTTGGACATTTTCTATTTCTAGATTAGAGAATATAGCATACGCTG	ENST00000371162	XR_109904	XR_109904	Hs.652426				ENST00000371162	THC2481542		Uncharacterized protein [Source:UniProtKB/TrEMBL;Acc:C9JEA1] [ENST00000371162]	chr2:111995399-111995340	hs|2q13
p1393	AAAGCAAGGGCAGGTCTCTGTGCCCCATCTCTAGCTTTTCCTCAACTTAGGCTTTATAAA	ENST00000431347.1	NO	NO	YES	1	+	221002596	221005771	221005771	221005771	4	221002596,221004034,221004483,221005454,	221002784,221004249,221004725,221005771,	ENSG00000238078.1	gene_id "ENSG00000238078.1"; transcript_id "ENST00000431347.1"; gene_type "lincRNA"; gene_status "NOVEL"; gene_name "RP11-295M18.2"; transcript_type "lincRNA"; transcript_status "KNOWN"; transcript_name "RP11-295M18.2-001"; level 2; tag "basic"; havana_gene "OTTHUMG00000037355.1"; havana_transcript "OTTHUMT00000090916.1";	ENCODE_583_962;TCONS_00000065;XLOC_000572		Intergenic	ENSEMBL		A_33_P3293362	A_33_P3293362	AGTTAAAGCAACCAACTTCAGGCCCAATATTGTAATTTCAGGATGCGATGTCTATGCAGA	NM_022746	NM_022746	NM_022746	Hs.497816	64757	2015-03-01	mitochondrial amidoxime reducing component 1	ENST00000472269	THC2745257	GO:0005739(mitochondrion)|GO:0005743(mitochondrial inner membrane)|GO:0008940(nitrate reductase activity)|GO:0016491(oxidoreductase activity)|GO:0030151(molybdenum ion binding)|GO:0030170(pyridoxal phosphate binding)|GO:0042126(nitrate metabolic process)|GO:0043546(molybdopterin cofactor binding)|GO:0051410(detoxification of nitrogen compound)|GO:0055114(oxidation-reduction process)	Homo sapiens MOCO sulphurase C-terminal domain containing 1 (MOSC1), nuclear gene encoding mitochondrial protein, mRNA [NM_022746]	chr1:220971296-220971355	hs|1q41
p34868_v4	CTCAAGGTTGCCGCACGCAGGTTTTTCCTGAAATACTAGGCTTTAGAATTTCACCATATG	ENST00000597361.1	NO	NO	YES	20	-	26168267	26189731	26189731	26189731	5	26168267,26172428,26172768,26180084,26189634,	26168473,26172536,26172868,26180159,26189731,	ENSG00000227195.2	gene_id "ENSG00000227195.2"; transcript_id "ENST00000597361.1"; gene_type "processed_transcript"; gene_status "NOVEL"; gene_name "RP3-410C9.1"; transcript_type "lincRNA"; transcript_status "KNOWN"; transcript_name "RP3-410C9.1-016"; level 2; tag "RNA_Seq_supported_only"; havana_gene "OTTHUMG00000032149.2"; havana_transcript "OTTHUMT00000461913.1";	TCONS_00028361;XLOC_013715		Intergenic	ENSEMBL	OTTHUMG00000032149	A_21_P0009839	A_21_P0009839	CAGGGTAAAATGAATCAAGTTCAGAAGCTCAATTTACAGATTTAAACCTGTAGGTCTTTC	ENST00000416638		BG195658	Hs.570372		XLOC_013504		ENST00000416638			RST14851 Athersys RAGE Library Homo sapiens cDNA, mRNA sequence [BG195658]	chr20:26174519-26174578	hs|20p11.1
p36679_v4	GTAGAAAAATTAGAAGAAATCCATTTACAGATCGAATAAGAAAATAGCAATGATCAGTAT	ENST00000421640.1	NO	NO	YES	1	+	143391567	143394444	143394444	143394444	2	143391567,143393990,	143391849,143394444,	ENSG00000238261.3	gene_id "ENSG00000238261.3"; transcript_id "ENST00000421640.1"; gene_type "lincRNA"; gene_status "NOVEL"; gene_name "BX004987.5"; transcript_type "lincRNA"; transcript_status "KNOWN"; transcript_name "BX004987.5-007"; level 2; havana_gene "OTTHUMG00000013630.1"; havana_transcript "OTTHUMT00000037976.1";	ENCODE_965_736	BX004987.5	Intergenic	ENSEMBL		A_33_P3420704	A_33_P3420704	CCAACTCACTTTCCCTGCAGATGGAGGCAAGGAGCCTCCACAGACAACCCCCCTGCCTGA	THC2480918								THC2480918		Q9UMX8_HUMAN (Q9UMX8) Melanoma antigen, complete [THC2480918]	chr1:143187353-143187412	hs|1q21.1
p16602	AAGACGTCTGAGCCATCCCTGTGCCACCACCAAGAGTCACTCCAGCTTCTGAAAAAGCCA	ENST00000415101.1	NO	NO	YES	9	-	117418583	117424654	117424654	117424654	2	117418583,117424554,	117418887,117424654,	ENSG00000230054.1	gene_id "ENSG00000230054.1"; transcript_id "ENST00000415101.1"; gene_type "lincRNA"; gene_status "NOVEL"; gene_name "RP11-402G3.5"; transcript_type "lincRNA"; transcript_status "KNOWN"; transcript_name "RP11-402G3.5-002"; level 2; havana_gene "OTTHUMG00000020544.1"; havana_transcript "OTTHUMT00000053786.1";	ENCODE_2381_404;TCONS_00015871;XLOC_007832;TCONS_00015872;XLOC_007832		Intergenic	ENSEMBL	OTTHUMG00000020548	A_33_P3220047	A_33_P3220047	TTCAAGTCTCCAGCTGAGATTGTGCAGGAGGTGCTGTTGAGCAGTGGAGAAGCAGCCCTG	NM_030767	NM_030767	NM_030767	Hs.494895	80709	AKNA	AT-hook transcription factor	ENST00000394574	NP1242542	GO:0003677(DNA binding)|GO:0005634(nucleus)|GO:0006355(regulation of transcription, DNA-dependent)	Homo sapiens AT-hook transcription factor (AKNA), mRNA [NM_030767]	chr9:117138898-117138839	hs|9q32
p8973	CCAATATTTCTTAAGACTGTGTTACGCTGTGCACAGGAGACAAGACACAGAAATAGATGA	ENST00000586129.1	NO	NO	YES	2	-	6776764	6790379	6790379	6790379	6	6776764,6778222,6778409,6778848,6787667,6790237,	6776858,6778285,6778493,6778999,6787853,6790379,	ENSG00000236172.2	gene_id "ENSG00000236172.2"; transcript_id "ENST00000586129.1"; gene_type "lincRNA"; gene_status "NOVEL"; gene_name "AC097517.2"; transcript_type "lincRNA"; transcript_status "KNOWN"; transcript_name "AC097517.2-008"; level 2; tag "RNA_Seq_supported_only"; havana_gene "OTTHUMG00000151631.3"; havana_transcript "OTTHUMT00000459442.1";	TCONS_00003178;XLOC_001964;TCONS_00003179;XLOC_001964;TCONS_00003180;XLOC_001964;TCONS_00003181;XLOC_001964		Intergenic	ENSEMBL	OTTHUMG00000151631	A_33_P3519424	A_33_P3519424	TCTGACACTTCTCTTCTAGACAGAAAATCAAGGGAAGCTCAAGACCCACACTTGAATTTT	AK057135		AK057135	Hs.559010	386597	LOC386597	uncharacterized LOC386597		THC2521971		Homo sapiens cDNA FLJ32573 fis, clone SPLEN2000210. [AK057135]	chr2:7055044-7054985	hs|2p25.2
p10686	TGGTCTTCTCCCTGGCTCAGCAAGAAGATGAACTTTAAACACTGAGAAACTGGTCATCTC	ENST00000419299.1	NO	NO	YES	21	-	22116056	22175404	22175404	22175404	7	22116056,22150735,22150960,22153666,22153887,22154624,22175312,	22116151,22150865,22151114,22153792,22153979,22154764,22175404,	ENSG00000224924.2	gene_id "ENSG00000224924.2"; transcript_id "ENST00000419299.1"; gene_type "lincRNA"; gene_status "KNOWN"; gene_name "LINC00320"; transcript_type "lincRNA"; transcript_status "KNOWN"; transcript_name "LINC00320-005"; level 2; havana_gene "OTTHUMG00000078063.2"; havana_transcript "OTTHUMT00000170852.1";	ENCODE_745_829;TCONS_00028753;XLOC_014019;TCONS_00028779;XLOC_014019;TCONS_00028880;XLOC_014019	LINC00320	Intergenic	ENSEMBL
p4307	ATTCAAAGAGCACACAGAGAGGCTCTAATTGGGTCTTTCTACATCCTGTGTCCGTACAGA	ENST00000437113.1	NO	NO	YES	13	+	100229365	100232622	100232622	100232622	3	100229365,100230723,100232422,	100229645,100230895,100232622,	ENSG00000234168.1	gene_id "ENSG00000234168.1"; transcript_id "ENST00000437113.1"; gene_type "lincRNA"; gene_status "NOVEL"; gene_name "RP11-214F16.4"; transcript_type "lincRNA"; transcript_status "KNOWN"; transcript_name "RP11-214F16.4-001"; level 2; tag "basic"; havana_gene "OTTHUMG00000017273.1"; havana_transcript "OTTHUMT00000045606.1";	ENCODE_1178_652;TCONS_00021588;XLOC_010479		Intergenic	ENSEMBL		A_24_P210399	A_24_P210399	CATTTTGGTTATTACCTGTTCTGAAGCAACTATACTTCTTTGCTATTTCCACCTATGTGC	NM_004800	NM_004800	NM_004800	Hs.654824	9375	TM9SF2	transmembrane 9 superfamily member 2	ENST00000376387	THC2470109	GO:0005768(endosome)|GO:0005887(integral to plasma membrane)|GO:0006810(transport)|GO:0010008(endosome membrane)|GO:0016020(membrane)	Homo sapiens transmembrane 9 superfamily member 2 (TM9SF2), mRNA [NM_004800]	chr13:100207838-100207897	hs|13q32.3
p16854	ATTAGACCCTGTGTGGCATAACGACACCAGTTTCTGGAAAATGTTGGAGTTCTAGAAGTA	ENST00000416438.2	NO	NO	YES	9	+	94903748	94922396	94922396	94922396	4	94903748,94915018,94918391,94920382,	94903932,94915146,94918571,94922396,	ENSG00000225511.2	gene_id "ENSG00000225511.2"; transcript_id "ENST00000416438.2"; gene_type "processed_transcript"; gene_status "KNOWN"; gene_name "LINC00475"; transcript_type "processed_transcript"; transcript_status "KNOWN"; transcript_name "LINC00475-003"; level 2; tag "basic"; havana_gene "OTTHUMG00000020216.2"; havana_transcript "OTTHUMT00000053051.2";	ENCODE_265_2000;TCONS_00015713;XLOC_007458;TCONS_00015714;XLOC_007458	LINC00475	Intergenic	ENSEMBL	OTTHUMG00000020216	A_33_P3279590	A_33_P3279590	GGTACATGTTCCAAAAACTTTGAAAAGCTAAATGTTTCCCATGATCGCTCATTCTTCTTT	NM_033014	NM_033014	NM_033014	Hs.109439	4969	OGN	osteoglycin	ENST00000375561	THC2490967	GO:0003674(molecular_function)|GO:0005515(protein binding)|GO:0005576(extracellular region)|GO:0005578(proteinaceous extracellular matrix)|GO:0005615(extracellular space)|GO:0008083(growth factor activity)|GO:0008150(biological_process)|GO:0031012(extracellular matrix)	Homo sapiens osteoglycin (OGN), transcript variant 1, mRNA [NM_033014]	chr9:95147506-95147447	hs|9q22.31
p362	TACTGTGTCTCTGTTTGATTGAGCCTGGGCATGAGATAAAACACGAGGTCATCTGCAATG	ENST00000443219.1	NO	NO	YES	1	-	116995267	117021464	117021464	117021464	4	116995267,116997686,117020673,117021402,	116995554,116997837,117020794,117021464,	ENSG00000233154.1	gene_id "ENSG00000233154.1"; transcript_id "ENST00000443219.1"; gene_type "lincRNA"; gene_status "NOVEL"; gene_name "RP4-655J12.4"; transcript_type "lincRNA"; transcript_status "KNOWN"; transcript_name "RP4-655J12.4-002"; level 2; tag "basic"; havana_gene "OTTHUMG00000014035.5"; havana_transcript "OTTHUMT00000097629.1";	ENCODE_1256_621		Intergenic	ENSEMBL		A_33_P3408655	A_33_P3408655	TTCTCTGCAATTCACGTTCACAGCAGGACTTGGTCTCTCCCTAGAACCGGCAGGCACAGC	AK310676		AK310676	Hs.523500	914	CD2	CD2 molecule		THC2483917	GO:0001766(membrane raft polarization)|GO:0004872(receptor activity)|GO:0005515(protein binding)|GO:0005576(extracellular region)|GO:0005886(plasma membrane)|GO:0005887(integral to plasma membrane)|GO:0006917(induction of apoptosis)|GO:0007166(cell surface receptor linked signaling pathway)|GO:0007596(blood coagulation)|GO:0009897(external side of plasma membrane)|GO:0009898(internal side of plas…	Homo sapiens cDNA, FLJ17718. [AK310676]	chr1:117307950-117308009	hs|1p13.1
p209	ATTCAGTTAAAACATGGGCCCTTGATATGAACTCTGCTGCCTGCATAGAACATGTTGGCC	ENST00000449812.1	NO	NO	YES	1	-	59522314	59553867	59553867	59553867	4	59522314,59548239,59552074,59553686,	59522421,59548380,59552268,59553867,	ENSG00000237352.1	gene_id "ENSG00000237352.1"; transcript_id "ENST00000449812.1"; gene_type "lincRNA"; gene_status "NOVEL"; gene_name "RP11-145M4.3"; transcript_type "lincRNA"; transcript_status "KNOWN"; transcript_name "RP11-145M4.3-001"; level 2; tag "basic"; havana_gene "OTTHUMG00000008404.1"; havana_transcript "OTTHUMT00000023103.1";	ENCODE_1254_623;TCONS_00000527;XLOC_000849;TCONS_00000528;XLOC_000850		Intergenic	ENSEMBL	OTTHUMG00000018929	A_33_P3380236	A_33_P3380236	GCTTCAAAGCCACTTTCCAGCTTTGTAGGAAGTCTCTACATTTTTAAACCTCCATTTTTT	ENST00000423408							ENST00000423408	THC2677526			chr1:59348711-59348652	hs|1p32.1
p15102	GGAGACTTATTTTCAGGAAACTAGCCTCTTGCTTTATGTGAAAACAAGGACCCAACTCAA	ENST00000432045.1	NO	NO	YES	7	-	130565750	130598069	130598069	130598069	4	130565750,130569075,130596868,130597709,	130567495,130569155,130596911,130598069,	ENSG00000226380.2	gene_id "ENSG00000226380.2"; transcript_id "ENST00000432045.1"; gene_type "processed_transcript"; gene_status "KNOWN"; gene_name "AC058791.1"; transcript_type "processed_transcript"; transcript_status "KNOWN"; transcript_name "AC058791.1-001"; level 2; tag "basic"; havana_gene "OTTHUMG00000043895.6"; havana_transcript "OTTHUMT00000102291.3";	ENCODE_208_2228		Intergenic	ENSEMBL	OTTHUMG00000043895	A_33_P3377911	A_33_P3377911	AAACCCCAGGGGAAGTGACCTTAAGCCAGTTTGCTGGCTTTTCATGTCACAGAAAACAAT	THC2499144								THC2499144			chr7:130565591-130565532	hs|7q32.3
p5465	TTTAAAAAATCAAATAGAAGGTGCCCAGGTCCACTGTGCCTTGTGAATATTTGTCTTGTA	ENST00000450324.1	NO	NO	YES	15	+	26678520	26691748	26691748	26691748	2	26678520,26691575,	26678863,26691748,	ENSG00000235160.1	gene_id "ENSG00000235160.1"; transcript_id "ENST00000450324.1"; gene_type "lincRNA"; gene_status "NOVEL"; gene_name "AC009878.2"; transcript_type "lincRNA"; transcript_status "KNOWN"; transcript_name "AC009878.2-001"; level 2; havana_gene "OTTHUMG00000056666.1"; havana_transcript "OTTHUMT00000126741.1";	ENCODE_1737_516;TCONS_00023257;XLOC_011190;TCONS_00023258;XLOC_011190		Intergenic	ENSEMBL		A_33_P3309206	A_33_P3309206	TGCACGTCACAAGGAGCGGCACCATGGCTCCCGTAACAGGAAAACCCTGCATTTGCTACT	ENST00000556166		BC038837	Hs.727263	2562	GABRB3	gamma-aminobutyric acid (GABA) A receptor, beta 3	ENST00000556166	THC2607710	GO:0004872(receptor activity)|GO:0004890(GABA-A receptor activity)|GO:0005216(ion channel activity)|GO:0005230(extracellular ligand-gated ion channel activity)|GO:0005254(chloride channel activity)|GO:0005886(plasma membrane)|GO:0005887(integral to plasma membrane)|GO:0006810(transport)|GO:0006821(chloride transport)|GO:0007165(signal transduction)|GO:0007268(synaptic transmission)|GO:0030054(cel…	gamma-aminobutyric acid (GABA) A receptor, beta 3 [Source:HGNC Symbol;Acc:4083] [ENST00000556166]	chr15:26870038-26869979	hs|15q12
p1281	ATTGTGTGAGTTGTTGTGTATCCCCAGACCAACGTGACAATAGAAACAAATTATTCCTAA	ENST00000427173.1	NO	NO	YES	1	+	177669658	177679465	177679465	177679465	4	177669658,177670593,177678091,177678923,	177670497,177670709,177678260,177679465,	ENSG00000236720.1	gene_id "ENSG00000236720.1"; transcript_id "ENST00000427173.1"; gene_type "lincRNA"; gene_status "NOVEL"; gene_name "RP11-63B19.1"; transcript_type "lincRNA"; transcript_status "KNOWN"; transcript_name "RP11-63B19.1-001"; level 2; tag "basic"; havana_gene "OTTHUMG00000040863.1"; havana_transcript "OTTHUMT00000098156.1";	ENCODE_369_1666;TCONS_00000341;XLOC_000473		Intergenic	ENSEMBL		A_33_P3418218	A_33_P3418218	AAACTCTCCCCGAAATACTGCCCAGAGAGGCAAGCTCGGAGATGGGAAGGAGCATACAAA	NM_033127	NM_033127	NM_033127	Hs.149540	89866	SEC16B	SEC16 homolog B (S. cerevisiae)	ENST00000239472	THC2487861	GO:0000139(Golgi membrane)|GO:0005783(endoplasmic reticulum)|GO:0005789(endoplasmic reticulum membrane)|GO:0005794(Golgi apparatus)|GO:0015031(protein transport)|GO:0016020(membrane)|GO:0016192(vesicle-mediated transport)	Homo sapiens SEC16 homolog B (S. cerevisiae) (SEC16B), mRNA [NM_033127]	chr1:177902679-177902620	hs|1q25.2
p9269	TCAGCTTCATGAAGATGGGTGGCACTGTCTGAAGAGCTTTCAAAGATCTTCCCTGAATGT	ENST00000431411.1	NO	NO	YES	2	-	107138358	107154535	107154535	107154535	3	107138358,107151614,107154432,	107138596,107151827,107154535,	ENSG00000231505.1	gene_id "ENSG00000231505.1"; transcript_id "ENST00000431411.1"; gene_type "lincRNA"; gene_status "NOVEL"; gene_name "AC108868.5"; transcript_type "lincRNA"; transcript_status "KNOWN"; transcript_name "AC108868.5-001"; level 1; tag "basic"; tag "exp_conf"; havana_gene "OTTHUMG00000153181.1"; havana_transcript "OTTHUMT00000329973.1";	ENCODE_1543_554;TCONS_00003359;XLOC_002249		Intergenic	ENSEMBL		A_33_P3331746	A_33_P3331746	GCTTGAAGTTTTCCAGGAGTCGCATTTTAAAAGTGTTTGTACACATTTTAACACTTGGAT	NM_032528	NM_032528	NM_032528	Hs.98265	84620	ST6GAL2	ST6 beta-galactosamide alpha-2,6-sialyltranferase 2	ENST00000361803	THC2610534	GO:0003835(beta-galactoside alpha-2,6-sialyltransferase activity)|GO:0005794(Golgi apparatus)|GO:0006486(protein glycosylation)|GO:0007275(multicellular organismal development)|GO:0009311(oligosaccharide metabolic process)|GO:0016020(membrane)|GO:0016021(integral to membrane)|GO:0030173(integral to Golgi membrane)|GO:0032580(Golgi cisterna membrane)|GO:0040007(growth)	Homo sapiens ST6 beta-galactosamide alpha-2,6-sialyltranferase 2 (ST6GAL2), transcript variant 1, mRNA [NM_032528]	chr2:107418204-107418145	hs|2q12.2
p181	AATGACATCCACAGTCACAGATCACGGAGTGATTTCAGATGAAGATGGTGCTGGCAGTTT	ENST00000416581.1	NO	NO	YES	1	-	46912344	46915376	46915376	46915376	3	46912344,46913123,46915158,	46912817,46913561,46915376,	ENSG00000224863.1	gene_id "ENSG00000224863.1"; transcript_id "ENST00000416581.1"; gene_type "processed_transcript"; gene_status "NOVEL"; gene_name "RP5-1109J22.2"; transcript_type "processed_transcript"; transcript_status "KNOWN"; transcript_name "RP5-1109J22.2-001"; level 2; tag "basic"; havana_gene "OTTHUMG00000007814.1"; havana_transcript "OTTHUMT00000021455.1";	ENCODE_499_1129;TCONS_00000514;XLOC_000818		Intergenic	ENSEMBL	OTTHUMG00000017531	A_33_P3422499	A_33_P3422499	TTTCAGCCTTAGCCTCCCCATCAATACAATAAAGAGGTTAGGCTGGGAGATTACTCCACA	THC2704282								THC2704282			chr1:046902066-046902125	hs|1p33
p383	ACAAAGAGAACTGTTGCTGTATTGGACACTTGCTCCCATCTACTTTCTTCTCTGGAATCC	ENST00000420598.1	NO	NO	YES	1	-	143188508	143195834	143195834	143195834	5	143188508,143189433,143190654,143194121,143195679,	143188589,143189487,143190700,143194342,143195834,	ENSG00000232274.1	gene_id "ENSG00000232274.1"; transcript_id "ENST00000420598.1"; gene_type "lincRNA"; gene_status "NOVEL"; gene_name "BX571672.2"; transcript_type "lincRNA"; transcript_status "KNOWN"; transcript_name "BX571672.2-005"; level 2; havana_gene "OTTHUMG00000013472.1"; havana_transcript "OTTHUMT00000037568.1";	ENCODE_1528_557	BX571672.2	Intergenic	ENSEMBL		A_33_P3420704	A_33_P3420704	CCAACTCACTTTCCCTGCAGATGGAGGCAAGGAGCCTCCACAGACAACCCCCCTGCCTGA	THC2480918								THC2480918		Q9UMX8_HUMAN (Q9UMX8) Melanoma antigen, complete [THC2480918]	chr1:143187353-143187412	hs|1q21.1
p384	CAACCAAGTCATCATTGATACTTTAGTAAAGGTTAGTAAAGGTCATCGAAGGCTTATTTG	ENST00000447389.1	NO	NO	YES	1	-	143188794	143196803	143196803	143196803	4	143188794,143194121,143195679,143196521,	143189487,143194342,143195893,143196803,	ENSG00000232274.1	gene_id "ENSG00000232274.1"; transcript_id "ENST00000447389.1"; gene_type "lincRNA"; gene_status "NOVEL"; gene_name "BX571672.2"; transcript_type "lincRNA"; transcript_status "KNOWN"; transcript_name "BX571672.2-003"; level 2; havana_gene "OTTHUMG00000013472.1"; havana_transcript "OTTHUMT00000037566.1";	ENCODE_425_1410	BX571672.2	Intergenic	ENSEMBL		A_33_P3420704	A_33_P3420704	CCAACTCACTTTCCCTGCAGATGGAGGCAAGGAGCCTCCACAGACAACCCCCCTGCCTGA	THC2480918								THC2480918		Q9UMX8_HUMAN (Q9UMX8) Melanoma antigen, complete [THC2480918]	chr1:143187353-143187412	hs|1q21.1
p385	GTCCCAAAGAAGAAATTATTTCAAGTGGAAAGTCAATTTGATGATTTTATGGCGGAGAAG	ENST00000412204.1	NO	NO	YES	1	-	143189433	143211070	143211070	143211070	6	143189433,143194180,143195679,143196521,143207726,143209429,	143189487,143194342,143195893,143196803,143207876,143211070,	ENSG00000232274.1	gene_id "ENSG00000232274.1"; transcript_id "ENST00000412204.1"; gene_type "lincRNA"; gene_status "NOVEL"; gene_name "BX571672.2"; transcript_type "lincRNA"; transcript_status "KNOWN"; transcript_name "BX571672.2-004"; level 2; tag "basic"; havana_gene "OTTHUMG00000013472.1"; havana_transcript "OTTHUMT00000037567.1";	ENCODE_149_2503	BX571672.2	Intergenic	ENSEMBL		A_33_P3420704	A_33_P3420704	CCAACTCACTTTCCCTGCAGATGGAGGCAAGGAGCCTCCACAGACAACCCCCCTGCCTGA	THC2480918								THC2480918		Q9UMX8_HUMAN (Q9UMX8) Melanoma antigen, complete [THC2480918]	chr1:143187353-143187412	hs|1q21.1
p4974	CTGTAGTTCATCAAAGAAACGATTATTAAGAAATGTTTGAAGAGAGGGAGACAGGCTTCA	ENST00000421617.1	NO	NO	YES	14	+	99311232	99311934	99311934	99311934	3	99311232,99311675,99311895,	99311585,99311762,99311934,	ENSG00000237342.1	gene_id "ENSG00000237342.1"; transcript_id "ENST00000421617.1"; gene_type "lincRNA"; gene_status "NOVEL"; gene_name "AL132796.1"; transcript_type "lincRNA"; transcript_status "KNOWN"; transcript_name "AL132796.1-001"; level 2; tag "basic"; havana_gene "OTTHUMG00000150113.1"; havana_transcript "OTTHUMT00000316408.1";	ENCODE_1923_479;TCONS_00022398;XLOC_010925	AL132796.1	Intergenic	ENSEMBL	OTTHUMG00000150114	A_32_P741217	A_32_P741217	GTCAGATGCTTCCTGATAGTACTTTCTAGAGTAAAAGAACTTCGGGAAAAGTAAAAGCAG	NM_182560	NM_182560	NM_182560	Hs.448754	283598	C14orf177	chromosome 14 open reading frame 177	ENST00000546029	THC2692298		Homo sapiens chromosome 14 open reading frame 177 (C14orf177), mRNA [NM_182560]	chr14:99178743-99178802	hs|14q32.2
p1758	GGGATAATTAATCAACACATCACCAACACCAAGGGATTGTTTTATATCAGAAGACGTATA	ENST00000450247.1	NO	NO	YES	10	-	119321594	119331968	119331968	119331968	3	119321594,119325526,119331806,	119321778,119325655,119331968,	ENSG00000235198.1	gene_id "ENSG00000235198.1"; transcript_id "ENST00000450247.1"; gene_type "antisense"; gene_status "NOVEL"; gene_name "CTA-109P11.1"; transcript_type "antisense"; transcript_status "KNOWN"; transcript_name "CTA-109P11.1-001"; level 2; tag "basic"; havana_gene "OTTHUMG00000019124.1"; havana_transcript "OTTHUMT00000050570.1";	ENCODE_1949_475;TCONS_00018057;XLOC_008962	CTA-109P11.1	Intergenic	ENSEMBL		A_23_P52499	A_23_P52499	TCTCATGGATCACAACTGCCCTATTAAAACAAAAATGTACACTCAGAATAATATCCAGTC	NM_003054	NM_003054	NM_003054	Hs.596992	6571	SLC18A2	solute carrier family 18 (vesicular monoamine), member 2	ENST00000497497	THC2477663	GO:0001975(response to amphetamine)|GO:0005624(membrane fraction)|GO:0005737(cytoplasm)|GO:0005886(plasma membrane)|GO:0005887(integral to plasma membrane)|GO:0007268(synaptic transmission)|GO:0007269(neurotransmitter secretion)|GO:0007568(aging)|GO:0007626(locomotory behavior)|GO:0008144(drug binding)|GO:0008504(monoamine transmembrane transporter activity)|GO:0009635(response to herbicide)|GO:0…	Homo sapiens solute carrier family 18 (vesicular monoamine), member 2 (SLC18A2), mRNA [NM_003054]	chr10:119036678-119036737	hs|10q25.3
p25735	AGGCAACTGGTGTTTCTGCGAGAATGGAATGGAATGTGGTTGAAATTTTGTGTTGTTTTT	uc001lcv.1	NO	YES	NO	10	-	118588285	118590480	118590480	118590480	1	118588285,	118590480,	DQ596646	proteinID=;alignID=uc001lcv.1;kgID=uc001lcv.1;mRNA=DQ596646;spID=;refseq=;protAcc=;description=Homo sapiens cDNA FLJ34029 fis, clone FCBBF2003636.;rfamAcc=;tRnaName=;	UCSC_4199_2195		Intergenic	UCSC		A_33_P3419139	A_33_P3419139	CAACTCAACACAAGGAGGATGAAGGCGAAATTCAACCAGAAAACAAAGAAGACAGCATTG	NM_001127211	NM_001127211	NM_001127211	Hs.501140	57698	KIAA1598	KIAA1598	ENST00000392903	THC2467694	GO:0005829(cytosol)|GO:0007275(multicellular organismal development)|GO:0007411(axon guidance)|GO:0030424(axon)|GO:0042995(cell projection)	Homo sapiens KIAA1598 (KIAA1598), transcript variant 1, mRNA [NM_001127211]	chr10:118645949-118645890	hs|10q25.3
p472	ACATGGAGACGAGAGGCTCCAAATGGAGTAGCCCTCTGCCAGCTCACATCCCTCTTTCAG	ENST00000423422.1	NO	YES	NO	1	-	155955165	155976861	155976861	155976861	4	155955165,155959024,155973433,155976721,	155955240,155959142,155973520,155976861,	ENSG00000241471.1	gene_id "ENSG00000241471.1"; transcript_id "ENST00000423422.1"; gene_type "processed_transcript"; gene_status "PUTATIVE"; gene_name "RP11-336K24.4"; transcript_type "processed_transcript"; transcript_status "PUTATIVE"; transcript_name "RP11-336K24.4-001"; level 1; tag "basic"; tag "exp_conf"; havana_gene "OTTHUMG00000017458.1"; havana_transcript "OTTHUMT00000046190.1";	TCONS_00000643;XLOC_001043		Intergenic	ENSEMBL		A_33_P3460485	A_33_P3460485	AAACAGAATACCTATGGCAGGTAACTTTCGGGATGGGAATTGGGAATTTCACGATTTTTT	BF814437		BF814437	Hs.678903	677771	SCARNA4	small Cajal body-specific RNA 4				MR2-CI0186-291100-008-f04 CI0186 Homo sapiens cDNA, mRNA sequence [BF814437]	chr1:155896032-155896091	hs|1q22
p13895	ATTCTCTTGCTTTTGTGAGATTCTTCACACACAGCCACTTGCGTCTTGAAGGTTGACCCA	ENST00000507641.1	NO	YES	NO	5	+	134369071	134482890	134482890	134482890	5	134369071,134388143,134410106,134410989,134482772,	134369230,134388212,134410218,134411078,134482890,	ENSG00000250513.1	gene_id "ENSG00000250513.1"; transcript_id "ENST00000507641.1"; gene_type "antisense"; gene_status "NOVEL"; gene_name "CTC-349C3.1"; transcript_type "antisense"; transcript_status "KNOWN"; transcript_name "CTC-349C3.1-002"; level 2; tag "basic"; tag "readthrough_transcript"; havana_gene "OTTHUMG00000163075.1"; havana_transcript "OTTHUMT00000371597.1";	ENST00000507641.1	CTC-349C3.1	Antisense	ENSEMBL		A_33_P3661631	A_33_P3661631	GCTTCTGTGTGATTTCTTCCAAAATACATGTAAAATCTTGTACACATCTTAGCTGCAATG	NM_032151	NM_032151	NM_032151	Hs.710014	84105	PCBD2	pterin-4 alpha-carbinolamine dehydratase/dimerization cofactor of hepatocyte nuclear factor 1 alpha (TCF1) 2	ENST00000254908	THC2534887	GO:0004505(phenylalanine 4-monooxygenase activity)|GO:0005515(protein binding)|GO:0005575(cellular_component)|GO:0005634(nucleus)|GO:0005739(mitochondrion)|GO:0006729(tetrahydrobiopterin biosynthetic process)|GO:0008124(4-alpha-hydroxytetrahydrobiopterin dehydratase activity)|GO:0016829(lyase activity)|GO:0045893(positive regulation of transcription, DNA-dependent)|GO:0051289(protein homotetramer…	Homo sapiens pterin-4 alpha-carbinolamine dehydratase/dimerization cofactor of hepatocyte nuclear factor 1 alpha (TCF1) 2 (PCBD2), mRNA [NM_032151]	chr5:134296360-134296419	hs|5q31.1
