# Supplementary material for: Transcriptomic profiling of long non-coding RNAs in dermatomyositis by microarray analysis
Source: Sci Rep. 2016 Sep 8;6:32818. doi: 10.1038/srep32818 (PMC5015085; doi:10.1038/srep32818)
Supplement: Supplementary Dataset 4 [file srep32818-s4.xls]

## Sheet: Sheet1
	Detailed information of the pathways involved in figure 5C
ID	Term	Database
REACT_25229	Interferon Signaling	Reactome
REACT_75790	Cytokine Signaling in Immune system	Reactome
REACT_25162	Interferon alpha/beta signaling	Reactome
REACT_6900	Immune System	Reactome
REACT_25078	Interferon gamma signaling	Reactome
hsa05322	Systemic lupus erythematosus	KEGG PATHWAY
hsa04612	Antigen processing and presentation	KEGG PATHWAY
REACT_8024	Initial triggering of complement	Reactome
REACT_11152	Immunoregulatory interactions between a Lymphoid and a non-Lymphoid cell	Reactome
hsa05150	Staphylococcus aureus infection	KEGG PATHWAY
hsa05162	Measles	KEGG PATHWAY
hsa05168	Herpes simplex infection	KEGG PATHWAY
100200	classical complement pathway	BioCarta
REACT_263923	HDACs deacetylate histones	Reactome
hsa05164	Influenza A	KEGG PATHWAY
REACT_75774	Adaptive Immune System	Reactome
REACT_268237	DNA methylation	Reactome
REACT_75795	"Antigen Presentation: Folding, assembly and peptide loading of class I MHC"	Reactome
REACT_7956	Classical antibody-mediated complement activation	Reactome
hsa05133	Pertussis	KEGG PATHWAY
REACT_264352	PRC2 methylates histones and DNA	Reactome
REACT_2232	RNA Polymerase I Promoter Opening	Reactome
REACT_75925	Amyloids	Reactome
REACT_6932	Complement cascade	Reactome
REACT_264545	RMTs methylate histone arginines	Reactome
REACT_150180	Assembly of collagen fibrils and other multimeric structures	Reactome
REACT_150206	Crosslinking of collagen fibrils	Reactome
REACT_264541	SIRT1 negatively regulates rRNA Expression	Reactome
REACT_111119	Antigen processing-Cross presentation	Reactome
REACT_163874	Non-integrin membrane-ECM interactions	Reactome
REACT_111168	Endosomal/Vacuolar pathway	Reactome
hsa05203	Viral carcinogenesis	KEGG PATHWAY
REACT_111178	ER-Phagosome pathway	Reactome
REACT_25359	RIG-I/MDA5 mediated induction of IFN-alpha/beta pathways	Reactome
P00006	Apoptosis signaling pathway	PANTHER
hsa04610	Complement and coagulation cascades	KEGG PATHWAY
hsa05330	Allograft rejection	KEGG PATHWAY
REACT_19324	PD-1 signaling	Reactome
REACT_12596	Translocation of ZAP-70 to Immunological synapse	Reactome
il12_2pathway	IL12-mediated signaling events	PID
REACT_12582	Phosphorylation of CD3 and TCR zeta chains	Reactome
hsa05332	Graft-versus-host disease	KEGG PATHWAY
hsa04940	Type I diabetes mellitus	KEGG PATHWAY
hsa05320	Autoimmune thyroid disease	KEGG PATHWAY
100129	il-2 receptor beta chain in t cell activation	BioCarta
REACT_12623	Generation of second messenger molecules	Reactome
REACT_12555	Downstream TCR signaling	Reactome
hsa04145	Phagosome	KEGG PATHWAY
P00059	p53 pathway	PANTHER
REACT_264303	Condensation of Prophase Chromosomes	Reactome
REACT_160300	Binding and Uptake of Ligands by Scavenger Receptors	Reactome
REACT_150425	Resolution of Sister Chromatid Cohesion	Reactome
REACT_152	"Cell Cycle, Mitotic"	Reactome
