# Supplementary material for: Transcriptomic profiling of long non-coding RNAs in dermatomyositis by microarray analysis
Source: Sci Rep. 2016 Sep 8;6:32818. doi: 10.1038/srep32818 (PMC5015085; doi:10.1038/srep32818)
Supplement: Supplementary Dataset 5 [file srep32818-s5.xls]

## Sheet: Significant_Correlation
Source -Target gene pairs				Source lncRNA information														Target mRNA information
Source lncRNA probe	Target mRNA probe	Correlation	P.value	lncRNA	lncRNA ID	Chromosome	Strand	Start	End	exoncount	exonstart	exonend	gene	description	known lncRNA name	class	database	mRNA	PrimaryAccession	RefSeqAccession	GenbankAccession	UniGeneID	EntrezGeneID	GeneSymbol	GeneName	EnsemblID	TIGRID	Description	GenomicCoordinates	Cytoband
p40237_v4	A_21_P0012519	0.955535	5.49e-11	p40237_v4	XR_427427.1	chr3	+	152368234	152395174	3	152368234,152369594,152394902,	152368390,152369773,152395174,	none				RefSeq	A_21_P0012519	ENST00000492416		DB231946	Hs.581642		XLOC_l2_010018		ENST00000492416		DB231946 TRACH3 Homo sapiens cDNA clone TRACH3025715 5', mRNA sequence [DB231946]	chr3:182367780-182373660	hs|3q26.33
p6874	A_21_P0012519	0.967513	3.4e-12	p6874	ENST00000574252.1	17	-	43985035	43988145	2	43985035,43988100,	43985749,43988145,	ENSG00000262881.1	gene_id "ENSG00000262881.1"; transcript_id "ENST00000574252.1"; gene_type "antisense"; gene_status "NOVEL"; gene_name "RP11-669E14.4"; transcript_type "antisense"; transcript_status "KNOWN"; transcript_name "RP11-669E14.4-001"; level 2; tag "basic"; havana_gene "OTTHUMG00000178025.1"; havana_transcript "OTTHUMT00000440268.1";		Intronic	ENSEMBL	A_21_P0012519	ENST00000492416		DB231946	Hs.581642		XLOC_l2_010018		ENST00000492416		DB231946 TRACH3 Homo sapiens cDNA clone TRACH3025715 5', mRNA sequence [DB231946]	chr3:182367780-182373660	hs|3q26.33
p37083_v4	A_21_P0012519	0.953725	7.81e-11	p37083_v4	ENST00000608035.1	chr1	-	214005883	214014138	4	214005883,214013080,214013850,214014023,	214005965,214013140,214013943,214014138,	ENSG00000230461.4	gene_id "ENSG00000230461.4"; transcript_id "ENST00000608035.1"; gene_type "antisense"; gene_status "NOVEL"; gene_name "PROX1-AS1"; transcript_type "antisense"; transcript_status "KNOWN"; transcript_name "PROX1-AS1-017"; level 2; tag "basic"; havana_gene "OTTHUMG00000036947.5"; havana_transcript "OTTHUMT00000472381.1";			ENSEMBL	A_21_P0012519	ENST00000492416		DB231946	Hs.581642		XLOC_l2_010018		ENST00000492416		DB231946 TRACH3 Homo sapiens cDNA clone TRACH3025715 5', mRNA sequence [DB231946]	chr3:182367780-182373660	hs|3q26.33
p8262	A_21_P0012519	0.963741	9.02e-12	p8262	ENST00000592311.1	19	-	28807611	28877085	6	28807611,28808177,28811106,28866199,28869326,28877018,	28807791,28808271,28811165,28866283,28869425,28877085,	ENSG00000267320.1	gene_id "ENSG00000267320.1"; transcript_id "ENST00000592311.1"; gene_type "lincRNA"; gene_status "NOVEL"; gene_name "AC005780.1"; transcript_type "lincRNA"; transcript_status "KNOWN"; transcript_name "AC005780.1-003"; level 2; tag "basic"; havana_gene "OTTHUMG00000180782.1"; havana_transcript "OTTHUMT00000452992.1";		Intergenic	ENSEMBL	A_21_P0012519	ENST00000492416		DB231946	Hs.581642		XLOC_l2_010018		ENST00000492416		DB231946 TRACH3 Homo sapiens cDNA clone TRACH3025715 5', mRNA sequence [DB231946]	chr3:182367780-182373660	hs|3q26.33
p37918_v4	A_21_P0012519	0.961407	1.57e-11	p37918_v4	ENST00000606544.1	chr6	-	133858448	134210120	6	133858448,133889331,134081322,134089968,134167014,134209741,	133858496,133889386,134081398,134090061,134167089,134210120,	ENSG00000227954.2	gene_id "ENSG00000227954.2"; transcript_id "ENST00000606544.1"; gene_type "antisense"; gene_status "NOVEL"; gene_name "RP3-323P13.2"; transcript_type "antisense"; transcript_status "KNOWN"; transcript_name "RP3-323P13.2-005"; level 2; tag "basic"; havana_gene "OTTHUMG00000015607.2"; havana_transcript "OTTHUMT00000470374.1";			ENSEMBL	A_21_P0012519	ENST00000492416		DB231946	Hs.581642		XLOC_l2_010018		ENST00000492416		DB231946 TRACH3 Homo sapiens cDNA clone TRACH3025715 5', mRNA sequence [DB231946]	chr3:182367780-182373660	hs|3q26.33
p16082	A_21_P0012519	0.950197	1.49e-10	p16082	ENST00000521021.1	8	+	23316113	23342484	2	23316113,23342345,	23316604,23342484,	ENSG00000253390.1	gene_id "ENSG00000253390.1"; transcript_id "ENST00000521021.1"; gene_type "lincRNA"; gene_status "NOVEL"; gene_name "CTC-756D1.2"; transcript_type "lincRNA"; transcript_status "KNOWN"; transcript_name "CTC-756D1.2-001"; level 2; tag "basic"; havana_gene "OTTHUMG00000163862.1"; havana_transcript "OTTHUMT00000376036.1";	CTC-756D1.2	Divergent	ENSEMBL	A_21_P0012519	ENST00000492416		DB231946	Hs.581642		XLOC_l2_010018		ENST00000492416		DB231946 TRACH3 Homo sapiens cDNA clone TRACH3025715 5', mRNA sequence [DB231946]	chr3:182367780-182373660	hs|3q26.33
RNA95430|RNS_512_159	A_21_P0012519	0.954796	6.35e-11	RNA95430|RNS_512_159	RNA95430|RNS_512_159												http://research.imb.uq.edu.au/rnadb/NoncodingRNASearchV2.zip	A_21_P0012519	ENST00000492416		DB231946	Hs.581642		XLOC_l2_010018		ENST00000492416		DB231946 TRACH3 Homo sapiens cDNA clone TRACH3025715 5', mRNA sequence [DB231946]	chr3:182367780-182373660	hs|3q26.33
p1217	A_21_P0012519	0.955901	5.1e-11	p1217	ENST00000536536.1	1	+	152627952	152629266	3	152627952,152628786,152629074,	152628023,152628814,152629266,	ENSG00000176075.6	gene_id "ENSG00000176075.6"; transcript_id "ENST00000536536.1"; gene_type "lincRNA"; gene_status "KNOWN"; gene_name "LINC00302"; transcript_type "lincRNA"; transcript_status "KNOWN"; transcript_name "LINC00302-201"; level 3; havana_gene "OTTHUMG00000012386.2";	LINC00302	Intergenic	ENSEMBL	A_21_P0012519	ENST00000492416		DB231946	Hs.581642		XLOC_l2_010018		ENST00000492416		DB231946 TRACH3 Homo sapiens cDNA clone TRACH3025715 5', mRNA sequence [DB231946]	chr3:182367780-182373660	hs|3q26.33
p6146	A_21_P0012519	0.954176	7.16e-11	p6146	ENST00000562231.1	16	-	80862631	80926492	3	80862631,80874015,80926401,	80864654,80874119,80926492,	ENSG00000260896.1	gene_id "ENSG00000260896.1"; transcript_id "ENST00000562231.1"; gene_type "lincRNA"; gene_status "NOVEL"; gene_name "RP11-314O13.1"; transcript_type "lincRNA"; transcript_status "KNOWN"; transcript_name "RP11-314O13.1-001"; level 2; tag "basic"; havana_gene "OTTHUMG00000177012.1"; havana_transcript "OTTHUMT00000434799.1";		Intergenic	ENSEMBL	A_21_P0012519	ENST00000492416		DB231946	Hs.581642		XLOC_l2_010018		ENST00000492416		DB231946 TRACH3 Homo sapiens cDNA clone TRACH3025715 5', mRNA sequence [DB231946]	chr3:182367780-182373660	hs|3q26.33
p19016	A_21_P0012519	0.95087	1.32e-10	p19016	TCONS_00021475	13	-	40768645	40794639	6	40768645,40771404,40771901,40778464,40781035,40794573,	40770528,40771548,40772014,40778655,40781189,40794639,	XLOC_010577	Gene_id=XLOC_010577;Gene_name=linc-LHFP-1;Transcript_id=TCONS_00021475;Transcript_name=linc-LHFP-1;		Intergenic	HumanLincRNACatalog	A_21_P0012519	ENST00000492416		DB231946	Hs.581642		XLOC_l2_010018		ENST00000492416		DB231946 TRACH3 Homo sapiens cDNA clone TRACH3025715 5', mRNA sequence [DB231946]	chr3:182367780-182373660	hs|3q26.33
p22570	A_21_P0012519	0.974608	3.8e-13	p22570	TCONS_00008264	4	+	138871618	138874368	2	138871618,138873473,	138871652,138874368,	XLOC_003706	Gene_id=XLOC_003706;Gene_name=linc-CCRN4L-5;Transcript_id=TCONS_00008264;Transcript_name=linc-CCRN4L-5;		Intergenic	HumanLincRNACatalog	A_21_P0012519	ENST00000492416		DB231946	Hs.581642		XLOC_l2_010018		ENST00000492416		DB231946 TRACH3 Homo sapiens cDNA clone TRACH3025715 5', mRNA sequence [DB231946]	chr3:182367780-182373660	hs|3q26.33
RNA95671|RNS_753_129	A_23_P69383	0.958238	3.15e-11	RNA95671|RNS_753_129	RNA95671|RNS_753_129												http://research.imb.uq.edu.au/rnadb/NoncodingRNASearchV2.zip	A_23_P69383	NM_031458	NM_031458	NM_031458	Hs.518200	83666	PARP9	poly (ADP-ribose) polymerase family, member 9	ENST00000452457	NP1159658	Homo sapiens poly (ADP-ribose) polymerase family, member 9 (PARP9), transcript variant 1, mRNA [NM_031458]	chr3:122247356-122247297	hs|3q21.1
p4061	A_33_P3338698	0.961188	1.65e-11	p4061	ENST00000417989.1	13	-	53720673	53725943	3	53720673,53722391,53725838,	53721037,53722499,53725943,	ENSG00000237092.1	gene_id "ENSG00000237092.1"; transcript_id "ENST00000417989.1"; gene_type "lincRNA"; gene_status "NOVEL"; gene_name "RP11-24H2.2"; transcript_type "lincRNA"; transcript_status "KNOWN"; transcript_name "RP11-24H2.2-001"; level 2; tag "basic"; havana_gene "OTTHUMG00000016983.1"; havana_transcript "OTTHUMT00000045115.1";		Intergenic	ENSEMBL	A_33_P3338698	NM_002181	NM_002181	NM_002181	Hs.654504	3549	IHH	Indian hedgehog	ENST00000295731	THC2602437	Homo sapiens Indian hedgehog (IHH), mRNA [NM_002181]	chr2:219919220-219919161	hs|2q35
p37763_v4	A_21_P0009904	0.952451	9.92e-11	p37763_v4	ENST00000606285.1	chr6	-	708591	711405	1	708591,	711405,	ENSG00000272463.1	gene_id "ENSG00000272463.1"; transcript_id "ENST00000606285.1"; gene_type "lincRNA"; gene_status "NOVEL"; gene_name "RP11-532F6.3"; transcript_type "lincRNA"; transcript_status "KNOWN"; transcript_name "RP11-532F6.3-001"; level 2; tag "basic"; havana_gene "OTTHUMG00000185335.1"; havana_transcript "OTTHUMT00000470205.1";			ENSEMBL	A_21_P0009904	ENST00000428999					XLOC_013772		ENST00000428999	THC2779770	6CA2 Carbonic Anhydrase II (Carbonate Dehydratase) (HCA II) Mutant With Val 143 Replaced With Phe (V143F). {Homo sapiens} (exp=-1; wgp=0; cg=0) , partial (5%) [THC2636449]	chr20:46617383-46609496	hs|20q13.13
p20703	A_21_P0009904	0.956785	4.27e-11	p20703	TCONS_00026830	19	+	35414102	35417732	3	35414102,35416311,35416827,	35416260,35416353,35417732,	XLOC_013047	Gene_id=XLOC_013047;Gene_name=linc-ZNF30-1;Transcript_id=TCONS_00026830;Transcript_name=linc-ZNF30-1;		Divergent	HumanLincRNACatalog	A_21_P0009904	ENST00000428999					XLOC_013772		ENST00000428999	THC2779770	6CA2 Carbonic Anhydrase II (Carbonate Dehydratase) (HCA II) Mutant With Val 143 Replaced With Phe (V143F). {Homo sapiens} (exp=-1; wgp=0; cg=0) , partial (5%) [THC2636449]	chr20:46617383-46609496	hs|20q13.13
p8970	A_21_P0009904	0.967811	3.14e-12	p8970	ENST00000588330.1	2	-	6775965	6789461	6	6775965,6778222,6778409,6778848,6779182,6789342,	6776376,6778285,6778493,6778999,6779409,6789461,	ENSG00000236172.2	gene_id "ENSG00000236172.2"; transcript_id "ENST00000588330.1"; gene_type "lincRNA"; gene_status "NOVEL"; gene_name "AC097517.2"; transcript_type "lincRNA"; transcript_status "KNOWN"; transcript_name "AC097517.2-023"; level 2; tag "RNA_Seq_supported_only"; havana_gene "OTTHUMG00000151631.3"; havana_transcript "OTTHUMT00000459439.1";		Intergenic	ENSEMBL	A_21_P0009904	ENST00000428999					XLOC_013772		ENST00000428999	THC2779770	6CA2 Carbonic Anhydrase II (Carbonate Dehydratase) (HCA II) Mutant With Val 143 Replaced With Phe (V143F). {Homo sapiens} (exp=-1; wgp=0; cg=0) , partial (5%) [THC2636449]	chr20:46617383-46609496	hs|20q13.13
p28044	A_21_P0009904	0.957879	3.4e-11	p28044	nc-HOXC11-115	12	+	52651450	52651749	1	52651450,	52651749,	nc-HOXC11-115	transcript_type=TAR Transcripts		Intergenic	HOX Loci	A_21_P0009904	ENST00000428999					XLOC_013772		ENST00000428999	THC2779770	6CA2 Carbonic Anhydrase II (Carbonate Dehydratase) (HCA II) Mutant With Val 143 Replaced With Phe (V143F). {Homo sapiens} (exp=-1; wgp=0; cg=0) , partial (5%) [THC2636449]	chr20:46617383-46609496	hs|20q13.13
p10008	A_21_P0009904	0.958697	2.86e-11	p10008	ENST00000437751.1	2	+	132160473	132166622	4	132160473,132162785,132165035,132165417,	132160824,132163020,132165105,132166622,	ENSG00000223631.1	gene_id "ENSG00000223631.1"; transcript_id "ENST00000437751.1"; gene_type "lincRNA"; gene_status "NOVEL"; gene_name "AC073869.19"; transcript_type "lincRNA"; transcript_status "KNOWN"; transcript_name "AC073869.19-001"; level 2; tag "basic"; havana_gene "OTTHUMG00000153602.1"; havana_transcript "OTTHUMT00000331804.1";		Intergenic	ENSEMBL	A_21_P0009904	ENST00000428999					XLOC_013772		ENST00000428999	THC2779770	6CA2 Carbonic Anhydrase II (Carbonate Dehydratase) (HCA II) Mutant With Val 143 Replaced With Phe (V143F). {Homo sapiens} (exp=-1; wgp=0; cg=0) , partial (5%) [THC2636449]	chr20:46617383-46609496	hs|20q13.13
p25325	A_21_P0009904	0.952592	9.67e-11	p25325	XR_108581.1	5	-	2303833	2312315	3	2303833,2311018,2312292,	2304078,2311194,2312315,	LOC100506858	ID=rna11583;Name=XR_108581.1;Parent=gene9538;Dbxref=GeneID:100506858,Genbank:XR_108581.1;gbkey=misc_RNA;product=uncharacterized LOC100506858;transcript_id=XR_108581.1|ID=gene9538;Name=LOC100506858;Dbxref=GeneID:100506858;gbkey=Gene;gene=LOC100506858		Intergenic	RefSeq	A_21_P0009904	ENST00000428999					XLOC_013772		ENST00000428999	THC2779770	6CA2 Carbonic Anhydrase II (Carbonate Dehydratase) (HCA II) Mutant With Val 143 Replaced With Phe (V143F). {Homo sapiens} (exp=-1; wgp=0; cg=0) , partial (5%) [THC2636449]	chr20:46617383-46609496	hs|20q13.13
p9510	A_21_P0009904	0.961016	1.71e-11	p9510	ENST00000419860.1	2	-	205092859	205099708	2	205092859,205099514,	205093206,205099708,	ENSG00000237271.1	gene_id "ENSG00000237271.1"; transcript_id "ENST00000419860.1"; gene_type "lincRNA"; gene_status "NOVEL"; gene_name "AC009498.1"; transcript_type "lincRNA"; transcript_status "KNOWN"; transcript_name "AC009498.1-001"; level 2; tag "basic"; havana_gene "OTTHUMG00000154544.1"; havana_transcript "OTTHUMT00000335870.1";		Intergenic	ENSEMBL	A_21_P0009904	ENST00000428999					XLOC_013772		ENST00000428999	THC2779770	6CA2 Carbonic Anhydrase II (Carbonate Dehydratase) (HCA II) Mutant With Val 143 Replaced With Phe (V143F). {Homo sapiens} (exp=-1; wgp=0; cg=0) , partial (5%) [THC2636449]	chr20:46617383-46609496	hs|20q13.13
p4061	A_21_P0009904	0.959252	2.54e-11	p4061	ENST00000417989.1	13	-	53720673	53725943	3	53720673,53722391,53725838,	53721037,53722499,53725943,	ENSG00000237092.1	gene_id "ENSG00000237092.1"; transcript_id "ENST00000417989.1"; gene_type "lincRNA"; gene_status "NOVEL"; gene_name "RP11-24H2.2"; transcript_type "lincRNA"; transcript_status "KNOWN"; transcript_name "RP11-24H2.2-001"; level 2; tag "basic"; havana_gene "OTTHUMG00000016983.1"; havana_transcript "OTTHUMT00000045115.1";		Intergenic	ENSEMBL	A_21_P0009904	ENST00000428999					XLOC_013772		ENST00000428999	THC2779770	6CA2 Carbonic Anhydrase II (Carbonate Dehydratase) (HCA II) Mutant With Val 143 Replaced With Phe (V143F). {Homo sapiens} (exp=-1; wgp=0; cg=0) , partial (5%) [THC2636449]	chr20:46617383-46609496	hs|20q13.13
p37891_v4	A_21_P0009904	0.952499	9.84e-11	p37891_v4	ENST00000606070.1	chr6	+	108278616	108281190	1	108278616,	108281190,	ENSG00000272476.1	gene_id "ENSG00000272476.1"; transcript_id "ENST00000606070.1"; gene_type "antisense"; gene_status "NOVEL"; gene_name "RP1-191J18.66"; transcript_type "antisense"; transcript_status "KNOWN"; transcript_name "RP1-191J18.66-001"; level 2; tag "basic"; havana_gene "OTTHUMG00000185803.1"; havana_transcript "OTTHUMT00000471328.1";			ENSEMBL	A_21_P0009904	ENST00000428999					XLOC_013772		ENST00000428999	THC2779770	6CA2 Carbonic Anhydrase II (Carbonate Dehydratase) (HCA II) Mutant With Val 143 Replaced With Phe (V143F). {Homo sapiens} (exp=-1; wgp=0; cg=0) , partial (5%) [THC2636449]	chr20:46617383-46609496	hs|20q13.13
p25325	A_33_P3286953	0.961437	1.56e-11	p25325	XR_108581.1	5	-	2303833	2312315	3	2303833,2311018,2312292,	2304078,2311194,2312315,	LOC100506858	ID=rna11583;Name=XR_108581.1;Parent=gene9538;Dbxref=GeneID:100506858,Genbank:XR_108581.1;gbkey=misc_RNA;product=uncharacterized LOC100506858;transcript_id=XR_108581.1|ID=gene9538;Name=LOC100506858;Dbxref=GeneID:100506858;gbkey=Gene;gene=LOC100506858		Intergenic	RefSeq	A_33_P3286953	NM_197941	NM_197941	NM_197941	Hs.482291	11174	ADAMTS6	ADAM metallopeptidase with thrombospondin type 1 motif, 6	ENST00000381052	THC2486334	Homo sapiens ADAM metallopeptidase with thrombospondin type 1 motif, 6 (ADAMTS6), mRNA [NM_197941]	chr5:64447414-64447355	hs|5q12.3
p41782_v4	A_32_P225345	0.962159	1.32e-11	p41782_v4	XR_428553.1	chr9	+	76067814	76077171	3	76067814,76072993,76077057,	76067830,76073140,76077171,	none				RefSeq	A_32_P225345	NM_207430	NM_207430	NM_207430	Hs.411600	399949	C11orf88	chromosome 11 open reading frame 88	ENST00000375618	THC2633328	Homo sapiens chromosome 11 open reading frame 88 (C11orf88), transcript variant 1, mRNA [NM_207430]	chr11:111405151-111407515	hs|11q23.1
p37247_v4	A_32_P225345	0.953846	7.63e-11	p37247_v4	ENST00000603052.1	chr2	-	112024444	112025050	1	112024444,	112025050,	ENSG00000270190.1	gene_id "ENSG00000270190.1"; transcript_id "ENST00000603052.1"; gene_type "lincRNA"; gene_status "NOVEL"; gene_name "RP11-803D5.4"; transcript_type "lincRNA"; transcript_status "KNOWN"; transcript_name "RP11-803D5.4-001"; level 2; tag "basic"; havana_gene "OTTHUMG00000185276.1"; havana_transcript "OTTHUMT00000470031.1";			ENSEMBL	A_32_P225345	NM_207430	NM_207430	NM_207430	Hs.411600	399949	C11orf88	chromosome 11 open reading frame 88	ENST00000375618	THC2633328	Homo sapiens chromosome 11 open reading frame 88 (C11orf88), transcript variant 1, mRNA [NM_207430]	chr11:111405151-111407515	hs|11q23.1
p19388	A_32_P225345	0.971454	1.08e-12	p19388	TCONS_00022882	14	-	101936416	101937343	2	101936416,101936871,	101936522,101937343,	XLOC_011136	Gene_id=XLOC_011136;Gene_name=linc-RTL1-4;Transcript_id=TCONS_00022882;Transcript_name=linc-RTL1-4;		Intergenic	HumanLincRNACatalog	A_32_P225345	NM_207430	NM_207430	NM_207430	Hs.411600	399949	C11orf88	chromosome 11 open reading frame 88	ENST00000375618	THC2633328	Homo sapiens chromosome 11 open reading frame 88 (C11orf88), transcript variant 1, mRNA [NM_207430]	chr11:111405151-111407515	hs|11q23.1
p10008	A_32_P225345	0.96391	8.65e-12	p10008	ENST00000437751.1	2	+	132160473	132166622	4	132160473,132162785,132165035,132165417,	132160824,132163020,132165105,132166622,	ENSG00000223631.1	gene_id "ENSG00000223631.1"; transcript_id "ENST00000437751.1"; gene_type "lincRNA"; gene_status "NOVEL"; gene_name "AC073869.19"; transcript_type "lincRNA"; transcript_status "KNOWN"; transcript_name "AC073869.19-001"; level 2; tag "basic"; havana_gene "OTTHUMG00000153602.1"; havana_transcript "OTTHUMT00000331804.1";		Intergenic	ENSEMBL	A_32_P225345	NM_207430	NM_207430	NM_207430	Hs.411600	399949	C11orf88	chromosome 11 open reading frame 88	ENST00000375618	THC2633328	Homo sapiens chromosome 11 open reading frame 88 (C11orf88), transcript variant 1, mRNA [NM_207430]	chr11:111405151-111407515	hs|11q23.1
p5293	A_32_P225345	0.954274	7.03e-11	p5293	ENST00000558208.1	15	-	80846949	80855285	3	80846949,80852396,80855202,	80849274,80852508,80855285,	ENSG00000259175.1	gene_id "ENSG00000259175.1"; transcript_id "ENST00000558208.1"; gene_type "antisense"; gene_status "NOVEL"; gene_name "RP11-379K22.2"; transcript_type "antisense"; transcript_status "KNOWN"; transcript_name "RP11-379K22.2-001"; level 2; tag "basic"; havana_gene "OTTHUMG00000172165.1"; havana_transcript "OTTHUMT00000417158.1";		Antisense	ENSEMBL	A_32_P225345	NM_207430	NM_207430	NM_207430	Hs.411600	399949	C11orf88	chromosome 11 open reading frame 88	ENST00000375618	THC2633328	Homo sapiens chromosome 11 open reading frame 88 (C11orf88), transcript variant 1, mRNA [NM_207430]	chr11:111405151-111407515	hs|11q23.1
p43909_v4	A_32_P225345	0.954602	6.6e-11	p43909_v4	NR_109967.1	chr22	-	47857047	47882860	3	47857047,47859066,47882478,	47857578,47859137,47882860,	none				RefSeq	A_32_P225345	NM_207430	NM_207430	NM_207430	Hs.411600	399949	C11orf88	chromosome 11 open reading frame 88	ENST00000375618	THC2633328	Homo sapiens chromosome 11 open reading frame 88 (C11orf88), transcript variant 1, mRNA [NM_207430]	chr11:111405151-111407515	hs|11q23.1
p44526_v4	A_24_P144346	0.977617	1.23e-13	p44526_v4	uc021thc.2	chr16	+	32914930	33208857	10	32914930,32926541,32926650,32926654,32926748,33006685,33006959,33102384,33102890,33208845,	32915005,32926648,32926654,32926700,32926779,33006749,33006964,33102398,33102897,33208857,	abParts				UCSC	A_24_P144346	ENST00000426099	XM_002346274	XM_002346274	Hs.460661				ENST00000426099	NP492523	PREDICTED: Homo sapiens hypothetical protein LOC100132941 (LOC100132941), mRNA [XM_002346274]	chr16:32063474-32063533	hs|16p11.2
p4713	A_24_P144346	0.982292	1.51e-14	p4713	ENST00000460164.1	14	-	106110832	106114892	2	106110832,106114662,	106111126,106114892,	ENSG00000253364.1	gene_id "ENSG00000253364.1"; transcript_id "ENST00000460164.1"; gene_type "lincRNA"; gene_status "NOVEL"; gene_name "RP11-731F5.2"; transcript_type "lincRNA"; transcript_status "KNOWN"; transcript_name "RP11-731F5.2-002"; level 2; havana_gene "OTTHUMG00000164792.1"; havana_transcript "OTTHUMT00000380291.1";		Intergenic	ENSEMBL	A_24_P144346	ENST00000426099	XM_002346274	XM_002346274	Hs.460661				ENST00000426099	NP492523	PREDICTED: Homo sapiens hypothetical protein LOC100132941 (LOC100132941), mRNA [XM_002346274]	chr16:32063474-32063533	hs|16p11.2
p26090	A_24_P144346	0.977476	1.31e-13	p26090	uc002sti.1	2	-	89156675	89160274	1	89156675,	89160274,	AK128525	proteinID=;alignID=uc002sti.1;kgID=uc002sti.1;mRNA=AK128525;spID=;refseq=;protAcc=;description=Homo sapiens cDNA FLJ46682 fis, clone TRACH3011082, moderately similar to Ig kappa chain V-III region HAH precursor.;rfamAcc=;tRnaName=;		Intergenic	UCSC	A_24_P144346	ENST00000426099	XM_002346274	XM_002346274	Hs.460661				ENST00000426099	NP492523	PREDICTED: Homo sapiens hypothetical protein LOC100132941 (LOC100132941), mRNA [XM_002346274]	chr16:32063474-32063533	hs|16p11.2
p25902	A_24_P144346	0.982507	1.38e-14	p25902	uc001ysg.1	14	-	106209113	106214314	2	106209113,106213662,	106209407,106214314,	IGHCgamma1	proteinID=;alignID=uc001ysg.1;kgID=uc001ysg.1;mRNA=X17676;spID=;refseq=;protAcc=;description=Homo sapiens fusion RNA for switch circle transcript (Igamma1 - Cmu) in t(11;14) mantle cell lymphoma.;rfamAcc=;tRnaName=;		Intergenic	UCSC	A_24_P144346	ENST00000426099	XM_002346274	XM_002346274	Hs.460661				ENST00000426099	NP492523	PREDICTED: Homo sapiens hypothetical protein LOC100132941 (LOC100132941), mRNA [XM_002346274]	chr16:32063474-32063533	hs|16p11.2
p9289	A_21_P0011950	0.99483	0	p9289	ENST00000451884.1	2	-	112005726	112123291	3	112005726,112101637,112123137,	112005818,112101814,112123291,	ENSG00000172965.7	gene_id "ENSG00000172965.7"; transcript_id "ENST00000451884.1"; gene_type "processed_transcript"; gene_status "NOVEL"; gene_name "AC068491.1"; transcript_type "processed_transcript"; transcript_status "KNOWN"; transcript_name "AC068491.1-014"; level 2; havana_gene "OTTHUMG00000150313.6"; havana_transcript "OTTHUMT00000332137.1";		Intergenic	ENSEMBL	A_21_P0011950	ENST00000451884					XLOC_l2_008203		ENST00000451884	THC2691143	Q33DX6_9HYME (Q33DX6) Ecdysone receptor B isoform (Fragment), partial (16%) [THC2691143]	chr2:112123203-112123144	hs|2q13
p33847	A_23_P408353	0.950562	1.4e-10	p33847	uc011gqu.2	HSCHR6_MHC_MANN_CTG1	+	1188312	1191712	5	1188312,1190441,1191000,1191169,1191386,	1190312,1190555,1191027,1191217,1191712,	AX747809	proteinID=;alignID=uc011gqu.2;kgID=uc011gqu.2;mRNA=AX747809;spID=;refseq=;protAcc=;description=Homo sapiens cDNA FLJ35602 fis, clone SPLEN2009088, highly similar to HLA CLASS I HISTOCOMPATIBILITY ANTIGEN.;rfamAcc=;tRnaName=;		Intergenic	UCSC	A_23_P408353	NM_002116	NM_002116	NM_002116	Hs.181244	3105	HLA-A	major histocompatibility complex, class I, A	ENST00000468995	THC2576577	Homo sapiens major histocompatibility complex, class I, A (HLA-A), transcript variant 1, mRNA [NM_002116]	chr6:29912381-29913024	hs|6p22.1
p21492	A_21_P0013936	0.951198	1.25e-10	p21492	TCONS_00028489	20	+	3792120	3792889	2	3792120,3792833,	3792388,3792889,	XLOC_013445	Gene_id=XLOC_013445;Gene_name=linc-C20orf29-1;Transcript_id=TCONS_00028489;Transcript_name=linc-C20orf29-1;		Intergenic	HumanLincRNACatalog	A_21_P0013936	XM_002342853	XM_002342853	XM_002342853			LOC100287651	lipoxygenase homology domain-containing protein 1-like		THC2687024	PREDICTED: Homo sapiens lipoxygenase homology domain-containing protein 1-like (LOC100287651), mRNA [XM_002342853]	chr8:55769662-55778449	hs|8q12.1
RNA95671|RNS_753_129	A_23_P105794	0.97999	4.53e-14	RNA95671|RNS_753_129	RNA95671|RNS_753_129												http://research.imb.uq.edu.au/rnadb/NoncodingRNASearchV2.zip	A_23_P105794	NM_033255	NM_033255	NM_033255	Hs.546467	94240	EPSTI1	epithelial stromal interaction 1 (breast)	ENST00000476830	THC2769616	Homo sapiens epithelial stromal interaction 1 (breast) (EPSTI1), transcript variant 2, mRNA [NM_033255]	chr13:43528115-43500538	hs|13q14.11
p12848	A_21_P0003357	0.954177	7.16e-11	p12848	ENST00000600624.1	4	+	118492909	118610279	4	118492909,118498121,118575961,118610090,	118493290,118498145,118576065,118610279,	ENSG00000236922.4	gene_id "ENSG00000236922.4"; transcript_id "ENST00000600624.1"; gene_type "lincRNA"; gene_status "NOVEL"; gene_name "AC092661.1"; transcript_type "lincRNA"; transcript_status "KNOWN"; transcript_name "AC092661.1-003"; level 2; tag "RNA_Seq_supported_only"; havana_gene "OTTHUMG00000059450.5"; havana_transcript "OTTHUMT00000461273.1";		Intergenic	ENSEMBL	A_21_P0003357	ENST00000511279		BC042078	Hs.434799		XLOC_003524		ENST00000511279	THC2623388	Q5AYH0_EMENI (Q5AYH0) Predicted protein, partial (6%) [THC2623388]	chr4:42708550-42708609	hs|4p13
p9967	A_21_P0003357	0.95098	1.3e-10	p9967	ENST00000553319.1	2	+	113998306	113998987	2	113998306,113998777,	113998678,113998987,	ENSG00000258395.1	gene_id "ENSG00000258395.1"; transcript_id "ENST00000553319.1"; gene_type "antisense"; gene_status "NOVEL"; gene_name "RP11-65I12.1"; transcript_type "antisense"; transcript_status "KNOWN"; transcript_name "RP11-65I12.1-001"; level 2; tag "basic"; havana_gene "OTTHUMG00000171056.1"; havana_transcript "OTTHUMT00000411450.1";		Intronic	ENSEMBL	A_21_P0003357	ENST00000511279		BC042078	Hs.434799		XLOC_003524		ENST00000511279	THC2623388	Q5AYH0_EMENI (Q5AYH0) Predicted protein, partial (6%) [THC2623388]	chr4:42708550-42708609	hs|4p13
p8970	A_21_P0003357	0.970947	1.26e-12	p8970	ENST00000588330.1	2	-	6775965	6789461	6	6775965,6778222,6778409,6778848,6779182,6789342,	6776376,6778285,6778493,6778999,6779409,6789461,	ENSG00000236172.2	gene_id "ENSG00000236172.2"; transcript_id "ENST00000588330.1"; gene_type "lincRNA"; gene_status "NOVEL"; gene_name "AC097517.2"; transcript_type "lincRNA"; transcript_status "KNOWN"; transcript_name "AC097517.2-023"; level 2; tag "RNA_Seq_supported_only"; havana_gene "OTTHUMG00000151631.3"; havana_transcript "OTTHUMT00000459439.1";		Intergenic	ENSEMBL	A_21_P0003357	ENST00000511279		BC042078	Hs.434799		XLOC_003524		ENST00000511279	THC2623388	Q5AYH0_EMENI (Q5AYH0) Predicted protein, partial (6%) [THC2623388]	chr4:42708550-42708609	hs|4p13
p28044	A_21_P0003357	0.956407	4.61e-11	p28044	nc-HOXC11-115	12	+	52651450	52651749	1	52651450,	52651749,	nc-HOXC11-115	transcript_type=TAR Transcripts		Intergenic	HOX Loci	A_21_P0003357	ENST00000511279		BC042078	Hs.434799		XLOC_003524		ENST00000511279	THC2623388	Q5AYH0_EMENI (Q5AYH0) Predicted protein, partial (6%) [THC2623388]	chr4:42708550-42708609	hs|4p13
p4086	A_21_P0003357	0.952079	1.06e-10	p4086	ENST00000441617.1	13	-	88237112	88323514	3	88237112,88267817,88323090,	88237335,88268010,88323514,	ENSG00000228824.1	gene_id "ENSG00000228824.1"; transcript_id "ENST00000441617.1"; gene_type "processed_transcript"; gene_status "NOVEL"; gene_name "MIR4500HG"; transcript_type "processed_transcript"; transcript_status "KNOWN"; transcript_name "MIR4500HG-002"; level 2; havana_gene "OTTHUMG00000017166.1"; havana_transcript "OTTHUMT00000045414.1";	MIR4500HG	Intergenic	ENSEMBL	A_21_P0003357	ENST00000511279		BC042078	Hs.434799		XLOC_003524		ENST00000511279	THC2623388	Q5AYH0_EMENI (Q5AYH0) Predicted protein, partial (6%) [THC2623388]	chr4:42708550-42708609	hs|4p13
p10008	A_21_P0003357	0.953232	8.58e-11	p10008	ENST00000437751.1	2	+	132160473	132166622	4	132160473,132162785,132165035,132165417,	132160824,132163020,132165105,132166622,	ENSG00000223631.1	gene_id "ENSG00000223631.1"; transcript_id "ENST00000437751.1"; gene_type "lincRNA"; gene_status "NOVEL"; gene_name "AC073869.19"; transcript_type "lincRNA"; transcript_status "KNOWN"; transcript_name "AC073869.19-001"; level 2; tag "basic"; havana_gene "OTTHUMG00000153602.1"; havana_transcript "OTTHUMT00000331804.1";		Intergenic	ENSEMBL	A_21_P0003357	ENST00000511279		BC042078	Hs.434799		XLOC_003524		ENST00000511279	THC2623388	Q5AYH0_EMENI (Q5AYH0) Predicted protein, partial (6%) [THC2623388]	chr4:42708550-42708609	hs|4p13
p22381	A_21_P0003357	0.959905	2.2e-11	p22381	TCONS_00008650	4	-	174374163	174442111	3	174374163,174387054,174440129,	174375225,174387128,174442111,	XLOC_004166	Gene_id=XLOC_004166;Gene_name=linc-SCRG1-1;Transcript_id=TCONS_00008650;Transcript_name=linc-SCRG1-1;		Intergenic	HumanLincRNACatalog	A_21_P0003357	ENST00000511279		BC042078	Hs.434799		XLOC_003524		ENST00000511279	THC2623388	Q5AYH0_EMENI (Q5AYH0) Predicted protein, partial (6%) [THC2623388]	chr4:42708550-42708609	hs|4p13
p12697	A_21_P0003357	0.959976	2.16e-11	p12697	ENST00000511279.1	4	+	42708123	42709352	2	42708123,42708454,	42708353,42709352,	ENSG00000251517.1	gene_id "ENSG00000251517.1"; transcript_id "ENST00000511279.1"; gene_type "lincRNA"; gene_status "NOVEL"; gene_name "RP11-109E24.1"; transcript_type "lincRNA"; transcript_status "KNOWN"; transcript_name "RP11-109E24.1-001"; level 2; tag "basic"; havana_gene "OTTHUMG00000161042.1"; havana_transcript "OTTHUMT00000363529.1";		Intergenic	ENSEMBL	A_21_P0003357	ENST00000511279		BC042078	Hs.434799		XLOC_003524		ENST00000511279	THC2623388	Q5AYH0_EMENI (Q5AYH0) Predicted protein, partial (6%) [THC2623388]	chr4:42708550-42708609	hs|4p13
p37379_v4	A_21_P0003357	0.969324	2.04e-12	p37379_v4	ENST00000438418.3	chr3	+	18504302	18507501	3	18504302,18505778,18507454,	18505037,18505831,18507501,	ENSG00000228956.4	gene_id "ENSG00000228956.4"; transcript_id "ENST00000438418.3"; gene_type "processed_transcript"; gene_status "NOVEL"; gene_name "AC144521.1"; transcript_type "retained_intron"; transcript_status "KNOWN"; transcript_name "AC144521.1-002"; level 2; havana_gene "OTTHUMG00000155346.6"; havana_transcript "OTTHUMT00000339551.3";			ENSEMBL	A_21_P0003357	ENST00000511279		BC042078	Hs.434799		XLOC_003524		ENST00000511279	THC2623388	Q5AYH0_EMENI (Q5AYH0) Predicted protein, partial (6%) [THC2623388]	chr4:42708550-42708609	hs|4p13
p9510	A_21_P0003357	0.965052	6.51e-12	p9510	ENST00000419860.1	2	-	205092859	205099708	2	205092859,205099514,	205093206,205099708,	ENSG00000237271.1	gene_id "ENSG00000237271.1"; transcript_id "ENST00000419860.1"; gene_type "lincRNA"; gene_status "NOVEL"; gene_name "AC009498.1"; transcript_type "lincRNA"; transcript_status "KNOWN"; transcript_name "AC009498.1-001"; level 2; tag "basic"; havana_gene "OTTHUMG00000154544.1"; havana_transcript "OTTHUMT00000335870.1";		Intergenic	ENSEMBL	A_21_P0003357	ENST00000511279		BC042078	Hs.434799		XLOC_003524		ENST00000511279	THC2623388	Q5AYH0_EMENI (Q5AYH0) Predicted protein, partial (6%) [THC2623388]	chr4:42708550-42708609	hs|4p13
p29913	A_21_P0003357	0.957843	3.43e-11	p29913	TCONS_00010430	5	-	103216168	103227087	3	103216168,103222041,103227032,	103217665,103222168,103227087,	XLOC_004945	Gene_id=XLOC_004945;Gene_name=linc-NUDT12-5;Transcript_id=TCONS_00010430;Transcript_name=linc-NUDT12-5;		Intergenic	HumanLincRNACatalog	A_21_P0003357	ENST00000511279		BC042078	Hs.434799		XLOC_003524		ENST00000511279	THC2623388	Q5AYH0_EMENI (Q5AYH0) Predicted protein, partial (6%) [THC2623388]	chr4:42708550-42708609	hs|4p13
p19016	A_21_P0003357	0.953278	8.5e-11	p19016	TCONS_00021475	13	-	40768645	40794639	6	40768645,40771404,40771901,40778464,40781035,40794573,	40770528,40771548,40772014,40778655,40781189,40794639,	XLOC_010577	Gene_id=XLOC_010577;Gene_name=linc-LHFP-1;Transcript_id=TCONS_00021475;Transcript_name=linc-LHFP-1;		Intergenic	HumanLincRNACatalog	A_21_P0003357	ENST00000511279		BC042078	Hs.434799		XLOC_003524		ENST00000511279	THC2623388	Q5AYH0_EMENI (Q5AYH0) Predicted protein, partial (6%) [THC2623388]	chr4:42708550-42708609	hs|4p13
p21156	A_21_P0003357	0.952447	9.93e-11	p21156	TCONS_00003738	2	+	75145003	75170618	4	75145003,75158544,75159791,75165434,	75145586,75158667,75159917,75170618,	XLOC_001537	Gene_id=XLOC_001537;Gene_name=linc-POLE4-1;Transcript_id=TCONS_00003738;Transcript_name=linc-POLE4-1;		Intergenic	HumanLincRNACatalog	A_21_P0003357	ENST00000511279		BC042078	Hs.434799		XLOC_003524		ENST00000511279	THC2623388	Q5AYH0_EMENI (Q5AYH0) Predicted protein, partial (6%) [THC2623388]	chr4:42708550-42708609	hs|4p13
p3758	A_33_P3421178	0.994711	3.02346e-09	p3758	ENST00000552367.1	12	+	76424273	76425158	2	76424273,76424690,	76424374,76425158,	ENSG00000257453.1	gene_id "ENSG00000257453.1"; transcript_id "ENST00000552367.1"; gene_type "processed_transcript"; gene_status "PUTATIVE"; gene_name "RP11-290L1.3"; transcript_type "processed_transcript"; transcript_status "PUTATIVE"; transcript_name "RP11-290L1.3-001"; level 2; tag "basic"; havana_gene "OTTHUMG00000169784.1"; havana_transcript "OTTHUMT00000405848.1";		Antisense	ENSEMBL	A_33_P3421178	ENST00000552367		DA381791	Hs.628359				ENST00000552367		DA381791 BRTHA2 Homo sapiens cDNA clone BRTHA2015483 5', mRNA sequence [DA381791]	chr12:76425001-76425060	hs|12q21.2
p44526_v4	A_24_P367432	0.950598	1.39e-10	p44526_v4	uc021thc.2	chr16	+	32914930	33208857	10	32914930,32926541,32926650,32926654,32926748,33006685,33006959,33102384,33102890,33208845,	32915005,32926648,32926654,32926700,32926779,33006749,33006964,33102398,33102897,33208857,	abParts				UCSC	A_24_P367432	ENST00000390633	XR_133539	XR_133539	Hs.704366				ENST00000390633	NP1084138	immunoglobulin heavy variable 1-69 [Source:HGNC Symbol;Acc:5558] [ENST00000390633]	chr14:107170110-107170051	hs|14q32.33
p26090	A_24_P367432	0.956658	4.38e-11	p26090	uc002sti.1	2	-	89156675	89160274	1	89156675,	89160274,	AK128525	proteinID=;alignID=uc002sti.1;kgID=uc002sti.1;mRNA=AK128525;spID=;refseq=;protAcc=;description=Homo sapiens cDNA FLJ46682 fis, clone TRACH3011082, moderately similar to Ig kappa chain V-III region HAH precursor.;rfamAcc=;tRnaName=;		Intergenic	UCSC	A_24_P367432	ENST00000390633	XR_133539	XR_133539	Hs.704366				ENST00000390633	NP1084138	immunoglobulin heavy variable 1-69 [Source:HGNC Symbol;Acc:5558] [ENST00000390633]	chr14:107170110-107170051	hs|14q32.33
p33727	A_23_P55649	0.951302	1.23e-10	p33727	NR_037859.2	X	-	15363712	15509432	15	15363712,15365285,15371189,15373271,15376124,15381230,15408306,15415570,15425251,15425627,15444028,15473970,15477779,15497851,15509284,	15364381,15365481,15371290,15373420,15376315,15381441,15408373,15415653,15425504,15425672,15444113,15474177,15477863,15497944,15509432,	PIR-FIGF	ID=rna42825;Name=NR_037859.2;Parent=gene35294;Dbxref=GeneID:100532742,Genbank:NR_037859.2;gbkey=misc_RNA;product=PIR-FIGF readthrough;transcript_id=NR_037859.2|ID=gene35294;Name=PIR-FIGF;Dbxref=GeneID:100532742;description=PIR-FIGF readthrough;gbkey=Gene;gene=PIR-FIGF		Antisense	RefSeq	A_23_P55649	NM_001462	NM_001462	NM_001462	Hs.99855	2358	FPR2	formyl peptide receptor 2	ENST00000340023	THC2478865	Homo sapiens formyl peptide receptor 2 (FPR2), transcript variant 1, mRNA [NM_001462]	chr19:52273150-52273209	hs|19q13.41
p38225_v4	A_19_P00322934	0.98687	8.88e-16	p38225_v4	ENST00000608369.1	chr9	+	132251190	132265709	4	132251190,132253122,132255694,132265601,	132251578,132253407,132255874,132265709,	ENSG00000204054.7	gene_id "ENSG00000204054.7"; transcript_id "ENST00000608369.1"; gene_type "processed_transcript"; gene_status "NOVEL"; gene_name "LINC00963"; transcript_type "lincRNA"; transcript_status "KNOWN"; transcript_name "LINC00963-013"; level 2; havana_gene "OTTHUMG00000020783.6"; havana_transcript "OTTHUMT00000472157.1";			ENSEMBL	A_19_P00322934	BC038559		BC038559			LOC100506190	uncharacterized LOC100506190		THC2542147	ALU5_HUMAN (P39192) Alu subfamily SC sequence contamination warning entry, partial (9%) [THC2542147]	chr9:132255740-132255799	hs|9q34.11
p36409_v4	A_19_P00322934	0.972396	7.99e-13	p36409_v4	NR_038955.1	9	+	132250938	132275965	5	132250938,132255756,132264675,132265601,132275697,	132251578,132255874,132265418,132265951,132275965,	LOC100506190	ID=rna21017;Name=NR_038955.1;Parent=gene17873;Dbxref=GeneID:100506190,Genbank:NR_038955.1;gbkey=misc_RNA;product=uncharacterized LOC100506190;transcript_id=NR_038955.1|ID=gene17873;Name=LOC100506190;Dbxref=GeneID:100506190;description=uncharacterized LOC100506190;gbkey=Gene;gene=LOC100506190		Intergenic	RefSeq	A_19_P00322934	BC038559		BC038559			LOC100506190	uncharacterized LOC100506190		THC2542147	ALU5_HUMAN (P39192) Alu subfamily SC sequence contamination warning entry, partial (9%) [THC2542147]	chr9:132255740-132255799	hs|9q34.11
p43209_v4	A_23_P73780	0.957163	3.95e-11	p43209_v4	XR_429747.1	chr16	-	50769977	50776625	3	50769977,50774590,50776581,	50770736,50774705,50776625,	none				RefSeq	A_23_P73780	NM_001569	NM_001569	NM_001569	Hs.522819	3654	IRAK1	interleukin-1 receptor-associated kinase 1	ENST00000393682	THC2539008	Homo sapiens interleukin-1 receptor-associated kinase 1 (IRAK1), transcript variant 1, mRNA [NM_001569]	chrX:153276900-153276841	hs|Xq28
p3377	A_23_P111804	0.961837	1.42e-11	p3377	ENST00000552784.1	12	-	113345432	113455556	3	113345432,113346391,113455203,	113345562,113346483,113455556,	ENSG00000257452.1	gene_id "ENSG00000257452.1"; transcript_id "ENST00000552784.1"; gene_type "antisense"; gene_status "NOVEL"; gene_name "RP1-71H24.1"; transcript_type "antisense"; transcript_status "KNOWN"; transcript_name "RP1-71H24.1-001"; level 2; tag "basic"; havana_gene "OTTHUMG00000169793.1"; havana_transcript "OTTHUMT00000405897.1";		Antisense	ENSEMBL	A_23_P111804	NM_022750	NM_022750	NM_022750	Hs.12646	64761	PARP12	poly (ADP-ribose) polymerase family, member 12	ENST00000488726	THC2462153	Homo sapiens poly (ADP-ribose) polymerase family, member 12 (PARP12), mRNA [NM_022750]	chr7:139724005-139723946	hs|7q34
p34837_v4	A_23_P111804	0.95893	2.72e-11	p34837_v4	ENST00000454488.1	2	+	179278671	179298242	4	179278671,179291092,179295496,179298108,	179278840,179291232,179295616,179298242,	ENSG00000223960.1	gene_id "ENSG00000223960.1"; transcript_id "ENST00000454488.1"; gene_type "processed_transcript"; gene_status "PUTATIVE"; gene_name "AC009948.5"; transcript_type "processed_transcript"; transcript_status "PUTATIVE"; transcript_name "AC009948.5-002"; level 1; tag "exp_conf"; havana_gene "OTTHUMG00000154423.1"; havana_transcript "OTTHUMT00000335151.1";		Antisense	ENSEMBL	A_23_P111804	NM_022750	NM_022750	NM_022750	Hs.12646	64761	PARP12	poly (ADP-ribose) polymerase family, member 12	ENST00000488726	THC2462153	Homo sapiens poly (ADP-ribose) polymerase family, member 12 (PARP12), mRNA [NM_022750]	chr7:139724005-139723946	hs|7q34
p10282	A_23_P111804	0.966119	4.94e-12	p10282	ENST00000454058.1	2	+	231036838	231038822	2	231036838,231038403,	231036909,231038822,	ENSG00000225963.2	gene_id "ENSG00000225963.2"; transcript_id "ENST00000454058.1"; gene_type "antisense"; gene_status "NOVEL"; gene_name "AC009950.2"; transcript_type "antisense"; transcript_status "KNOWN"; transcript_name "AC009950.2-001"; level 1; tag "basic"; tag "exp_conf"; havana_gene "OTTHUMG00000154963.2"; havana_transcript "OTTHUMT00000337823.1";		Antisense	ENSEMBL	A_23_P111804	NM_022750	NM_022750	NM_022750	Hs.12646	64761	PARP12	poly (ADP-ribose) polymerase family, member 12	ENST00000488726	THC2462153	Homo sapiens poly (ADP-ribose) polymerase family, member 12 (PARP12), mRNA [NM_022750]	chr7:139724005-139723946	hs|7q34
p41782_v4	A_23_P126658	0.952483	9.87e-11	p41782_v4	XR_428553.1	chr9	+	76067814	76077171	3	76067814,76072993,76077057,	76067830,76073140,76077171,	none				RefSeq	A_23_P126658	NM_001012276	NM_001012276	NM_001012276	Hs.631872	391002	PRAMEF8	PRAME family member 8	ENST00000357367	THC2487892	Homo sapiens PRAME family member 8 (PRAMEF8), mRNA [NM_001012276]	chr1:13386973-13386914	hs|1p36.21
p40237_v4	A_23_P126658	0.956149	4.85e-11	p40237_v4	XR_427427.1	chr3	+	152368234	152395174	3	152368234,152369594,152394902,	152368390,152369773,152395174,	none				RefSeq	A_23_P126658	NM_001012276	NM_001012276	NM_001012276	Hs.631872	391002	PRAMEF8	PRAME family member 8	ENST00000357367	THC2487892	Homo sapiens PRAME family member 8 (PRAMEF8), mRNA [NM_001012276]	chr1:13386973-13386914	hs|1p36.21
p37083_v4	A_23_P126658	0.951559	1.17e-10	p37083_v4	ENST00000608035.1	chr1	-	214005883	214014138	4	214005883,214013080,214013850,214014023,	214005965,214013140,214013943,214014138,	ENSG00000230461.4	gene_id "ENSG00000230461.4"; transcript_id "ENST00000608035.1"; gene_type "antisense"; gene_status "NOVEL"; gene_name "PROX1-AS1"; transcript_type "antisense"; transcript_status "KNOWN"; transcript_name "PROX1-AS1-017"; level 2; tag "basic"; havana_gene "OTTHUMG00000036947.5"; havana_transcript "OTTHUMT00000472381.1";			ENSEMBL	A_23_P126658	NM_001012276	NM_001012276	NM_001012276	Hs.631872	391002	PRAMEF8	PRAME family member 8	ENST00000357367	THC2487892	Homo sapiens PRAME family member 8 (PRAMEF8), mRNA [NM_001012276]	chr1:13386973-13386914	hs|1p36.21
p11527	A_23_P126658	0.950568	1.4e-10	p11527	ENST00000483759.2	3	-	140179841	140181667	2	140179841,140181563,	140180219,140181667,	ENSG00000251058.1	gene_id "ENSG00000251058.1"; transcript_id "ENST00000483759.2"; gene_type "antisense"; gene_status "NOVEL"; gene_name "RP11-68L1.1"; transcript_type "antisense"; transcript_status "KNOWN"; transcript_name "RP11-68L1.1-001"; level 1; tag "basic"; tag "exp_conf"; havana_gene "OTTHUMG00000160141.1"; havana_transcript "OTTHUMT00000359395.1";		Intronic	ENSEMBL	A_23_P126658	NM_001012276	NM_001012276	NM_001012276	Hs.631872	391002	PRAMEF8	PRAME family member 8	ENST00000357367	THC2487892	Homo sapiens PRAME family member 8 (PRAMEF8), mRNA [NM_001012276]	chr1:13386973-13386914	hs|1p36.21
p4086	A_23_P126658	0.958034	3.29e-11	p4086	ENST00000441617.1	13	-	88237112	88323514	3	88237112,88267817,88323090,	88237335,88268010,88323514,	ENSG00000228824.1	gene_id "ENSG00000228824.1"; transcript_id "ENST00000441617.1"; gene_type "processed_transcript"; gene_status "NOVEL"; gene_name "MIR4500HG"; transcript_type "processed_transcript"; transcript_status "KNOWN"; transcript_name "MIR4500HG-002"; level 2; havana_gene "OTTHUMG00000017166.1"; havana_transcript "OTTHUMT00000045414.1";	MIR4500HG	Intergenic	ENSEMBL	A_23_P126658	NM_001012276	NM_001012276	NM_001012276	Hs.631872	391002	PRAMEF8	PRAME family member 8	ENST00000357367	THC2487892	Homo sapiens PRAME family member 8 (PRAMEF8), mRNA [NM_001012276]	chr1:13386973-13386914	hs|1p36.21
p9854	A_23_P126658	0.955993	5.01e-11	p9854	ENST00000496886.1	2	+	74213652	74220867	2	74213652,74220338,	74213833,74220867,	ENSG00000255989.1	gene_id "ENSG00000255989.1"; transcript_id "ENST00000496886.1"; gene_type "lincRNA"; gene_status "NOVEL"; gene_name "RP11-711M9.1"; transcript_type "lincRNA"; transcript_status "KNOWN"; transcript_name "RP11-711M9.1-001"; level 2; tag "basic"; havana_gene "OTTHUMG00000169198.1"; havana_transcript "OTTHUMT00000402849.1";		Intergenic	ENSEMBL	A_23_P126658	NM_001012276	NM_001012276	NM_001012276	Hs.631872	391002	PRAMEF8	PRAME family member 8	ENST00000357367	THC2487892	Homo sapiens PRAME family member 8 (PRAMEF8), mRNA [NM_001012276]	chr1:13386973-13386914	hs|1p36.21
p41782_v4	A_33_P3336627	0.959791	2.25e-11	p41782_v4	XR_428553.1	chr9	+	76067814	76077171	3	76067814,76072993,76077057,	76067830,76073140,76077171,	none				RefSeq	A_33_P3336627	NM_001001953	NM_001001953	NM_001001953	Hs.553636	219870	OR10G9	olfactory receptor, family 10, subfamily G, member 9	ENST00000375024	THC2603967	Homo sapiens olfactory receptor, family 10, subfamily G, member 9 (OR10G9), mRNA [NM_001001953]	chr11:123894596-123894655	hs|11q24.1
p37083_v4	A_33_P3336627	0.96761	3.31e-12	p37083_v4	ENST00000608035.1	chr1	-	214005883	214014138	4	214005883,214013080,214013850,214014023,	214005965,214013140,214013943,214014138,	ENSG00000230461.4	gene_id "ENSG00000230461.4"; transcript_id "ENST00000608035.1"; gene_type "antisense"; gene_status "NOVEL"; gene_name "PROX1-AS1"; transcript_type "antisense"; transcript_status "KNOWN"; transcript_name "PROX1-AS1-017"; level 2; tag "basic"; havana_gene "OTTHUMG00000036947.5"; havana_transcript "OTTHUMT00000472381.1";			ENSEMBL	A_33_P3336627	NM_001001953	NM_001001953	NM_001001953	Hs.553636	219870	OR10G9	olfactory receptor, family 10, subfamily G, member 9	ENST00000375024	THC2603967	Homo sapiens olfactory receptor, family 10, subfamily G, member 9 (OR10G9), mRNA [NM_001001953]	chr11:123894596-123894655	hs|11q24.1
p8970	A_33_P3336627	0.95833	3.09e-11	p8970	ENST00000588330.1	2	-	6775965	6789461	6	6775965,6778222,6778409,6778848,6779182,6789342,	6776376,6778285,6778493,6778999,6779409,6789461,	ENSG00000236172.2	gene_id "ENSG00000236172.2"; transcript_id "ENST00000588330.1"; gene_type "lincRNA"; gene_status "NOVEL"; gene_name "AC097517.2"; transcript_type "lincRNA"; transcript_status "KNOWN"; transcript_name "AC097517.2-023"; level 2; tag "RNA_Seq_supported_only"; havana_gene "OTTHUMG00000151631.3"; havana_transcript "OTTHUMT00000459439.1";		Intergenic	ENSEMBL	A_33_P3336627	NM_001001953	NM_001001953	NM_001001953	Hs.553636	219870	OR10G9	olfactory receptor, family 10, subfamily G, member 9	ENST00000375024	THC2603967	Homo sapiens olfactory receptor, family 10, subfamily G, member 9 (OR10G9), mRNA [NM_001001953]	chr11:123894596-123894655	hs|11q24.1
p11527	A_33_P3336627	0.962363	1.26e-11	p11527	ENST00000483759.2	3	-	140179841	140181667	2	140179841,140181563,	140180219,140181667,	ENSG00000251058.1	gene_id "ENSG00000251058.1"; transcript_id "ENST00000483759.2"; gene_type "antisense"; gene_status "NOVEL"; gene_name "RP11-68L1.1"; transcript_type "antisense"; transcript_status "KNOWN"; transcript_name "RP11-68L1.1-001"; level 1; tag "basic"; tag "exp_conf"; havana_gene "OTTHUMG00000160141.1"; havana_transcript "OTTHUMT00000359395.1";		Intronic	ENSEMBL	A_33_P3336627	NM_001001953	NM_001001953	NM_001001953	Hs.553636	219870	OR10G9	olfactory receptor, family 10, subfamily G, member 9	ENST00000375024	THC2603967	Homo sapiens olfactory receptor, family 10, subfamily G, member 9 (OR10G9), mRNA [NM_001001953]	chr11:123894596-123894655	hs|11q24.1
p4086	A_33_P3336627	0.969867	1.74e-12	p4086	ENST00000441617.1	13	-	88237112	88323514	3	88237112,88267817,88323090,	88237335,88268010,88323514,	ENSG00000228824.1	gene_id "ENSG00000228824.1"; transcript_id "ENST00000441617.1"; gene_type "processed_transcript"; gene_status "NOVEL"; gene_name "MIR4500HG"; transcript_type "processed_transcript"; transcript_status "KNOWN"; transcript_name "MIR4500HG-002"; level 2; havana_gene "OTTHUMG00000017166.1"; havana_transcript "OTTHUMT00000045414.1";	MIR4500HG	Intergenic	ENSEMBL	A_33_P3336627	NM_001001953	NM_001001953	NM_001001953	Hs.553636	219870	OR10G9	olfactory receptor, family 10, subfamily G, member 9	ENST00000375024	THC2603967	Homo sapiens olfactory receptor, family 10, subfamily G, member 9 (OR10G9), mRNA [NM_001001953]	chr11:123894596-123894655	hs|11q24.1
p10008	A_33_P3336627	0.961439	1.56e-11	p10008	ENST00000437751.1	2	+	132160473	132166622	4	132160473,132162785,132165035,132165417,	132160824,132163020,132165105,132166622,	ENSG00000223631.1	gene_id "ENSG00000223631.1"; transcript_id "ENST00000437751.1"; gene_type "lincRNA"; gene_status "NOVEL"; gene_name "AC073869.19"; transcript_type "lincRNA"; transcript_status "KNOWN"; transcript_name "AC073869.19-001"; level 2; tag "basic"; havana_gene "OTTHUMG00000153602.1"; havana_transcript "OTTHUMT00000331804.1";		Intergenic	ENSEMBL	A_33_P3336627	NM_001001953	NM_001001953	NM_001001953	Hs.553636	219870	OR10G9	olfactory receptor, family 10, subfamily G, member 9	ENST00000375024	THC2603967	Homo sapiens olfactory receptor, family 10, subfamily G, member 9 (OR10G9), mRNA [NM_001001953]	chr11:123894596-123894655	hs|11q24.1
p22381	A_33_P3336627	0.952557	9.73e-11	p22381	TCONS_00008650	4	-	174374163	174442111	3	174374163,174387054,174440129,	174375225,174387128,174442111,	XLOC_004166	Gene_id=XLOC_004166;Gene_name=linc-SCRG1-1;Transcript_id=TCONS_00008650;Transcript_name=linc-SCRG1-1;		Intergenic	HumanLincRNACatalog	A_33_P3336627	NM_001001953	NM_001001953	NM_001001953	Hs.553636	219870	OR10G9	olfactory receptor, family 10, subfamily G, member 9	ENST00000375024	THC2603967	Homo sapiens olfactory receptor, family 10, subfamily G, member 9 (OR10G9), mRNA [NM_001001953]	chr11:123894596-123894655	hs|11q24.1
p25325	A_33_P3336627	0.975355	2.91e-13	p25325	XR_108581.1	5	-	2303833	2312315	3	2303833,2311018,2312292,	2304078,2311194,2312315,	LOC100506858	ID=rna11583;Name=XR_108581.1;Parent=gene9538;Dbxref=GeneID:100506858,Genbank:XR_108581.1;gbkey=misc_RNA;product=uncharacterized LOC100506858;transcript_id=XR_108581.1|ID=gene9538;Name=LOC100506858;Dbxref=GeneID:100506858;gbkey=Gene;gene=LOC100506858		Intergenic	RefSeq	A_33_P3336627	NM_001001953	NM_001001953	NM_001001953	Hs.553636	219870	OR10G9	olfactory receptor, family 10, subfamily G, member 9	ENST00000375024	THC2603967	Homo sapiens olfactory receptor, family 10, subfamily G, member 9 (OR10G9), mRNA [NM_001001953]	chr11:123894596-123894655	hs|11q24.1
p37379_v4	A_33_P3336627	0.950574	1.4e-10	p37379_v4	ENST00000438418.3	chr3	+	18504302	18507501	3	18504302,18505778,18507454,	18505037,18505831,18507501,	ENSG00000228956.4	gene_id "ENSG00000228956.4"; transcript_id "ENST00000438418.3"; gene_type "processed_transcript"; gene_status "NOVEL"; gene_name "AC144521.1"; transcript_type "retained_intron"; transcript_status "KNOWN"; transcript_name "AC144521.1-002"; level 2; havana_gene "OTTHUMG00000155346.6"; havana_transcript "OTTHUMT00000339551.3";			ENSEMBL	A_33_P3336627	NM_001001953	NM_001001953	NM_001001953	Hs.553636	219870	OR10G9	olfactory receptor, family 10, subfamily G, member 9	ENST00000375024	THC2603967	Homo sapiens olfactory receptor, family 10, subfamily G, member 9 (OR10G9), mRNA [NM_001001953]	chr11:123894596-123894655	hs|11q24.1
p15845	A_33_P3336627	0.954002	7.41e-11	p15845	ENST00000602571.1	8	-	97152799	97153172	1	97152799,	97153172,	ENSG00000270131.1	gene_id "ENSG00000270131.1"; transcript_id "ENST00000602571.1"; gene_type "lincRNA"; gene_status "NOVEL"; gene_name "KB-1043D8.8"; transcript_type "lincRNA"; transcript_status "KNOWN"; transcript_name "KB-1043D8.8-001"; level 2; tag "basic"; havana_gene "OTTHUMG00000184134.1"; havana_transcript "OTTHUMT00000468081.1";	KB-1043D8.8	Intergenic	ENSEMBL	A_33_P3336627	NM_001001953	NM_001001953	NM_001001953	Hs.553636	219870	OR10G9	olfactory receptor, family 10, subfamily G, member 9	ENST00000375024	THC2603967	Homo sapiens olfactory receptor, family 10, subfamily G, member 9 (OR10G9), mRNA [NM_001001953]	chr11:123894596-123894655	hs|11q24.1
p9585	A_33_P3336627	0.95116	1.26e-10	p9585	ENST00000439336.1	2	-	234602079	234617345	2	234602079,234617086,	234602483,234617345,	ENSG00000224814.1	gene_id "ENSG00000224814.1"; transcript_id "ENST00000439336.1"; gene_type "antisense"; gene_status "NOVEL"; gene_name "AC114812.8"; transcript_type "antisense"; transcript_status "KNOWN"; transcript_name "AC114812.8-001"; level 2; tag "basic"; havana_gene "OTTHUMG00000059036.1"; havana_transcript "OTTHUMT00000130645.1";		Intronic	ENSEMBL	A_33_P3336627	NM_001001953	NM_001001953	NM_001001953	Hs.553636	219870	OR10G9	olfactory receptor, family 10, subfamily G, member 9	ENST00000375024	THC2603967	Homo sapiens olfactory receptor, family 10, subfamily G, member 9 (OR10G9), mRNA [NM_001001953]	chr11:123894596-123894655	hs|11q24.1
p1046	A_33_P3336627	0.958149	3.21e-11	p1046	ENST00000419658.1	1	+	83373244	83463244	4	83373244,83418354,83462397,83463155,	83373265,83418520,83462459,83463244,	ENSG00000230817.1	gene_id "ENSG00000230817.1"; transcript_id "ENST00000419658.1"; gene_type "lincRNA"; gene_status "NOVEL"; gene_name "RP4-601K24.1"; transcript_type "lincRNA"; transcript_status "KNOWN"; transcript_name "RP4-601K24.1-002"; level 2; havana_gene "OTTHUMG00000009769.1"; havana_transcript "OTTHUMT00000026938.1";		Intergenic	ENSEMBL	A_33_P3336627	NM_001001953	NM_001001953	NM_001001953	Hs.553636	219870	OR10G9	olfactory receptor, family 10, subfamily G, member 9	ENST00000375024	THC2603967	Homo sapiens olfactory receptor, family 10, subfamily G, member 9 (OR10G9), mRNA [NM_001001953]	chr11:123894596-123894655	hs|11q24.1
p4061	A_33_P3336627	0.955817	5.19e-11	p4061	ENST00000417989.1	13	-	53720673	53725943	3	53720673,53722391,53725838,	53721037,53722499,53725943,	ENSG00000237092.1	gene_id "ENSG00000237092.1"; transcript_id "ENST00000417989.1"; gene_type "lincRNA"; gene_status "NOVEL"; gene_name "RP11-24H2.2"; transcript_type "lincRNA"; transcript_status "KNOWN"; transcript_name "RP11-24H2.2-001"; level 2; tag "basic"; havana_gene "OTTHUMG00000016983.1"; havana_transcript "OTTHUMT00000045115.1";		Intergenic	ENSEMBL	A_33_P3336627	NM_001001953	NM_001001953	NM_001001953	Hs.553636	219870	OR10G9	olfactory receptor, family 10, subfamily G, member 9	ENST00000375024	THC2603967	Homo sapiens olfactory receptor, family 10, subfamily G, member 9 (OR10G9), mRNA [NM_001001953]	chr11:123894596-123894655	hs|11q24.1
p37891_v4	A_33_P3336627	0.967259	3.65e-12	p37891_v4	ENST00000606070.1	chr6	+	108278616	108281190	1	108278616,	108281190,	ENSG00000272476.1	gene_id "ENSG00000272476.1"; transcript_id "ENST00000606070.1"; gene_type "antisense"; gene_status "NOVEL"; gene_name "RP1-191J18.66"; transcript_type "antisense"; transcript_status "KNOWN"; transcript_name "RP1-191J18.66-001"; level 2; tag "basic"; havana_gene "OTTHUMG00000185803.1"; havana_transcript "OTTHUMT00000471328.1";			ENSEMBL	A_33_P3336627	NM_001001953	NM_001001953	NM_001001953	Hs.553636	219870	OR10G9	olfactory receptor, family 10, subfamily G, member 9	ENST00000375024	THC2603967	Homo sapiens olfactory receptor, family 10, subfamily G, member 9 (OR10G9), mRNA [NM_001001953]	chr11:123894596-123894655	hs|11q24.1
p44526_v4	A_33_P3331174	0.964075	8.31e-12	p44526_v4	uc021thc.2	chr16	+	32914930	33208857	10	32914930,32926541,32926650,32926654,32926748,33006685,33006959,33102384,33102890,33208845,	32915005,32926648,32926654,32926700,32926779,33006749,33006964,33102398,33102897,33208857,	abParts				UCSC	A_33_P3331174	ENST00000390602	XM_002346274	XM_002346274	Hs.460661				ENST00000390602	NP240761	immunoglobulin heavy variable 3-13 [Source:HGNC Symbol;Acc:5581] [ENST00000390602]	chr14:106586226-106586167	hs|14q32.33
p26090	A_33_P3331174	0.959845	2.23e-11	p26090	uc002sti.1	2	-	89156675	89160274	1	89156675,	89160274,	AK128525	proteinID=;alignID=uc002sti.1;kgID=uc002sti.1;mRNA=AK128525;spID=;refseq=;protAcc=;description=Homo sapiens cDNA FLJ46682 fis, clone TRACH3011082, moderately similar to Ig kappa chain V-III region HAH precursor.;rfamAcc=;tRnaName=;		Intergenic	UCSC	A_33_P3331174	ENST00000390602	XM_002346274	XM_002346274	Hs.460661				ENST00000390602	NP240761	immunoglobulin heavy variable 3-13 [Source:HGNC Symbol;Acc:5581] [ENST00000390602]	chr14:106586226-106586167	hs|14q32.33
p4713	A_21_P0011347	0.971636	1.02e-12	p4713	ENST00000460164.1	14	-	106110832	106114892	2	106110832,106114662,	106111126,106114892,	ENSG00000253364.1	gene_id "ENSG00000253364.1"; transcript_id "ENST00000460164.1"; gene_type "lincRNA"; gene_status "NOVEL"; gene_name "RP11-731F5.2"; transcript_type "lincRNA"; transcript_status "KNOWN"; transcript_name "RP11-731F5.2-002"; level 2; havana_gene "OTTHUMG00000164792.1"; havana_transcript "OTTHUMT00000380291.1";		Intergenic	ENSEMBL	A_21_P0011347	ENST00000338567	XM_001716198	XM_001716198	Hs.631647		XLOC_l2_004840		ENST00000338567	NP660168		chr15:22473017-22472958	hs|15q11.2
p26090	A_21_P0011347	0.964889	6.78e-12	p26090	uc002sti.1	2	-	89156675	89160274	1	89156675,	89160274,	AK128525	proteinID=;alignID=uc002sti.1;kgID=uc002sti.1;mRNA=AK128525;spID=;refseq=;protAcc=;description=Homo sapiens cDNA FLJ46682 fis, clone TRACH3011082, moderately similar to Ig kappa chain V-III region HAH precursor.;rfamAcc=;tRnaName=;		Intergenic	UCSC	A_21_P0011347	ENST00000338567	XM_001716198	XM_001716198	Hs.631647		XLOC_l2_004840		ENST00000338567	NP660168		chr15:22473017-22472958	hs|15q11.2
p25902	A_21_P0011347	0.967136	3.77e-12	p25902	uc001ysg.1	14	-	106209113	106214314	2	106209113,106213662,	106209407,106214314,	IGHCgamma1	proteinID=;alignID=uc001ysg.1;kgID=uc001ysg.1;mRNA=X17676;spID=;refseq=;protAcc=;description=Homo sapiens fusion RNA for switch circle transcript (Igamma1 - Cmu) in t(11;14) mantle cell lymphoma.;rfamAcc=;tRnaName=;		Intergenic	UCSC	A_21_P0011347	ENST00000338567	XM_001716198	XM_001716198	Hs.631647		XLOC_l2_004840		ENST00000338567	NP660168		chr15:22473017-22472958	hs|15q11.2
RNA95671|RNS_753_129	A_24_P161018	0.952593	9.67e-11	RNA95671|RNS_753_129	RNA95671|RNS_753_129												http://research.imb.uq.edu.au/rnadb/NoncodingRNASearchV2.zip	A_24_P161018	NM_017554	NM_017554	NM_017554	Hs.518203	54625	PARP14	poly (ADP-ribose) polymerase family, member 14	ENST00000310290	NP488717	Homo sapiens poly (ADP-ribose) polymerase family, member 14 (PARP14), mRNA [NM_017554]	chr3:122437444-122437503	hs|3q21.1
p41782_v4	A_23_P94879	0.968089	2.9e-12	p41782_v4	XR_428553.1	chr9	+	76067814	76077171	3	76067814,76072993,76077057,	76067830,76073140,76077171,	none				RefSeq	A_23_P94879	NM_000506	NM_000506	NM_000506	Hs.655207	2147	F2	coagulation factor II (thrombin)	ENST00000311907	THC2467001	Homo sapiens coagulation factor II (thrombin) (F2), mRNA [NM_000506]	chr11:46760913-46760973	hs|11p11.2
p40237_v4	A_23_P94879	0.967027	3.88e-12	p40237_v4	XR_427427.1	chr3	+	152368234	152395174	3	152368234,152369594,152394902,	152368390,152369773,152395174,	none				RefSeq	A_23_P94879	NM_000506	NM_000506	NM_000506	Hs.655207	2147	F2	coagulation factor II (thrombin)	ENST00000311907	THC2467001	Homo sapiens coagulation factor II (thrombin) (F2), mRNA [NM_000506]	chr11:46760913-46760973	hs|11p11.2
p24469	A_23_P94879	0.954409	6.85e-11	p24469	TCONS_00016036	9	+	87234247	87271496	4	87234247,87237527,87268333,87270351,	87234332,87237658,87268489,87271496,	XLOC_007431	Gene_id=XLOC_007431;Gene_name=linc-NTRK2-1;Transcript_id=TCONS_00016036;Transcript_name=linc-NTRK2-1;		Intergenic	HumanLincRNACatalog	A_23_P94879	NM_000506	NM_000506	NM_000506	Hs.655207	2147	F2	coagulation factor II (thrombin)	ENST00000311907	THC2467001	Homo sapiens coagulation factor II (thrombin) (F2), mRNA [NM_000506]	chr11:46760913-46760973	hs|11p11.2
p37083_v4	A_23_P94879	0.96784	3.11e-12	p37083_v4	ENST00000608035.1	chr1	-	214005883	214014138	4	214005883,214013080,214013850,214014023,	214005965,214013140,214013943,214014138,	ENSG00000230461.4	gene_id "ENSG00000230461.4"; transcript_id "ENST00000608035.1"; gene_type "antisense"; gene_status "NOVEL"; gene_name "PROX1-AS1"; transcript_type "antisense"; transcript_status "KNOWN"; transcript_name "PROX1-AS1-017"; level 2; tag "basic"; havana_gene "OTTHUMG00000036947.5"; havana_transcript "OTTHUMT00000472381.1";			ENSEMBL	A_23_P94879	NM_000506	NM_000506	NM_000506	Hs.655207	2147	F2	coagulation factor II (thrombin)	ENST00000311907	THC2467001	Homo sapiens coagulation factor II (thrombin) (F2), mRNA [NM_000506]	chr11:46760913-46760973	hs|11p11.2
p28044	A_23_P94879	0.951	1.29e-10	p28044	nc-HOXC11-115	12	+	52651450	52651749	1	52651450,	52651749,	nc-HOXC11-115	transcript_type=TAR Transcripts		Intergenic	HOX Loci	A_23_P94879	NM_000506	NM_000506	NM_000506	Hs.655207	2147	F2	coagulation factor II (thrombin)	ENST00000311907	THC2467001	Homo sapiens coagulation factor II (thrombin) (F2), mRNA [NM_000506]	chr11:46760913-46760973	hs|11p11.2
p10925	A_23_P94879	0.957532	3.66e-11	p10925	ENST00000446649.1	21	+	47571527	47572561	2	47571527,47572207,	47571673,47572561,	ENSG00000237338.1	gene_id "ENSG00000237338.1"; transcript_id "ENST00000446649.1"; gene_type "antisense"; gene_status "NOVEL"; gene_name "FTCD-AS1"; transcript_type "antisense"; transcript_status "KNOWN"; transcript_name "FTCD-AS1-001"; level 1; tag "basic"; tag "exp_conf"; havana_gene "OTTHUMG00000090486.1"; havana_transcript "OTTHUMT00000206957.1";	FTCD-AS1	Antisense	ENSEMBL	A_23_P94879	NM_000506	NM_000506	NM_000506	Hs.655207	2147	F2	coagulation factor II (thrombin)	ENST00000311907	THC2467001	Homo sapiens coagulation factor II (thrombin) (F2), mRNA [NM_000506]	chr11:46760913-46760973	hs|11p11.2
p4086	A_23_P94879	0.980544	3.55e-14	p4086	ENST00000441617.1	13	-	88237112	88323514	3	88237112,88267817,88323090,	88237335,88268010,88323514,	ENSG00000228824.1	gene_id "ENSG00000228824.1"; transcript_id "ENST00000441617.1"; gene_type "processed_transcript"; gene_status "NOVEL"; gene_name "MIR4500HG"; transcript_type "processed_transcript"; transcript_status "KNOWN"; transcript_name "MIR4500HG-002"; level 2; havana_gene "OTTHUMG00000017166.1"; havana_transcript "OTTHUMT00000045414.1";	MIR4500HG	Intergenic	ENSEMBL	A_23_P94879	NM_000506	NM_000506	NM_000506	Hs.655207	2147	F2	coagulation factor II (thrombin)	ENST00000311907	THC2467001	Homo sapiens coagulation factor II (thrombin) (F2), mRNA [NM_000506]	chr11:46760913-46760973	hs|11p11.2
p9854	A_23_P94879	0.951917	1.1e-10	p9854	ENST00000496886.1	2	+	74213652	74220867	2	74213652,74220338,	74213833,74220867,	ENSG00000255989.1	gene_id "ENSG00000255989.1"; transcript_id "ENST00000496886.1"; gene_type "lincRNA"; gene_status "NOVEL"; gene_name "RP11-711M9.1"; transcript_type "lincRNA"; transcript_status "KNOWN"; transcript_name "RP11-711M9.1-001"; level 2; tag "basic"; havana_gene "OTTHUMG00000169198.1"; havana_transcript "OTTHUMT00000402849.1";		Intergenic	ENSEMBL	A_23_P94879	NM_000506	NM_000506	NM_000506	Hs.655207	2147	F2	coagulation factor II (thrombin)	ENST00000311907	THC2467001	Homo sapiens coagulation factor II (thrombin) (F2), mRNA [NM_000506]	chr11:46760913-46760973	hs|11p11.2
p10008	A_23_P94879	0.978348	9.19e-14	p10008	ENST00000437751.1	2	+	132160473	132166622	4	132160473,132162785,132165035,132165417,	132160824,132163020,132165105,132166622,	ENSG00000223631.1	gene_id "ENSG00000223631.1"; transcript_id "ENST00000437751.1"; gene_type "lincRNA"; gene_status "NOVEL"; gene_name "AC073869.19"; transcript_type "lincRNA"; transcript_status "KNOWN"; transcript_name "AC073869.19-001"; level 2; tag "basic"; havana_gene "OTTHUMG00000153602.1"; havana_transcript "OTTHUMT00000331804.1";		Intergenic	ENSEMBL	A_23_P94879	NM_000506	NM_000506	NM_000506	Hs.655207	2147	F2	coagulation factor II (thrombin)	ENST00000311907	THC2467001	Homo sapiens coagulation factor II (thrombin) (F2), mRNA [NM_000506]	chr11:46760913-46760973	hs|11p11.2
p6176	A_23_P94879	0.964166	8.12e-12	p6176	ENST00000565700.1	16	-	84492864	84500967	3	84492864,84495300,84500909,	84494499,84496605,84500967,	ENSG00000261286.1	gene_id "ENSG00000261286.1"; transcript_id "ENST00000565700.1"; gene_type "antisense"; gene_status "NOVEL"; gene_name "RP11-517C16.2"; transcript_type "antisense"; transcript_status "KNOWN"; transcript_name "RP11-517C16.2-001"; level 2; tag "basic"; havana_gene "OTTHUMG00000176738.1"; havana_transcript "OTTHUMT00000433419.1";		Antisense	ENSEMBL	A_23_P94879	NM_000506	NM_000506	NM_000506	Hs.655207	2147	F2	coagulation factor II (thrombin)	ENST00000311907	THC2467001	Homo sapiens coagulation factor II (thrombin) (F2), mRNA [NM_000506]	chr11:46760913-46760973	hs|11p11.2
p3305	A_23_P94879	0.957109	3.99e-11	p3305	ENST00000547569.1	12	-	78820605	78836732	3	78820605,78834432,78835920,	78820667,78834568,78836732,	ENSG00000257879.1	gene_id "ENSG00000257879.1"; transcript_id "ENST00000547569.1"; gene_type "processed_transcript"; gene_status "PUTATIVE"; gene_name "RP11-90C1.1"; transcript_type "processed_transcript"; transcript_status "PUTATIVE"; transcript_name "RP11-90C1.1-001"; level 2; tag "basic"; havana_gene "OTTHUMG00000170010.1"; havana_transcript "OTTHUMT00000406851.1";		Intergenic	ENSEMBL	A_23_P94879	NM_000506	NM_000506	NM_000506	Hs.655207	2147	F2	coagulation factor II (thrombin)	ENST00000311907	THC2467001	Homo sapiens coagulation factor II (thrombin) (F2), mRNA [NM_000506]	chr11:46760913-46760973	hs|11p11.2
p1217	A_23_P94879	0.957841	3.43e-11	p1217	ENST00000536536.1	1	+	152627952	152629266	3	152627952,152628786,152629074,	152628023,152628814,152629266,	ENSG00000176075.6	gene_id "ENSG00000176075.6"; transcript_id "ENST00000536536.1"; gene_type "lincRNA"; gene_status "KNOWN"; gene_name "LINC00302"; transcript_type "lincRNA"; transcript_status "KNOWN"; transcript_name "LINC00302-201"; level 3; havana_gene "OTTHUMG00000012386.2";	LINC00302	Intergenic	ENSEMBL	A_23_P94879	NM_000506	NM_000506	NM_000506	Hs.655207	2147	F2	coagulation factor II (thrombin)	ENST00000311907	THC2467001	Homo sapiens coagulation factor II (thrombin) (F2), mRNA [NM_000506]	chr11:46760913-46760973	hs|11p11.2
p25325	A_23_P94879	0.964599	7.29e-12	p25325	XR_108581.1	5	-	2303833	2312315	3	2303833,2311018,2312292,	2304078,2311194,2312315,	LOC100506858	ID=rna11583;Name=XR_108581.1;Parent=gene9538;Dbxref=GeneID:100506858,Genbank:XR_108581.1;gbkey=misc_RNA;product=uncharacterized LOC100506858;transcript_id=XR_108581.1|ID=gene9538;Name=LOC100506858;Dbxref=GeneID:100506858;gbkey=Gene;gene=LOC100506858		Intergenic	RefSeq	A_23_P94879	NM_000506	NM_000506	NM_000506	Hs.655207	2147	F2	coagulation factor II (thrombin)	ENST00000311907	THC2467001	Homo sapiens coagulation factor II (thrombin) (F2), mRNA [NM_000506]	chr11:46760913-46760973	hs|11p11.2
p14985	A_23_P94879	0.955904	5.1e-11	p14985	ENST00000476561.2	7	-	76875656	76887440	4	76875656,76884642,76886517,76887223,	76875804,76884792,76886572,76887440,	ENSG00000250990.1	gene_id "ENSG00000250990.1"; transcript_id "ENST00000476561.2"; gene_type "antisense"; gene_status "NOVEL"; gene_name "AC073635.5"; transcript_type "antisense"; transcript_status "KNOWN"; transcript_name "AC073635.5-001"; level 2; tag "basic"; havana_gene "OTTHUMG00000155740.16"; havana_transcript "OTTHUMT00000341603.2";		Antisense	ENSEMBL	A_23_P94879	NM_000506	NM_000506	NM_000506	Hs.655207	2147	F2	coagulation factor II (thrombin)	ENST00000311907	THC2467001	Homo sapiens coagulation factor II (thrombin) (F2), mRNA [NM_000506]	chr11:46760913-46760973	hs|11p11.2
p36270_v4	A_23_P94879	0.953147	8.71e-11	p36270_v4	TCONS_00016273	9	-	12098713	12139044	3	12098713,12116820,12139006,	12099015,12116865,12139044,	XLOC_007648	Gene_id=XLOC_007648;Gene_name=linc-PTPRD-6;Transcript_id=TCONS_00016273;Transcript_name=linc-PTPRD-6;		Intergenic	HumanLincRNACatalog	A_23_P94879	NM_000506	NM_000506	NM_000506	Hs.655207	2147	F2	coagulation factor II (thrombin)	ENST00000311907	THC2467001	Homo sapiens coagulation factor II (thrombin) (F2), mRNA [NM_000506]	chr11:46760913-46760973	hs|11p11.2
p1046	A_23_P94879	0.95182	1.12e-10	p1046	ENST00000419658.1	1	+	83373244	83463244	4	83373244,83418354,83462397,83463155,	83373265,83418520,83462459,83463244,	ENSG00000230817.1	gene_id "ENSG00000230817.1"; transcript_id "ENST00000419658.1"; gene_type "lincRNA"; gene_status "NOVEL"; gene_name "RP4-601K24.1"; transcript_type "lincRNA"; transcript_status "KNOWN"; transcript_name "RP4-601K24.1-002"; level 2; havana_gene "OTTHUMG00000009769.1"; havana_transcript "OTTHUMT00000026938.1";		Intergenic	ENSEMBL	A_23_P94879	NM_000506	NM_000506	NM_000506	Hs.655207	2147	F2	coagulation factor II (thrombin)	ENST00000311907	THC2467001	Homo sapiens coagulation factor II (thrombin) (F2), mRNA [NM_000506]	chr11:46760913-46760973	hs|11p11.2
p19016	A_23_P94879	0.966735	4.2e-12	p19016	TCONS_00021475	13	-	40768645	40794639	6	40768645,40771404,40771901,40778464,40781035,40794573,	40770528,40771548,40772014,40778655,40781189,40794639,	XLOC_010577	Gene_id=XLOC_010577;Gene_name=linc-LHFP-1;Transcript_id=TCONS_00021475;Transcript_name=linc-LHFP-1;		Intergenic	HumanLincRNACatalog	A_23_P94879	NM_000506	NM_000506	NM_000506	Hs.655207	2147	F2	coagulation factor II (thrombin)	ENST00000311907	THC2467001	Homo sapiens coagulation factor II (thrombin) (F2), mRNA [NM_000506]	chr11:46760913-46760973	hs|11p11.2
p43909_v4	A_23_P94879	0.972265	8.34e-13	p43909_v4	NR_109967.1	chr22	-	47857047	47882860	3	47857047,47859066,47882478,	47857578,47859137,47882860,	none				RefSeq	A_23_P94879	NM_000506	NM_000506	NM_000506	Hs.655207	2147	F2	coagulation factor II (thrombin)	ENST00000311907	THC2467001	Homo sapiens coagulation factor II (thrombin) (F2), mRNA [NM_000506]	chr11:46760913-46760973	hs|11p11.2
p4061	A_23_P94879	0.950962	1.3e-10	p4061	ENST00000417989.1	13	-	53720673	53725943	3	53720673,53722391,53725838,	53721037,53722499,53725943,	ENSG00000237092.1	gene_id "ENSG00000237092.1"; transcript_id "ENST00000417989.1"; gene_type "lincRNA"; gene_status "NOVEL"; gene_name "RP11-24H2.2"; transcript_type "lincRNA"; transcript_status "KNOWN"; transcript_name "RP11-24H2.2-001"; level 2; tag "basic"; havana_gene "OTTHUMG00000016983.1"; havana_transcript "OTTHUMT00000045115.1";		Intergenic	ENSEMBL	A_23_P94879	NM_000506	NM_000506	NM_000506	Hs.655207	2147	F2	coagulation factor II (thrombin)	ENST00000311907	THC2467001	Homo sapiens coagulation factor II (thrombin) (F2), mRNA [NM_000506]	chr11:46760913-46760973	hs|11p11.2
p28730	A_23_P94879	0.963745	9.01e-12	p28730	LIT1763	None	None	None	None	None	None	None	LIT1763	Accession=CNS1;Description=Homo sapiens CNS1 RNA from Homo sapiens chromosome 5, P1 clone 876h9, P1 5116 (LBNL H11)		Intergenic	RNAdb	A_23_P94879	NM_000506	NM_000506	NM_000506	Hs.655207	2147	F2	coagulation factor II (thrombin)	ENST00000311907	THC2467001	Homo sapiens coagulation factor II (thrombin) (F2), mRNA [NM_000506]	chr11:46760913-46760973	hs|11p11.2
p41638_v4	A_23_P94879	0.958591	2.92e-11	p41638_v4	XR_428398.1	chr8	-	112105603	112133561	4	112105603,112125660,112128763,112133494,	112105727,112125749,112128829,112133561,	none				RefSeq	A_23_P94879	NM_000506	NM_000506	NM_000506	Hs.655207	2147	F2	coagulation factor II (thrombin)	ENST00000311907	THC2467001	Homo sapiens coagulation factor II (thrombin) (F2), mRNA [NM_000506]	chr11:46760913-46760973	hs|11p11.2
p37891_v4	A_23_P94879	0.958989	2.69e-11	p37891_v4	ENST00000606070.1	chr6	+	108278616	108281190	1	108278616,	108281190,	ENSG00000272476.1	gene_id "ENSG00000272476.1"; transcript_id "ENST00000606070.1"; gene_type "antisense"; gene_status "NOVEL"; gene_name "RP1-191J18.66"; transcript_type "antisense"; transcript_status "KNOWN"; transcript_name "RP1-191J18.66-001"; level 2; tag "basic"; havana_gene "OTTHUMG00000185803.1"; havana_transcript "OTTHUMT00000471328.1";			ENSEMBL	A_23_P94879	NM_000506	NM_000506	NM_000506	Hs.655207	2147	F2	coagulation factor II (thrombin)	ENST00000311907	THC2467001	Homo sapiens coagulation factor II (thrombin) (F2), mRNA [NM_000506]	chr11:46760913-46760973	hs|11p11.2
p22570	A_23_P94879	0.963324	9.98e-12	p22570	TCONS_00008264	4	+	138871618	138874368	2	138871618,138873473,	138871652,138874368,	XLOC_003706	Gene_id=XLOC_003706;Gene_name=linc-CCRN4L-5;Transcript_id=TCONS_00008264;Transcript_name=linc-CCRN4L-5;		Intergenic	HumanLincRNACatalog	A_23_P94879	NM_000506	NM_000506	NM_000506	Hs.655207	2147	F2	coagulation factor II (thrombin)	ENST00000311907	THC2467001	Homo sapiens coagulation factor II (thrombin) (F2), mRNA [NM_000506]	chr11:46760913-46760973	hs|11p11.2
p25948	A_23_P94879	0.950323	1.46e-10	p25948	uc001zhb.2	15	+	32962079	32963900	1	32962079,	32963900,	C15orf45	proteinID=;alignID=uc001zhb.2;kgID=uc001zhb.2;mRNA=BC137374;spID=;refseq=;protAcc=;description=Homo sapiens cDNA FLJ32455 fis, clone SKNMC1000010.;rfamAcc=;tRnaName=;		Intronic	UCSC	A_23_P94879	NM_000506	NM_000506	NM_000506	Hs.655207	2147	F2	coagulation factor II (thrombin)	ENST00000311907	THC2467001	Homo sapiens coagulation factor II (thrombin) (F2), mRNA [NM_000506]	chr11:46760913-46760973	hs|11p11.2
p41782_v4	A_23_P20311	0.954733	6.43e-11	p41782_v4	XR_428553.1	chr9	+	76067814	76077171	3	76067814,76072993,76077057,	76067830,76073140,76077171,	none				RefSeq	A_23_P20311	NM_001385	NM_001385	NM_001385	Hs.443161	1807	DPYS	dihydropyrimidinase	ENST00000351513	THC2471606	Homo sapiens dihydropyrimidinase (DPYS), mRNA [NM_001385]	chr8:105440255-105436606	hs|8q22.3
p21493	A_23_P20311	0.956104	4.9e-11	p21493	TCONS_00028096	20	+	4743264	4745021	2	4743264,4744458,	4743304,4745021,	XLOC_013447	Gene_id=XLOC_013447;Gene_name=linc-CDS2-1;Transcript_id=TCONS_00028096;Transcript_name=linc-CDS2-1;		Intergenic	HumanLincRNACatalog	A_23_P20311	NM_001385	NM_001385	NM_001385	Hs.443161	1807	DPYS	dihydropyrimidinase	ENST00000351513	THC2471606	Homo sapiens dihydropyrimidinase (DPYS), mRNA [NM_001385]	chr8:105440255-105436606	hs|8q22.3
p11527	A_23_P20311	0.964152	8.15e-12	p11527	ENST00000483759.2	3	-	140179841	140181667	2	140179841,140181563,	140180219,140181667,	ENSG00000251058.1	gene_id "ENSG00000251058.1"; transcript_id "ENST00000483759.2"; gene_type "antisense"; gene_status "NOVEL"; gene_name "RP11-68L1.1"; transcript_type "antisense"; transcript_status "KNOWN"; transcript_name "RP11-68L1.1-001"; level 1; tag "basic"; tag "exp_conf"; havana_gene "OTTHUMG00000160141.1"; havana_transcript "OTTHUMT00000359395.1";		Intronic	ENSEMBL	A_23_P20311	NM_001385	NM_001385	NM_001385	Hs.443161	1807	DPYS	dihydropyrimidinase	ENST00000351513	THC2471606	Homo sapiens dihydropyrimidinase (DPYS), mRNA [NM_001385]	chr8:105440255-105436606	hs|8q22.3
p4086	A_23_P20311	0.956286	4.72e-11	p4086	ENST00000441617.1	13	-	88237112	88323514	3	88237112,88267817,88323090,	88237335,88268010,88323514,	ENSG00000228824.1	gene_id "ENSG00000228824.1"; transcript_id "ENST00000441617.1"; gene_type "processed_transcript"; gene_status "NOVEL"; gene_name "MIR4500HG"; transcript_type "processed_transcript"; transcript_status "KNOWN"; transcript_name "MIR4500HG-002"; level 2; havana_gene "OTTHUMG00000017166.1"; havana_transcript "OTTHUMT00000045414.1";	MIR4500HG	Intergenic	ENSEMBL	A_23_P20311	NM_001385	NM_001385	NM_001385	Hs.443161	1807	DPYS	dihydropyrimidinase	ENST00000351513	THC2471606	Homo sapiens dihydropyrimidinase (DPYS), mRNA [NM_001385]	chr8:105440255-105436606	hs|8q22.3
p21492	A_23_P20311	0.950379	1.45e-10	p21492	TCONS_00028489	20	+	3792120	3792889	2	3792120,3792833,	3792388,3792889,	XLOC_013445	Gene_id=XLOC_013445;Gene_name=linc-C20orf29-1;Transcript_id=TCONS_00028489;Transcript_name=linc-C20orf29-1;		Intergenic	HumanLincRNACatalog	A_23_P20311	NM_001385	NM_001385	NM_001385	Hs.443161	1807	DPYS	dihydropyrimidinase	ENST00000351513	THC2471606	Homo sapiens dihydropyrimidinase (DPYS), mRNA [NM_001385]	chr8:105440255-105436606	hs|8q22.3
p16319	A_23_P20311	0.956494	4.53e-11	p16319	ENST00000503718.2	8	+	104133259	104145194	2	104133259,104144820,	104133441,104145194,	ENSG00000250929.2	gene_id "ENSG00000250929.2"; transcript_id "ENST00000503718.2"; gene_type "antisense"; gene_status "NOVEL"; gene_name "KB-1639H6.4"; transcript_type "antisense"; transcript_status "KNOWN"; transcript_name "KB-1639H6.4-001"; level 1; tag "basic"; tag "exp_conf"; havana_gene "OTTHUMG00000164764.1"; havana_transcript "OTTHUMT00000380119.1";	KB-1639H6.4	Intergenic	ENSEMBL	A_23_P20311	NM_001385	NM_001385	NM_001385	Hs.443161	1807	DPYS	dihydropyrimidinase	ENST00000351513	THC2471606	Homo sapiens dihydropyrimidinase (DPYS), mRNA [NM_001385]	chr8:105440255-105436606	hs|8q22.3
p26880	A_23_P20311	0.951413	1.2e-10	p26880	HIT000017500	6	+	27356537	27358713	1	27356537,	27358713,	HIX0005661	None		Antisense	H-InvDB	A_23_P20311	NM_001385	NM_001385	NM_001385	Hs.443161	1807	DPYS	dihydropyrimidinase	ENST00000351513	THC2471606	Homo sapiens dihydropyrimidinase (DPYS), mRNA [NM_001385]	chr8:105440255-105436606	hs|8q22.3
p25325	A_23_P20311	0.960061	2.12e-11	p25325	XR_108581.1	5	-	2303833	2312315	3	2303833,2311018,2312292,	2304078,2311194,2312315,	LOC100506858	ID=rna11583;Name=XR_108581.1;Parent=gene9538;Dbxref=GeneID:100506858,Genbank:XR_108581.1;gbkey=misc_RNA;product=uncharacterized LOC100506858;transcript_id=XR_108581.1|ID=gene9538;Name=LOC100506858;Dbxref=GeneID:100506858;gbkey=Gene;gene=LOC100506858		Intergenic	RefSeq	A_23_P20311	NM_001385	NM_001385	NM_001385	Hs.443161	1807	DPYS	dihydropyrimidinase	ENST00000351513	THC2471606	Homo sapiens dihydropyrimidinase (DPYS), mRNA [NM_001385]	chr8:105440255-105436606	hs|8q22.3
p37379_v4	A_23_P20311	0.974162	4.44e-13	p37379_v4	ENST00000438418.3	chr3	+	18504302	18507501	3	18504302,18505778,18507454,	18505037,18505831,18507501,	ENSG00000228956.4	gene_id "ENSG00000228956.4"; transcript_id "ENST00000438418.3"; gene_type "processed_transcript"; gene_status "NOVEL"; gene_name "AC144521.1"; transcript_type "retained_intron"; transcript_status "KNOWN"; transcript_name "AC144521.1-002"; level 2; havana_gene "OTTHUMG00000155346.6"; havana_transcript "OTTHUMT00000339551.3";			ENSEMBL	A_23_P20311	NM_001385	NM_001385	NM_001385	Hs.443161	1807	DPYS	dihydropyrimidinase	ENST00000351513	THC2471606	Homo sapiens dihydropyrimidinase (DPYS), mRNA [NM_001385]	chr8:105440255-105436606	hs|8q22.3
p15845	A_23_P20311	0.955519	5.51e-11	p15845	ENST00000602571.1	8	-	97152799	97153172	1	97152799,	97153172,	ENSG00000270131.1	gene_id "ENSG00000270131.1"; transcript_id "ENST00000602571.1"; gene_type "lincRNA"; gene_status "NOVEL"; gene_name "KB-1043D8.8"; transcript_type "lincRNA"; transcript_status "KNOWN"; transcript_name "KB-1043D8.8-001"; level 2; tag "basic"; havana_gene "OTTHUMG00000184134.1"; havana_transcript "OTTHUMT00000468081.1";	KB-1043D8.8	Intergenic	ENSEMBL	A_23_P20311	NM_001385	NM_001385	NM_001385	Hs.443161	1807	DPYS	dihydropyrimidinase	ENST00000351513	THC2471606	Homo sapiens dihydropyrimidinase (DPYS), mRNA [NM_001385]	chr8:105440255-105436606	hs|8q22.3
p495	A_23_P20311	0.954747	6.41e-11	p495	ENST00000563991.1	1	-	162530016	162531098	1	162530016,	162531098,	ENSG00000259788.1	gene_id "ENSG00000259788.1"; transcript_id "ENST00000563991.1"; gene_type "antisense"; gene_status "NOVEL"; gene_name "RP11-359K18.3"; transcript_type "antisense"; transcript_status "KNOWN"; transcript_name "RP11-359K18.3-001"; level 2; tag "basic"; havana_gene "OTTHUMG00000176119.1"; havana_transcript "OTTHUMT00000431528.1";		Divergent	ENSEMBL	A_23_P20311	NM_001385	NM_001385	NM_001385	Hs.443161	1807	DPYS	dihydropyrimidinase	ENST00000351513	THC2471606	Homo sapiens dihydropyrimidinase (DPYS), mRNA [NM_001385]	chr8:105440255-105436606	hs|8q22.3
p17146	A_23_P20311	0.969262	2.08e-12	p17146	ENST00000433228.1	X	+	17546557	17605281	2	17546557,17604051,	17546881,17605281,	ENSG00000235834.1	gene_id "ENSG00000235834.1"; transcript_id "ENST00000433228.1"; gene_type "sense_intronic"; gene_status "NOVEL"; gene_name "RP1-60N8.1"; transcript_type "sense_intronic"; transcript_status "KNOWN"; transcript_name "RP1-60N8.1-001"; level 2; tag "basic"; havana_gene "OTTHUMG00000021202.1"; havana_transcript "OTTHUMT00000055930.1";		Intronic	ENSEMBL	A_23_P20311	NM_001385	NM_001385	NM_001385	Hs.443161	1807	DPYS	dihydropyrimidinase	ENST00000351513	THC2471606	Homo sapiens dihydropyrimidinase (DPYS), mRNA [NM_001385]	chr8:105440255-105436606	hs|8q22.3
p11689	A_23_P20311	0.954355	6.92e-11	p11689	ENST00000397644.2	3	-	194019234	194023820	2	194019234,194023545,	194019375,194023820,	ENSG00000214145.2	gene_id "ENSG00000214145.2"; transcript_id "ENST00000397644.2"; gene_type "lincRNA"; gene_status "NOVEL"; gene_name "RP11-513G11.1"; transcript_type "lincRNA"; transcript_status "KNOWN"; transcript_name "RP11-513G11.1-003"; level 2; havana_gene "OTTHUMG00000155982.1"; havana_transcript "OTTHUMT00000342629.1";		Intergenic	ENSEMBL	A_23_P20311	NM_001385	NM_001385	NM_001385	Hs.443161	1807	DPYS	dihydropyrimidinase	ENST00000351513	THC2471606	Homo sapiens dihydropyrimidinase (DPYS), mRNA [NM_001385]	chr8:105440255-105436606	hs|8q22.3
p29913	A_23_P20311	0.958504	2.98e-11	p29913	TCONS_00010430	5	-	103216168	103227087	3	103216168,103222041,103227032,	103217665,103222168,103227087,	XLOC_004945	Gene_id=XLOC_004945;Gene_name=linc-NUDT12-5;Transcript_id=TCONS_00010430;Transcript_name=linc-NUDT12-5;		Intergenic	HumanLincRNACatalog	A_23_P20311	NM_001385	NM_001385	NM_001385	Hs.443161	1807	DPYS	dihydropyrimidinase	ENST00000351513	THC2471606	Homo sapiens dihydropyrimidinase (DPYS), mRNA [NM_001385]	chr8:105440255-105436606	hs|8q22.3
p4286	A_23_P20311	0.957102	4e-11	p4286	ENST00000458480.1	13	+	81857307	81876542	4	81857307,81872738,81873323,81876430,	81857354,81872785,81873407,81876542,	ENSG00000229309.1	gene_id "ENSG00000229309.1"; transcript_id "ENST00000458480.1"; gene_type "lincRNA"; gene_status "NOVEL"; gene_name "RP11-452B18.2"; transcript_type "lincRNA"; transcript_status "KNOWN"; transcript_name "RP11-452B18.2-001"; level 2; tag "basic"; havana_gene "OTTHUMG00000017146.1"; havana_transcript "OTTHUMT00000045393.1";		Intergenic	ENSEMBL	A_23_P20311	NM_001385	NM_001385	NM_001385	Hs.443161	1807	DPYS	dihydropyrimidinase	ENST00000351513	THC2471606	Homo sapiens dihydropyrimidinase (DPYS), mRNA [NM_001385]	chr8:105440255-105436606	hs|8q22.3
p3377	A_23_P139786	0.952971	9.01e-11	p3377	ENST00000552784.1	12	-	113345432	113455556	3	113345432,113346391,113455203,	113345562,113346483,113455556,	ENSG00000257452.1	gene_id "ENSG00000257452.1"; transcript_id "ENST00000552784.1"; gene_type "antisense"; gene_status "NOVEL"; gene_name "RP1-71H24.1"; transcript_type "antisense"; transcript_status "KNOWN"; transcript_name "RP1-71H24.1-001"; level 2; tag "basic"; havana_gene "OTTHUMG00000169793.1"; havana_transcript "OTTHUMT00000405897.1";		Antisense	ENSEMBL	A_23_P139786	NM_003733	NM_003733	NM_003733	Hs.118633	8638	OASL	2'-5'-oligoadenylate synthetase-like	ENST00000257570	THC2471311	Homo sapiens 2'-5'-oligoadenylate synthetase-like (OASL), transcript variant 1, mRNA [NM_003733]	chr12:121458379-121458320	hs|12q24.31
p10282	A_23_P139786	0.951944	1.09e-10	p10282	ENST00000454058.1	2	+	231036838	231038822	2	231036838,231038403,	231036909,231038822,	ENSG00000225963.2	gene_id "ENSG00000225963.2"; transcript_id "ENST00000454058.1"; gene_type "antisense"; gene_status "NOVEL"; gene_name "AC009950.2"; transcript_type "antisense"; transcript_status "KNOWN"; transcript_name "AC009950.2-001"; level 1; tag "basic"; tag "exp_conf"; havana_gene "OTTHUMG00000154963.2"; havana_transcript "OTTHUMT00000337823.1";		Antisense	ENSEMBL	A_23_P139786	NM_003733	NM_003733	NM_003733	Hs.118633	8638	OASL	2'-5'-oligoadenylate synthetase-like	ENST00000257570	THC2471311	Homo sapiens 2'-5'-oligoadenylate synthetase-like (OASL), transcript variant 1, mRNA [NM_003733]	chr12:121458379-121458320	hs|12q24.31
RNA95671|RNS_753_129	A_23_P204087	0.958605	2.92e-11	RNA95671|RNS_753_129	RNA95671|RNS_753_129												http://research.imb.uq.edu.au/rnadb/NoncodingRNASearchV2.zip	A_23_P204087	NM_016817	NM_016817	NM_016817	Hs.414332	4939	OAS2	2'-5'-oligoadenylate synthetase 2, 69/71kDa	ENST00000392583	THC2461916	Homo sapiens 2'-5'-oligoadenylate synthetase 2, 69/71kDa (OAS2), transcript variant 1, mRNA [NM_016817]	chr12:113448601-113448660	hs|12q24.13
p15331	A_32_P58407	0.975635	2.63e-13	p15331	ENST00000443162.1	7	+	44888014	44889167	2	44888014,44889057,	44888092,44889167,	ENSG00000234183.1	gene_id "ENSG00000234183.1"; transcript_id "ENST00000443162.1"; gene_type "antisense"; gene_status "NOVEL"; gene_name "AC004854.4"; transcript_type "antisense"; transcript_status "KNOWN"; transcript_name "AC004854.4-002"; level 2; tag "basic"; havana_gene "OTTHUMG00000155819.1"; havana_transcript "OTTHUMT00000341813.1";		Divergent	ENSEMBL	A_32_P58407	ENST00000369697		AF070632	Hs.23729	3752	KCND3	potassium voltage-gated channel, Shal-related subfamily, member 3	ENST00000369697	THC2610807	potassium voltage-gated channel, Shal-related subfamily, member 3 [Source:HGNC Symbol;Acc:6239] [ENST00000369697]	chr1:112313618-112313559	hs|1p13.2
p21917	A_32_P58407	0.970853	1.3e-12	p21917	TCONS_00007244	3	-	120084846	120085322	2	120084846,120085242,	120085067,120085322,	XLOC_003225	Gene_id=XLOC_003225;Gene_name=linc-LRRC58-1;Transcript_id=TCONS_00007244;Transcript_name=linc-LRRC58-1;		Intergenic	HumanLincRNACatalog	A_32_P58407	ENST00000369697		AF070632	Hs.23729	3752	KCND3	potassium voltage-gated channel, Shal-related subfamily, member 3	ENST00000369697	THC2610807	potassium voltage-gated channel, Shal-related subfamily, member 3 [Source:HGNC Symbol;Acc:6239] [ENST00000369697]	chr1:112313618-112313559	hs|1p13.2
p15332	A_32_P58407	0.973364	5.82e-13	p15332	ENST00000450016.1	7	+	44888657	44889164	2	44888657,44889057,	44888831,44889164,	ENSG00000234183.1	gene_id "ENSG00000234183.1"; transcript_id "ENST00000450016.1"; gene_type "antisense"; gene_status "NOVEL"; gene_name "AC004854.4"; transcript_type "antisense"; transcript_status "KNOWN"; transcript_name "AC004854.4-001"; level 2; tag "basic"; havana_gene "OTTHUMG00000155819.1"; havana_transcript "OTTHUMT00000341812.1";		Divergent	ENSEMBL	A_32_P58407	ENST00000369697		AF070632	Hs.23729	3752	KCND3	potassium voltage-gated channel, Shal-related subfamily, member 3	ENST00000369697	THC2610807	potassium voltage-gated channel, Shal-related subfamily, member 3 [Source:HGNC Symbol;Acc:6239] [ENST00000369697]	chr1:112313618-112313559	hs|1p13.2
p7078	A_24_P941912	0.954727	6.44e-11	p7078	ENST00000572151.1	17	-	78328236	78388918	2	78328236,78388728,	78328615,78388918,	ENSG00000263069.1	gene_id "ENSG00000263069.1"; transcript_id "ENST00000572151.1"; gene_type "antisense"; gene_status "NOVEL"; gene_name "CTD-2047H16.4"; transcript_type "antisense"; transcript_status "KNOWN"; transcript_name "CTD-2047H16.4-003"; level 2; tag "basic"; havana_gene "OTTHUMG00000177592.1"; havana_transcript "OTTHUMT00000437956.1";	CTD-2047H16.4	Antisense	ENSEMBL	A_24_P941912	NM_138287	NM_138287	NM_138287	Hs.518201	151636	DTX3L	deltex 3-like (Drosophila)	ENST00000296161	THC2500723	Homo sapiens deltex 3-like (Drosophila) (DTX3L), mRNA [NM_138287]	chr3:122293039-122293098	hs|3q21.1
p6176	A_24_P42039	0.973039	6.48e-13	p6176	ENST00000565700.1	16	-	84492864	84500967	3	84492864,84495300,84500909,	84494499,84496605,84500967,	ENSG00000261286.1	gene_id "ENSG00000261286.1"; transcript_id "ENST00000565700.1"; gene_type "antisense"; gene_status "NOVEL"; gene_name "RP11-517C16.2"; transcript_type "antisense"; transcript_status "KNOWN"; transcript_name "RP11-517C16.2-001"; level 2; tag "basic"; havana_gene "OTTHUMG00000176738.1"; havana_transcript "OTTHUMT00000433419.1";		Antisense	ENSEMBL	A_24_P42039	XM_001722031	XM_001722031	XM_001722031	Hs.730208	100129094	BUTR1	butyrophilin related 1		THC2667664	PREDICTED: Homo sapiens butyrophilin related 1 (BUTR1), mRNA [XM_001722031]	chr1:228696413-228696354	hs|1q42.13
p19550	A_24_P42039	0.962053	1.35e-11	p19550	TCONS_00023595	15	-	26703344	26704722	2	26703344,26704486,	26703412,26704722,	XLOC_011407	Gene_id=XLOC_011407;Gene_name=linc-ATP10A-1;Transcript_id=TCONS_00023595;Transcript_name=linc-ATP10A-1;		Intergenic	HumanLincRNACatalog	A_24_P42039	XM_001722031	XM_001722031	XM_001722031	Hs.730208	100129094	BUTR1	butyrophilin related 1		THC2667664	PREDICTED: Homo sapiens butyrophilin related 1 (BUTR1), mRNA [XM_001722031]	chr1:228696413-228696354	hs|1q42.13
p9510	A_24_P42039	0.951803	1.12e-10	p9510	ENST00000419860.1	2	-	205092859	205099708	2	205092859,205099514,	205093206,205099708,	ENSG00000237271.1	gene_id "ENSG00000237271.1"; transcript_id "ENST00000419860.1"; gene_type "lincRNA"; gene_status "NOVEL"; gene_name "AC009498.1"; transcript_type "lincRNA"; transcript_status "KNOWN"; transcript_name "AC009498.1-001"; level 2; tag "basic"; havana_gene "OTTHUMG00000154544.1"; havana_transcript "OTTHUMT00000335870.1";		Intergenic	ENSEMBL	A_24_P42039	XM_001722031	XM_001722031	XM_001722031	Hs.730208	100129094	BUTR1	butyrophilin related 1		THC2667664	PREDICTED: Homo sapiens butyrophilin related 1 (BUTR1), mRNA [XM_001722031]	chr1:228696413-228696354	hs|1q42.13
p3301	A_24_P42039	0.968032	2.95e-12	p3301	ENST00000548702.1	12	-	76087789	76092596	4	76087789,76088379,76088636,76092486,	76088131,76088550,76088755,76092596,	ENSG00000258088.1	gene_id "ENSG00000258088.1"; transcript_id "ENST00000548702.1"; gene_type "processed_transcript"; gene_status "NOVEL"; gene_name "RP11-114H23.2"; transcript_type "processed_transcript"; transcript_status "KNOWN"; transcript_name "RP11-114H23.2-001"; level 2; tag "basic"; havana_gene "OTTHUMG00000169779.1"; havana_transcript "OTTHUMT00000405842.1";		Intergenic	ENSEMBL	A_24_P42039	XM_001722031	XM_001722031	XM_001722031	Hs.730208	100129094	BUTR1	butyrophilin related 1		THC2667664	PREDICTED: Homo sapiens butyrophilin related 1 (BUTR1), mRNA [XM_001722031]	chr1:228696413-228696354	hs|1q42.13
p4061	A_24_P42039	0.970705	1.36e-12	p4061	ENST00000417989.1	13	-	53720673	53725943	3	53720673,53722391,53725838,	53721037,53722499,53725943,	ENSG00000237092.1	gene_id "ENSG00000237092.1"; transcript_id "ENST00000417989.1"; gene_type "lincRNA"; gene_status "NOVEL"; gene_name "RP11-24H2.2"; transcript_type "lincRNA"; transcript_status "KNOWN"; transcript_name "RP11-24H2.2-001"; level 2; tag "basic"; havana_gene "OTTHUMG00000016983.1"; havana_transcript "OTTHUMT00000045115.1";		Intergenic	ENSEMBL	A_24_P42039	XM_001722031	XM_001722031	XM_001722031	Hs.730208	100129094	BUTR1	butyrophilin related 1		THC2667664	PREDICTED: Homo sapiens butyrophilin related 1 (BUTR1), mRNA [XM_001722031]	chr1:228696413-228696354	hs|1q42.13
p11885	A_24_P42039	0.9514	1.2e-10	p11885	ENST00000466089.1	3	+	94657117	94708914	5	94657117,94699213,94707389,94708172,94708746,	94657170,94699383,94707523,94708278,94708914,	ENSG00000239589.1	gene_id "ENSG00000239589.1"; transcript_id "ENST00000466089.1"; gene_type "lincRNA"; gene_status "NOVEL"; gene_name "RP11-118N24.3"; transcript_type "lincRNA"; transcript_status "KNOWN"; transcript_name "RP11-118N24.3-003"; level 2; havana_gene "OTTHUMG00000159021.2"; havana_transcript "OTTHUMT00000352928.1";		Intergenic	ENSEMBL	A_24_P42039	XM_001722031	XM_001722031	XM_001722031	Hs.730208	100129094	BUTR1	butyrophilin related 1		THC2667664	PREDICTED: Homo sapiens butyrophilin related 1 (BUTR1), mRNA [XM_001722031]	chr1:228696413-228696354	hs|1q42.13
p22570	A_24_P42039	0.9505	1.42e-10	p22570	TCONS_00008264	4	+	138871618	138874368	2	138871618,138873473,	138871652,138874368,	XLOC_003706	Gene_id=XLOC_003706;Gene_name=linc-CCRN4L-5;Transcript_id=TCONS_00008264;Transcript_name=linc-CCRN4L-5;		Intergenic	HumanLincRNACatalog	A_24_P42039	XM_001722031	XM_001722031	XM_001722031	Hs.730208	100129094	BUTR1	butyrophilin related 1		THC2667664	PREDICTED: Homo sapiens butyrophilin related 1 (BUTR1), mRNA [XM_001722031]	chr1:228696413-228696354	hs|1q42.13
p39925_v4	A_24_P42039	0.95511	5.97e-11	p39925_v4	XR_427201.1	chr2	+	185090829	185197579	3	185090829,185168089,185197520,	185090908,185168127,185197579,	none				RefSeq	A_24_P42039	XM_001722031	XM_001722031	XM_001722031	Hs.730208	100129094	BUTR1	butyrophilin related 1		THC2667664	PREDICTED: Homo sapiens butyrophilin related 1 (BUTR1), mRNA [XM_001722031]	chr1:228696413-228696354	hs|1q42.13
p44526_v4	A_33_P3331178	0.957334	3.81e-11	p44526_v4	uc021thc.2	chr16	+	32914930	33208857	10	32914930,32926541,32926650,32926654,32926748,33006685,33006959,33102384,33102890,33208845,	32915005,32926648,32926654,32926700,32926779,33006749,33006964,33102398,33102897,33208857,	abParts				UCSC	A_33_P3331178	ENST00000390604							ENST00000390604		immunoglobulin heavy variable 3-16 (non-functional) [Source:HGNC Symbol;Acc:5583] [ENST00000390604]	chr14:106621986-106621927	hs|14q32.33
p4713	A_33_P3331178	0.95427	7.03e-11	p4713	ENST00000460164.1	14	-	106110832	106114892	2	106110832,106114662,	106111126,106114892,	ENSG00000253364.1	gene_id "ENSG00000253364.1"; transcript_id "ENST00000460164.1"; gene_type "lincRNA"; gene_status "NOVEL"; gene_name "RP11-731F5.2"; transcript_type "lincRNA"; transcript_status "KNOWN"; transcript_name "RP11-731F5.2-002"; level 2; havana_gene "OTTHUMG00000164792.1"; havana_transcript "OTTHUMT00000380291.1";		Intergenic	ENSEMBL	A_33_P3331178	ENST00000390604							ENST00000390604		immunoglobulin heavy variable 3-16 (non-functional) [Source:HGNC Symbol;Acc:5583] [ENST00000390604]	chr14:106621986-106621927	hs|14q32.33
p26090	A_33_P3331178	0.971934	9.27e-13	p26090	uc002sti.1	2	-	89156675	89160274	1	89156675,	89160274,	AK128525	proteinID=;alignID=uc002sti.1;kgID=uc002sti.1;mRNA=AK128525;spID=;refseq=;protAcc=;description=Homo sapiens cDNA FLJ46682 fis, clone TRACH3011082, moderately similar to Ig kappa chain V-III region HAH precursor.;rfamAcc=;tRnaName=;		Intergenic	UCSC	A_33_P3331178	ENST00000390604							ENST00000390604		immunoglobulin heavy variable 3-16 (non-functional) [Source:HGNC Symbol;Acc:5583] [ENST00000390604]	chr14:106621986-106621927	hs|14q32.33
p25902	A_33_P3331178	0.951975	1.08e-10	p25902	uc001ysg.1	14	-	106209113	106214314	2	106209113,106213662,	106209407,106214314,	IGHCgamma1	proteinID=;alignID=uc001ysg.1;kgID=uc001ysg.1;mRNA=X17676;spID=;refseq=;protAcc=;description=Homo sapiens fusion RNA for switch circle transcript (Igamma1 - Cmu) in t(11;14) mantle cell lymphoma.;rfamAcc=;tRnaName=;		Intergenic	UCSC	A_33_P3331178	ENST00000390604							ENST00000390604		immunoglobulin heavy variable 3-16 (non-functional) [Source:HGNC Symbol;Acc:5583] [ENST00000390604]	chr14:106621986-106621927	hs|14q32.33
p4086	A_33_P3366376	0.953831	7.65e-11	p4086	ENST00000441617.1	13	-	88237112	88323514	3	88237112,88267817,88323090,	88237335,88268010,88323514,	ENSG00000228824.1	gene_id "ENSG00000228824.1"; transcript_id "ENST00000441617.1"; gene_type "processed_transcript"; gene_status "NOVEL"; gene_name "MIR4500HG"; transcript_type "processed_transcript"; transcript_status "KNOWN"; transcript_name "MIR4500HG-002"; level 2; havana_gene "OTTHUMG00000017166.1"; havana_transcript "OTTHUMT00000045414.1";	MIR4500HG	Intergenic	ENSEMBL	A_33_P3366376	NM_001077711	NM_001077711	NM_001077711	Hs.580881	643812	KRTAP27-1	keratin associated protein 27-1	ENST00000382835	NP1460266	Homo sapiens keratin associated protein 27-1 (KRTAP27-1), mRNA [NM_001077711]	chr21:31709390-31709331	hs|21q22.11
p43585_v4	A_33_P3366376	0.96324	1.02e-11	p43585_v4	XR_430184.1	chr19	+	20359223	20361196	3	20359223,20359866,20361009,	20359256,20359993,20361196,	none				RefSeq	A_33_P3366376	NM_001077711	NM_001077711	NM_001077711	Hs.580881	643812	KRTAP27-1	keratin associated protein 27-1	ENST00000382835	NP1460266	Homo sapiens keratin associated protein 27-1 (KRTAP27-1), mRNA [NM_001077711]	chr21:31709390-31709331	hs|21q22.11
p3305	A_33_P3366376	0.955291	5.76e-11	p3305	ENST00000547569.1	12	-	78820605	78836732	3	78820605,78834432,78835920,	78820667,78834568,78836732,	ENSG00000257879.1	gene_id "ENSG00000257879.1"; transcript_id "ENST00000547569.1"; gene_type "processed_transcript"; gene_status "PUTATIVE"; gene_name "RP11-90C1.1"; transcript_type "processed_transcript"; transcript_status "PUTATIVE"; transcript_name "RP11-90C1.1-001"; level 2; tag "basic"; havana_gene "OTTHUMG00000170010.1"; havana_transcript "OTTHUMT00000406851.1";		Intergenic	ENSEMBL	A_33_P3366376	NM_001077711	NM_001077711	NM_001077711	Hs.580881	643812	KRTAP27-1	keratin associated protein 27-1	ENST00000382835	NP1460266	Homo sapiens keratin associated protein 27-1 (KRTAP27-1), mRNA [NM_001077711]	chr21:31709390-31709331	hs|21q22.11
p37379_v4	A_33_P3366376	0.952177	1.04e-10	p37379_v4	ENST00000438418.3	chr3	+	18504302	18507501	3	18504302,18505778,18507454,	18505037,18505831,18507501,	ENSG00000228956.4	gene_id "ENSG00000228956.4"; transcript_id "ENST00000438418.3"; gene_type "processed_transcript"; gene_status "NOVEL"; gene_name "AC144521.1"; transcript_type "retained_intron"; transcript_status "KNOWN"; transcript_name "AC144521.1-002"; level 2; havana_gene "OTTHUMG00000155346.6"; havana_transcript "OTTHUMT00000339551.3";			ENSEMBL	A_33_P3366376	NM_001077711	NM_001077711	NM_001077711	Hs.580881	643812	KRTAP27-1	keratin associated protein 27-1	ENST00000382835	NP1460266	Homo sapiens keratin associated protein 27-1 (KRTAP27-1), mRNA [NM_001077711]	chr21:31709390-31709331	hs|21q22.11
p19016	A_33_P3366376	0.960546	1.91e-11	p19016	TCONS_00021475	13	-	40768645	40794639	6	40768645,40771404,40771901,40778464,40781035,40794573,	40770528,40771548,40772014,40778655,40781189,40794639,	XLOC_010577	Gene_id=XLOC_010577;Gene_name=linc-LHFP-1;Transcript_id=TCONS_00021475;Transcript_name=linc-LHFP-1;		Intergenic	HumanLincRNACatalog	A_33_P3366376	NM_001077711	NM_001077711	NM_001077711	Hs.580881	643812	KRTAP27-1	keratin associated protein 27-1	ENST00000382835	NP1460266	Homo sapiens keratin associated protein 27-1 (KRTAP27-1), mRNA [NM_001077711]	chr21:31709390-31709331	hs|21q22.11
p25885	A_19_P00321187	0.979448	5.77e-14	p25885	uc010amc.1	14	-	27791205	28142425	3	27791205,28125543,28142234,	27791347,28125708,28142425,	BC148262	proteinID=;alignID=uc010amc.1;kgID=uc010amc.1;mRNA=BC148262;spID=;refseq=;protAcc=;description=Homo sapiens cDNA clone IMAGE:40107853.;rfamAcc=;tRnaName=;		Intergenic	UCSC	A_19_P00321187	ENST00000556890	XR_110268	XR_110268	Hs.652058		LOC728755		ENST00000556890		PREDICTED: Homo sapiens hypothetical LOC728755 (LOC728755), miscRNA [XR_110268]	chr14:27791265-27791206	hs|14q12
p11527	A_33_P3221084	0.953563	8.05e-11	p11527	ENST00000483759.2	3	-	140179841	140181667	2	140179841,140181563,	140180219,140181667,	ENSG00000251058.1	gene_id "ENSG00000251058.1"; transcript_id "ENST00000483759.2"; gene_type "antisense"; gene_status "NOVEL"; gene_name "RP11-68L1.1"; transcript_type "antisense"; transcript_status "KNOWN"; transcript_name "RP11-68L1.1-001"; level 1; tag "basic"; tag "exp_conf"; havana_gene "OTTHUMG00000160141.1"; havana_transcript "OTTHUMT00000359395.1";		Intronic	ENSEMBL	A_33_P3221084	ENST00000525443		AK127484	Hs.289019	4054	LTBP3	latent transforming growth factor beta binding protein 3	ENST00000525443	THC2477781	latent transforming growth factor beta binding protein 3 [Source:HGNC Symbol;Acc:6716] [ENST00000525443]	chr11:65311379-65311320	hs|11q13.1
p6146	A_33_P3221084	0.970958	1.26e-12	p6146	ENST00000562231.1	16	-	80862631	80926492	3	80862631,80874015,80926401,	80864654,80874119,80926492,	ENSG00000260896.1	gene_id "ENSG00000260896.1"; transcript_id "ENST00000562231.1"; gene_type "lincRNA"; gene_status "NOVEL"; gene_name "RP11-314O13.1"; transcript_type "lincRNA"; transcript_status "KNOWN"; transcript_name "RP11-314O13.1-001"; level 2; tag "basic"; havana_gene "OTTHUMG00000177012.1"; havana_transcript "OTTHUMT00000434799.1";		Intergenic	ENSEMBL	A_33_P3221084	ENST00000525443		AK127484	Hs.289019	4054	LTBP3	latent transforming growth factor beta binding protein 3	ENST00000525443	THC2477781	latent transforming growth factor beta binding protein 3 [Source:HGNC Symbol;Acc:6716] [ENST00000525443]	chr11:65311379-65311320	hs|11q13.1
p7883	A_33_P3221084	0.952821	9.26e-11	p7883	ENST00000577694.1	18	+	5887616	5909121	3	5887616,5889078,5908949,	5887721,5889172,5909121,	ENSG00000264449.1	gene_id "ENSG00000264449.1"; transcript_id "ENST00000577694.1"; gene_type "antisense"; gene_status "NOVEL"; gene_name "RP11-945C19.4"; transcript_type "antisense"; transcript_status "KNOWN"; transcript_name "RP11-945C19.4-003"; level 2; tag "basic"; havana_gene "OTTHUMG00000178433.2"; havana_transcript "OTTHUMT00000442052.1";		Antisense	ENSEMBL	A_33_P3221084	ENST00000525443		AK127484	Hs.289019	4054	LTBP3	latent transforming growth factor beta binding protein 3	ENST00000525443	THC2477781	latent transforming growth factor beta binding protein 3 [Source:HGNC Symbol;Acc:6716] [ENST00000525443]	chr11:65311379-65311320	hs|11q13.1
p25537	A_33_P3221084	0.951792	1.12e-10	p25537	NR_033343.1	8	+	143751725	143764145	3	143751725,143762744,143763338,	143751986,143762852,143764145,	PSCA	ID=rna19422;Name=NR_033343.1;Parent=gene16422;Dbxref=GeneID:8000,Genbank:NR_033343.1,HGNC:9500,HPRD:03919,MIM:602470;gbkey=misc_RNA;product=prostate stem cell antigen%2C transcript variant 2;transcript_id=NR_033343.1|ID=gene16422;Name=PSCA;Dbxref=GeneID:8000,HGNC:9500,HPRD:03919,MIM:602470;description=prostate stem cell antigen;gbkey=Gene;gene=PSCA;gene_synonym=PRO232		Antisense	RefSeq	A_33_P3221084	ENST00000525443		AK127484	Hs.289019	4054	LTBP3	latent transforming growth factor beta binding protein 3	ENST00000525443	THC2477781	latent transforming growth factor beta binding protein 3 [Source:HGNC Symbol;Acc:6716] [ENST00000525443]	chr11:65311379-65311320	hs|11q13.1
p8625	A_33_P3221084	0.953045	8.88e-11	p8625	ENST00000559614.1	19	+	19716689	19719991	2	19716689,19718948,	19717574,19719991,	ENSG00000259242.1	gene_id "ENSG00000259242.1"; transcript_id "ENST00000559614.1"; gene_type "antisense"; gene_status "NOVEL"; gene_name "AC002306.1"; transcript_type "antisense"; transcript_status "KNOWN"; transcript_name "AC002306.1-001"; level 2; tag "basic"; havana_gene "OTTHUMG00000172311.1"; havana_transcript "OTTHUMT00000417788.1";		Intronic	ENSEMBL	A_33_P3221084	ENST00000525443		AK127484	Hs.289019	4054	LTBP3	latent transforming growth factor beta binding protein 3	ENST00000525443	THC2477781	latent transforming growth factor beta binding protein 3 [Source:HGNC Symbol;Acc:6716] [ENST00000525443]	chr11:65311379-65311320	hs|11q13.1
p35901_v4	A_33_P3221084	0.953177	8.66e-11	p35901_v4	TCONS_00004130	2	-	8385242	8434806	3	8385242,8427467,8434741,	8385270,8427688,8434806,	XLOC_001974	Gene_id=XLOC_001974;Gene_name=linc-CMPK2-2;Transcript_id=TCONS_00004130;Transcript_name=linc-CMPK2-2;		Intergenic	HumanLincRNACatalog	A_33_P3221084	ENST00000525443		AK127484	Hs.289019	4054	LTBP3	latent transforming growth factor beta binding protein 3	ENST00000525443	THC2477781	latent transforming growth factor beta binding protein 3 [Source:HGNC Symbol;Acc:6716] [ENST00000525443]	chr11:65311379-65311320	hs|11q13.1
p29659	A_33_P3221084	0.963101	1.05e-11	p29659	TCONS_00022290	13	-	63886241	63902270	3	63886241,63901376,63902186,	63886263,63901488,63902270,	XLOC_010640	Gene_id=XLOC_010640;Gene_name=linc-PCDH20-7;Transcript_id=TCONS_00022290;Transcript_name=linc-PCDH20-7;		Intergenic	HumanLincRNACatalog	A_33_P3221084	ENST00000525443		AK127484	Hs.289019	4054	LTBP3	latent transforming growth factor beta binding protein 3	ENST00000525443	THC2477781	latent transforming growth factor beta binding protein 3 [Source:HGNC Symbol;Acc:6716] [ENST00000525443]	chr11:65311379-65311320	hs|11q13.1
p4286	A_33_P3221084	0.954556	6.65e-11	p4286	ENST00000458480.1	13	+	81857307	81876542	4	81857307,81872738,81873323,81876430,	81857354,81872785,81873407,81876542,	ENSG00000229309.1	gene_id "ENSG00000229309.1"; transcript_id "ENST00000458480.1"; gene_type "lincRNA"; gene_status "NOVEL"; gene_name "RP11-452B18.2"; transcript_type "lincRNA"; transcript_status "KNOWN"; transcript_name "RP11-452B18.2-001"; level 2; tag "basic"; havana_gene "OTTHUMG00000017146.1"; havana_transcript "OTTHUMT00000045393.1";		Intergenic	ENSEMBL	A_33_P3221084	ENST00000525443		AK127484	Hs.289019	4054	LTBP3	latent transforming growth factor beta binding protein 3	ENST00000525443	THC2477781	latent transforming growth factor beta binding protein 3 [Source:HGNC Symbol;Acc:6716] [ENST00000525443]	chr11:65311379-65311320	hs|11q13.1
p22570	A_33_P3221084	0.956432	4.58e-11	p22570	TCONS_00008264	4	+	138871618	138874368	2	138871618,138873473,	138871652,138874368,	XLOC_003706	Gene_id=XLOC_003706;Gene_name=linc-CCRN4L-5;Transcript_id=TCONS_00008264;Transcript_name=linc-CCRN4L-5;		Intergenic	HumanLincRNACatalog	A_33_P3221084	ENST00000525443		AK127484	Hs.289019	4054	LTBP3	latent transforming growth factor beta binding protein 3	ENST00000525443	THC2477781	latent transforming growth factor beta binding protein 3 [Source:HGNC Symbol;Acc:6716] [ENST00000525443]	chr11:65311379-65311320	hs|11q13.1
p41782_v4	A_19_P00318559	0.958288	3.12e-11	p41782_v4	XR_428553.1	chr9	+	76067814	76077171	3	76067814,76072993,76077057,	76067830,76073140,76077171,	none				RefSeq	A_19_P00318559	CQ819097		CQ819097	Hs.533212		XLOC_004323			THC2499521		chr5:27485707-27485766	hs|5p14.1
p40237_v4	A_19_P00318559	0.972136	8.69e-13	p40237_v4	XR_427427.1	chr3	+	152368234	152395174	3	152368234,152369594,152394902,	152368390,152369773,152395174,	none				RefSeq	A_19_P00318559	CQ819097		CQ819097	Hs.533212		XLOC_004323			THC2499521		chr5:27485707-27485766	hs|5p14.1
p37083_v4	A_19_P00318559	0.953306	8.46e-11	p37083_v4	ENST00000608035.1	chr1	-	214005883	214014138	4	214005883,214013080,214013850,214014023,	214005965,214013140,214013943,214014138,	ENSG00000230461.4	gene_id "ENSG00000230461.4"; transcript_id "ENST00000608035.1"; gene_type "antisense"; gene_status "NOVEL"; gene_name "PROX1-AS1"; transcript_type "antisense"; transcript_status "KNOWN"; transcript_name "PROX1-AS1-017"; level 2; tag "basic"; havana_gene "OTTHUMG00000036947.5"; havana_transcript "OTTHUMT00000472381.1";			ENSEMBL	A_19_P00318559	CQ819097		CQ819097	Hs.533212		XLOC_004323			THC2499521		chr5:27485707-27485766	hs|5p14.1
p9967	A_19_P00318559	0.959641	2.33e-11	p9967	ENST00000553319.1	2	+	113998306	113998987	2	113998306,113998777,	113998678,113998987,	ENSG00000258395.1	gene_id "ENSG00000258395.1"; transcript_id "ENST00000553319.1"; gene_type "antisense"; gene_status "NOVEL"; gene_name "RP11-65I12.1"; transcript_type "antisense"; transcript_status "KNOWN"; transcript_name "RP11-65I12.1-001"; level 2; tag "basic"; havana_gene "OTTHUMG00000171056.1"; havana_transcript "OTTHUMT00000411450.1";		Intronic	ENSEMBL	A_19_P00318559	CQ819097		CQ819097	Hs.533212		XLOC_004323			THC2499521		chr5:27485707-27485766	hs|5p14.1
p20703	A_19_P00318559	0.972231	8.43e-13	p20703	TCONS_00026830	19	+	35414102	35417732	3	35414102,35416311,35416827,	35416260,35416353,35417732,	XLOC_013047	Gene_id=XLOC_013047;Gene_name=linc-ZNF30-1;Transcript_id=TCONS_00026830;Transcript_name=linc-ZNF30-1;		Divergent	HumanLincRNACatalog	A_19_P00318559	CQ819097		CQ819097	Hs.533212		XLOC_004323			THC2499521		chr5:27485707-27485766	hs|5p14.1
p8970	A_19_P00318559	0.962307	1.27e-11	p8970	ENST00000588330.1	2	-	6775965	6789461	6	6775965,6778222,6778409,6778848,6779182,6789342,	6776376,6778285,6778493,6778999,6779409,6789461,	ENSG00000236172.2	gene_id "ENSG00000236172.2"; transcript_id "ENST00000588330.1"; gene_type "lincRNA"; gene_status "NOVEL"; gene_name "AC097517.2"; transcript_type "lincRNA"; transcript_status "KNOWN"; transcript_name "AC097517.2-023"; level 2; tag "RNA_Seq_supported_only"; havana_gene "OTTHUMG00000151631.3"; havana_transcript "OTTHUMT00000459439.1";		Intergenic	ENSEMBL	A_19_P00318559	CQ819097		CQ819097	Hs.533212		XLOC_004323			THC2499521		chr5:27485707-27485766	hs|5p14.1
p28044	A_19_P00318559	0.972173	8.59e-13	p28044	nc-HOXC11-115	12	+	52651450	52651749	1	52651450,	52651749,	nc-HOXC11-115	transcript_type=TAR Transcripts		Intergenic	HOX Loci	A_19_P00318559	CQ819097		CQ819097	Hs.533212		XLOC_004323			THC2499521		chr5:27485707-27485766	hs|5p14.1
p11527	A_19_P00318559	0.957809	3.45e-11	p11527	ENST00000483759.2	3	-	140179841	140181667	2	140179841,140181563,	140180219,140181667,	ENSG00000251058.1	gene_id "ENSG00000251058.1"; transcript_id "ENST00000483759.2"; gene_type "antisense"; gene_status "NOVEL"; gene_name "RP11-68L1.1"; transcript_type "antisense"; transcript_status "KNOWN"; transcript_name "RP11-68L1.1-001"; level 1; tag "basic"; tag "exp_conf"; havana_gene "OTTHUMG00000160141.1"; havana_transcript "OTTHUMT00000359395.1";		Intronic	ENSEMBL	A_19_P00318559	CQ819097		CQ819097	Hs.533212		XLOC_004323			THC2499521		chr5:27485707-27485766	hs|5p14.1
p4086	A_19_P00318559	0.962136	1.32e-11	p4086	ENST00000441617.1	13	-	88237112	88323514	3	88237112,88267817,88323090,	88237335,88268010,88323514,	ENSG00000228824.1	gene_id "ENSG00000228824.1"; transcript_id "ENST00000441617.1"; gene_type "processed_transcript"; gene_status "NOVEL"; gene_name "MIR4500HG"; transcript_type "processed_transcript"; transcript_status "KNOWN"; transcript_name "MIR4500HG-002"; level 2; havana_gene "OTTHUMG00000017166.1"; havana_transcript "OTTHUMT00000045414.1";	MIR4500HG	Intergenic	ENSEMBL	A_19_P00318559	CQ819097		CQ819097	Hs.533212		XLOC_004323			THC2499521		chr5:27485707-27485766	hs|5p14.1
p16181	A_19_P00318559	0.952524	9.79e-11	p16181	ENST00000522622.1	8	+	58173784	58179172	3	58173784,58174092,58177899,	58173898,58175676,58179172,	ENSG00000253614.1	gene_id "ENSG00000253614.1"; transcript_id "ENST00000522622.1"; gene_type "lincRNA"; gene_status "NOVEL"; gene_name "RP11-513O17.3"; transcript_type "lincRNA"; transcript_status "KNOWN"; transcript_name "RP11-513O17.3-001"; level 2; tag "basic"; havana_gene "OTTHUMG00000164423.1"; havana_transcript "OTTHUMT00000378703.1";		Intergenic	ENSEMBL	A_19_P00318559	CQ819097		CQ819097	Hs.533212		XLOC_004323			THC2499521		chr5:27485707-27485766	hs|5p14.1
p10008	A_19_P00318559	0.968546	2.55e-12	p10008	ENST00000437751.1	2	+	132160473	132166622	4	132160473,132162785,132165035,132165417,	132160824,132163020,132165105,132166622,	ENSG00000223631.1	gene_id "ENSG00000223631.1"; transcript_id "ENST00000437751.1"; gene_type "lincRNA"; gene_status "NOVEL"; gene_name "AC073869.19"; transcript_type "lincRNA"; transcript_status "KNOWN"; transcript_name "AC073869.19-001"; level 2; tag "basic"; havana_gene "OTTHUMG00000153602.1"; havana_transcript "OTTHUMT00000331804.1";		Intergenic	ENSEMBL	A_19_P00318559	CQ819097		CQ819097	Hs.533212		XLOC_004323			THC2499521		chr5:27485707-27485766	hs|5p14.1
p19292	A_19_P00318559	0.953952	7.48e-11	p19292	TCONS_00022707	14	-	36516919	36518080	2	36516919,36517935,	36517150,36518080,	XLOC_010995	Gene_id=XLOC_010995;Gene_name=linc-RALGAPA1-1;Transcript_id=TCONS_00022707;Transcript_name=linc-RALGAPA1-1;		Intergenic	HumanLincRNACatalog	A_19_P00318559	CQ819097		CQ819097	Hs.533212		XLOC_004323			THC2499521		chr5:27485707-27485766	hs|5p14.1
p12697	A_19_P00318559	0.95999	2.16e-11	p12697	ENST00000511279.1	4	+	42708123	42709352	2	42708123,42708454,	42708353,42709352,	ENSG00000251517.1	gene_id "ENSG00000251517.1"; transcript_id "ENST00000511279.1"; gene_type "lincRNA"; gene_status "NOVEL"; gene_name "RP11-109E24.1"; transcript_type "lincRNA"; transcript_status "KNOWN"; transcript_name "RP11-109E24.1-001"; level 2; tag "basic"; havana_gene "OTTHUMG00000161042.1"; havana_transcript "OTTHUMT00000363529.1";		Intergenic	ENSEMBL	A_19_P00318559	CQ819097		CQ819097	Hs.533212		XLOC_004323			THC2499521		chr5:27485707-27485766	hs|5p14.1
p25325	A_19_P00318559	0.974212	4.36e-13	p25325	XR_108581.1	5	-	2303833	2312315	3	2303833,2311018,2312292,	2304078,2311194,2312315,	LOC100506858	ID=rna11583;Name=XR_108581.1;Parent=gene9538;Dbxref=GeneID:100506858,Genbank:XR_108581.1;gbkey=misc_RNA;product=uncharacterized LOC100506858;transcript_id=XR_108581.1|ID=gene9538;Name=LOC100506858;Dbxref=GeneID:100506858;gbkey=Gene;gene=LOC100506858		Intergenic	RefSeq	A_19_P00318559	CQ819097		CQ819097	Hs.533212		XLOC_004323			THC2499521		chr5:27485707-27485766	hs|5p14.1
p37379_v4	A_19_P00318559	0.966893	4.02e-12	p37379_v4	ENST00000438418.3	chr3	+	18504302	18507501	3	18504302,18505778,18507454,	18505037,18505831,18507501,	ENSG00000228956.4	gene_id "ENSG00000228956.4"; transcript_id "ENST00000438418.3"; gene_type "processed_transcript"; gene_status "NOVEL"; gene_name "AC144521.1"; transcript_type "retained_intron"; transcript_status "KNOWN"; transcript_name "AC144521.1-002"; level 2; havana_gene "OTTHUMG00000155346.6"; havana_transcript "OTTHUMT00000339551.3";			ENSEMBL	A_19_P00318559	CQ819097		CQ819097	Hs.533212		XLOC_004323			THC2499521		chr5:27485707-27485766	hs|5p14.1
p11585	A_19_P00318559	0.95354	8.09e-11	p11585	ENST00000492553.1	3	-	162917364	163021110	8	162917364,162917661,162919325,162937888,162967052,162992983,162996297,163021025,	162917542,162917739,162919405,162937975,162967162,162993107,162996391,163021110,	ENSG00000241369.1	gene_id "ENSG00000241369.1"; transcript_id "ENST00000492553.1"; gene_type "lincRNA"; gene_status "NOVEL"; gene_name "CT64"; transcript_type "lincRNA"; transcript_status "KNOWN"; transcript_name "CT64-004"; level 2; havana_gene "OTTHUMG00000158021.3"; havana_transcript "OTTHUMT00000350012.2";	CT64	Intergenic	ENSEMBL	A_19_P00318559	CQ819097		CQ819097	Hs.533212		XLOC_004323			THC2499521		chr5:27485707-27485766	hs|5p14.1
p14985	A_19_P00318559	0.959808	2.25e-11	p14985	ENST00000476561.2	7	-	76875656	76887440	4	76875656,76884642,76886517,76887223,	76875804,76884792,76886572,76887440,	ENSG00000250990.1	gene_id "ENSG00000250990.1"; transcript_id "ENST00000476561.2"; gene_type "antisense"; gene_status "NOVEL"; gene_name "AC073635.5"; transcript_type "antisense"; transcript_status "KNOWN"; transcript_name "AC073635.5-001"; level 2; tag "basic"; havana_gene "OTTHUMG00000155740.16"; havana_transcript "OTTHUMT00000341603.2";		Antisense	ENSEMBL	A_19_P00318559	CQ819097		CQ819097	Hs.533212		XLOC_004323			THC2499521		chr5:27485707-27485766	hs|5p14.1
p29913	A_19_P00318559	0.960237	2.04e-11	p29913	TCONS_00010430	5	-	103216168	103227087	3	103216168,103222041,103227032,	103217665,103222168,103227087,	XLOC_004945	Gene_id=XLOC_004945;Gene_name=linc-NUDT12-5;Transcript_id=TCONS_00010430;Transcript_name=linc-NUDT12-5;		Intergenic	HumanLincRNACatalog	A_19_P00318559	CQ819097		CQ819097	Hs.533212		XLOC_004323			THC2499521		chr5:27485707-27485766	hs|5p14.1
p9548	A_19_P00318559	0.950337	1.46e-10	p9548	ENST00000596829.1	2	-	220411932	220412380	1	220411932,	220412380,	ENSG00000268896.1	gene_id "ENSG00000268896.1"; transcript_id "ENST00000596829.1"; gene_type "antisense"; gene_status "NOVEL"; gene_name "RP11-256I23.1"; transcript_type "antisense"; transcript_status "KNOWN"; transcript_name "RP11-256I23.1-001"; level 2; tag "basic"; havana_gene "OTTHUMG00000183008.1"; havana_transcript "OTTHUMT00000464656.1";		Antisense	ENSEMBL	A_19_P00318559	CQ819097		CQ819097	Hs.533212		XLOC_004323			THC2499521		chr5:27485707-27485766	hs|5p14.1
p19016	A_19_P00318559	0.950972	1.3e-10	p19016	TCONS_00021475	13	-	40768645	40794639	6	40768645,40771404,40771901,40778464,40781035,40794573,	40770528,40771548,40772014,40778655,40781189,40794639,	XLOC_010577	Gene_id=XLOC_010577;Gene_name=linc-LHFP-1;Transcript_id=TCONS_00021475;Transcript_name=linc-LHFP-1;		Intergenic	HumanLincRNACatalog	A_19_P00318559	CQ819097		CQ819097	Hs.533212		XLOC_004323			THC2499521		chr5:27485707-27485766	hs|5p14.1
p29659	A_19_P00318559	0.954168	7.17e-11	p29659	TCONS_00022290	13	-	63886241	63902270	3	63886241,63901376,63902186,	63886263,63901488,63902270,	XLOC_010640	Gene_id=XLOC_010640;Gene_name=linc-PCDH20-7;Transcript_id=TCONS_00022290;Transcript_name=linc-PCDH20-7;		Intergenic	HumanLincRNACatalog	A_19_P00318559	CQ819097		CQ819097	Hs.533212		XLOC_004323			THC2499521		chr5:27485707-27485766	hs|5p14.1
p21156	A_19_P00318559	0.955794	5.21e-11	p21156	TCONS_00003738	2	+	75145003	75170618	4	75145003,75158544,75159791,75165434,	75145586,75158667,75159917,75170618,	XLOC_001537	Gene_id=XLOC_001537;Gene_name=linc-POLE4-1;Transcript_id=TCONS_00003738;Transcript_name=linc-POLE4-1;		Intergenic	HumanLincRNACatalog	A_19_P00318559	CQ819097		CQ819097	Hs.533212		XLOC_004323			THC2499521		chr5:27485707-27485766	hs|5p14.1
p4061	A_19_P00318559	0.953532	8.1e-11	p4061	ENST00000417989.1	13	-	53720673	53725943	3	53720673,53722391,53725838,	53721037,53722499,53725943,	ENSG00000237092.1	gene_id "ENSG00000237092.1"; transcript_id "ENST00000417989.1"; gene_type "lincRNA"; gene_status "NOVEL"; gene_name "RP11-24H2.2"; transcript_type "lincRNA"; transcript_status "KNOWN"; transcript_name "RP11-24H2.2-001"; level 2; tag "basic"; havana_gene "OTTHUMG00000016983.1"; havana_transcript "OTTHUMT00000045115.1";		Intergenic	ENSEMBL	A_19_P00318559	CQ819097		CQ819097	Hs.533212		XLOC_004323			THC2499521		chr5:27485707-27485766	hs|5p14.1
p37891_v4	A_19_P00318559	0.964675	7.16e-12	p37891_v4	ENST00000606070.1	chr6	+	108278616	108281190	1	108278616,	108281190,	ENSG00000272476.1	gene_id "ENSG00000272476.1"; transcript_id "ENST00000606070.1"; gene_type "antisense"; gene_status "NOVEL"; gene_name "RP1-191J18.66"; transcript_type "antisense"; transcript_status "KNOWN"; transcript_name "RP1-191J18.66-001"; level 2; tag "basic"; havana_gene "OTTHUMG00000185803.1"; havana_transcript "OTTHUMT00000471328.1";			ENSEMBL	A_19_P00318559	CQ819097		CQ819097	Hs.533212		XLOC_004323			THC2499521		chr5:27485707-27485766	hs|5p14.1
p42593_v4	A_19_P00318559	0.957536	3.65e-11	p42593_v4	XR_242966.1	chr12	+	126650820	126651537	2	126650820,126651421,	126651315,126651537,	none				RefSeq	A_19_P00318559	CQ819097		CQ819097	Hs.533212		XLOC_004323			THC2499521		chr5:27485707-27485766	hs|5p14.1
p23638	A_21_P0005486	0.992067	0	p23638	TCONS_00013751	7	-	27226865	27232305	2	27226865,27232226,	27231685,27232305,	XLOC_006390	Gene_id=XLOC_006390;Gene_name=linc-HOXA11-1;Transcript_id=TCONS_00013751;Transcript_name=linc-HOXA11-1;		Intergenic	HumanLincRNACatalog	A_21_P0005486	THC2773766					XLOC_006390			THC2773766	Q3KII3_PSEPF (Q3KII3) Inner-membrane translocator, partial (6%) [THC2773766]	chr7:027226951-027226892	hs|7p15.2
p9967	A_23_P60130	0.961488	1.54e-11	p9967	ENST00000553319.1	2	+	113998306	113998987	2	113998306,113998777,	113998678,113998987,	ENSG00000258395.1	gene_id "ENSG00000258395.1"; transcript_id "ENST00000553319.1"; gene_type "antisense"; gene_status "NOVEL"; gene_name "RP11-65I12.1"; transcript_type "antisense"; transcript_status "KNOWN"; transcript_name "RP11-65I12.1-001"; level 2; tag "basic"; havana_gene "OTTHUMG00000171056.1"; havana_transcript "OTTHUMT00000411450.1";		Intronic	ENSEMBL	A_23_P60130	NM_052886	NM_052886	NM_052886	Hs.201083	114569	MAL2	mal, T-cell differentiation protein 2 (gene/pseudogene)		THC2469077	Homo sapiens mal, T-cell differentiation protein 2 (gene/pseudogene) (MAL2), mRNA [NM_052886]	chr8:120257557-120257616	hs|8q24.12
p20703	A_23_P60130	0.959818	2.24e-11	p20703	TCONS_00026830	19	+	35414102	35417732	3	35414102,35416311,35416827,	35416260,35416353,35417732,	XLOC_013047	Gene_id=XLOC_013047;Gene_name=linc-ZNF30-1;Transcript_id=TCONS_00026830;Transcript_name=linc-ZNF30-1;		Divergent	HumanLincRNACatalog	A_23_P60130	NM_052886	NM_052886	NM_052886	Hs.201083	114569	MAL2	mal, T-cell differentiation protein 2 (gene/pseudogene)		THC2469077	Homo sapiens mal, T-cell differentiation protein 2 (gene/pseudogene) (MAL2), mRNA [NM_052886]	chr8:120257557-120257616	hs|8q24.12
p28044	A_23_P60130	0.956384	4.63e-11	p28044	nc-HOXC11-115	12	+	52651450	52651749	1	52651450,	52651749,	nc-HOXC11-115	transcript_type=TAR Transcripts		Intergenic	HOX Loci	A_23_P60130	NM_052886	NM_052886	NM_052886	Hs.201083	114569	MAL2	mal, T-cell differentiation protein 2 (gene/pseudogene)		THC2469077	Homo sapiens mal, T-cell differentiation protein 2 (gene/pseudogene) (MAL2), mRNA [NM_052886]	chr8:120257557-120257616	hs|8q24.12
p16181	A_23_P60130	0.96045	1.95e-11	p16181	ENST00000522622.1	8	+	58173784	58179172	3	58173784,58174092,58177899,	58173898,58175676,58179172,	ENSG00000253614.1	gene_id "ENSG00000253614.1"; transcript_id "ENST00000522622.1"; gene_type "lincRNA"; gene_status "NOVEL"; gene_name "RP11-513O17.3"; transcript_type "lincRNA"; transcript_status "KNOWN"; transcript_name "RP11-513O17.3-001"; level 2; tag "basic"; havana_gene "OTTHUMG00000164423.1"; havana_transcript "OTTHUMT00000378703.1";		Intergenic	ENSEMBL	A_23_P60130	NM_052886	NM_052886	NM_052886	Hs.201083	114569	MAL2	mal, T-cell differentiation protein 2 (gene/pseudogene)		THC2469077	Homo sapiens mal, T-cell differentiation protein 2 (gene/pseudogene) (MAL2), mRNA [NM_052886]	chr8:120257557-120257616	hs|8q24.12
p12697	A_23_P60130	0.963809	8.87e-12	p12697	ENST00000511279.1	4	+	42708123	42709352	2	42708123,42708454,	42708353,42709352,	ENSG00000251517.1	gene_id "ENSG00000251517.1"; transcript_id "ENST00000511279.1"; gene_type "lincRNA"; gene_status "NOVEL"; gene_name "RP11-109E24.1"; transcript_type "lincRNA"; transcript_status "KNOWN"; transcript_name "RP11-109E24.1-001"; level 2; tag "basic"; havana_gene "OTTHUMG00000161042.1"; havana_transcript "OTTHUMT00000363529.1";		Intergenic	ENSEMBL	A_23_P60130	NM_052886	NM_052886	NM_052886	Hs.201083	114569	MAL2	mal, T-cell differentiation protein 2 (gene/pseudogene)		THC2469077	Homo sapiens mal, T-cell differentiation protein 2 (gene/pseudogene) (MAL2), mRNA [NM_052886]	chr8:120257557-120257616	hs|8q24.12
p26880	A_23_P60130	0.951143	1.26e-10	p26880	HIT000017500	6	+	27356537	27358713	1	27356537,	27358713,	HIX0005661	None		Antisense	H-InvDB	A_23_P60130	NM_052886	NM_052886	NM_052886	Hs.201083	114569	MAL2	mal, T-cell differentiation protein 2 (gene/pseudogene)		THC2469077	Homo sapiens mal, T-cell differentiation protein 2 (gene/pseudogene) (MAL2), mRNA [NM_052886]	chr8:120257557-120257616	hs|8q24.12
p25325	A_23_P60130	0.968408	2.65e-12	p25325	XR_108581.1	5	-	2303833	2312315	3	2303833,2311018,2312292,	2304078,2311194,2312315,	LOC100506858	ID=rna11583;Name=XR_108581.1;Parent=gene9538;Dbxref=GeneID:100506858,Genbank:XR_108581.1;gbkey=misc_RNA;product=uncharacterized LOC100506858;transcript_id=XR_108581.1|ID=gene9538;Name=LOC100506858;Dbxref=GeneID:100506858;gbkey=Gene;gene=LOC100506858		Intergenic	RefSeq	A_23_P60130	NM_052886	NM_052886	NM_052886	Hs.201083	114569	MAL2	mal, T-cell differentiation protein 2 (gene/pseudogene)		THC2469077	Homo sapiens mal, T-cell differentiation protein 2 (gene/pseudogene) (MAL2), mRNA [NM_052886]	chr8:120257557-120257616	hs|8q24.12
p37379_v4	A_23_P60130	0.978549	8.44e-14	p37379_v4	ENST00000438418.3	chr3	+	18504302	18507501	3	18504302,18505778,18507454,	18505037,18505831,18507501,	ENSG00000228956.4	gene_id "ENSG00000228956.4"; transcript_id "ENST00000438418.3"; gene_type "processed_transcript"; gene_status "NOVEL"; gene_name "AC144521.1"; transcript_type "retained_intron"; transcript_status "KNOWN"; transcript_name "AC144521.1-002"; level 2; havana_gene "OTTHUMG00000155346.6"; havana_transcript "OTTHUMT00000339551.3";			ENSEMBL	A_23_P60130	NM_052886	NM_052886	NM_052886	Hs.201083	114569	MAL2	mal, T-cell differentiation protein 2 (gene/pseudogene)		THC2469077	Homo sapiens mal, T-cell differentiation protein 2 (gene/pseudogene) (MAL2), mRNA [NM_052886]	chr8:120257557-120257616	hs|8q24.12
p14985	A_23_P60130	0.954958	6.15e-11	p14985	ENST00000476561.2	7	-	76875656	76887440	4	76875656,76884642,76886517,76887223,	76875804,76884792,76886572,76887440,	ENSG00000250990.1	gene_id "ENSG00000250990.1"; transcript_id "ENST00000476561.2"; gene_type "antisense"; gene_status "NOVEL"; gene_name "AC073635.5"; transcript_type "antisense"; transcript_status "KNOWN"; transcript_name "AC073635.5-001"; level 2; tag "basic"; havana_gene "OTTHUMG00000155740.16"; havana_transcript "OTTHUMT00000341603.2";		Antisense	ENSEMBL	A_23_P60130	NM_052886	NM_052886	NM_052886	Hs.201083	114569	MAL2	mal, T-cell differentiation protein 2 (gene/pseudogene)		THC2469077	Homo sapiens mal, T-cell differentiation protein 2 (gene/pseudogene) (MAL2), mRNA [NM_052886]	chr8:120257557-120257616	hs|8q24.12
p29913	A_23_P60130	0.955311	5.74e-11	p29913	TCONS_00010430	5	-	103216168	103227087	3	103216168,103222041,103227032,	103217665,103222168,103227087,	XLOC_004945	Gene_id=XLOC_004945;Gene_name=linc-NUDT12-5;Transcript_id=TCONS_00010430;Transcript_name=linc-NUDT12-5;		Intergenic	HumanLincRNACatalog	A_23_P60130	NM_052886	NM_052886	NM_052886	Hs.201083	114569	MAL2	mal, T-cell differentiation protein 2 (gene/pseudogene)		THC2469077	Homo sapiens mal, T-cell differentiation protein 2 (gene/pseudogene) (MAL2), mRNA [NM_052886]	chr8:120257557-120257616	hs|8q24.12
p3301	A_33_P3238425	0.950177	1.5e-10	p3301	ENST00000548702.1	12	-	76087789	76092596	4	76087789,76088379,76088636,76092486,	76088131,76088550,76088755,76092596,	ENSG00000258088.1	gene_id "ENSG00000258088.1"; transcript_id "ENST00000548702.1"; gene_type "processed_transcript"; gene_status "NOVEL"; gene_name "RP11-114H23.2"; transcript_type "processed_transcript"; transcript_status "KNOWN"; transcript_name "RP11-114H23.2-001"; level 2; tag "basic"; havana_gene "OTTHUMG00000169779.1"; havana_transcript "OTTHUMT00000405842.1";		Intergenic	ENSEMBL	A_33_P3238425	NM_207420	NM_207420	NM_207420	Hs.531239	155184	SLC2A7	solute carrier family 2 (facilitated glucose transporter), member 7	ENST00000400906	NP1214268	Homo sapiens solute carrier family 2 (facilitated glucose transporter), member 7 (SLC2A7), mRNA [NM_207420]	chr1:9063458-9063399	hs|1p36.23
p28044	A_23_P140342	0.95813	3.23e-11	p28044	nc-HOXC11-115	12	+	52651450	52651749	1	52651450,	52651749,	nc-HOXC11-115	transcript_type=TAR Transcripts		Intergenic	HOX Loci	A_23_P140342	NM_032135	NM_032135	NM_032135	Hs.307086	84075	FSCB	fibrous sheath CABYR binding protein	ENST00000537803	NP814222	Homo sapiens fibrous sheath CABYR binding protein (FSCB), mRNA [NM_032135]	chr14:44973873-44973814	hs|14q21.2
p11527	A_23_P140342	0.953864	7.6e-11	p11527	ENST00000483759.2	3	-	140179841	140181667	2	140179841,140181563,	140180219,140181667,	ENSG00000251058.1	gene_id "ENSG00000251058.1"; transcript_id "ENST00000483759.2"; gene_type "antisense"; gene_status "NOVEL"; gene_name "RP11-68L1.1"; transcript_type "antisense"; transcript_status "KNOWN"; transcript_name "RP11-68L1.1-001"; level 1; tag "basic"; tag "exp_conf"; havana_gene "OTTHUMG00000160141.1"; havana_transcript "OTTHUMT00000359395.1";		Intronic	ENSEMBL	A_23_P140342	NM_032135	NM_032135	NM_032135	Hs.307086	84075	FSCB	fibrous sheath CABYR binding protein	ENST00000537803	NP814222	Homo sapiens fibrous sheath CABYR binding protein (FSCB), mRNA [NM_032135]	chr14:44973873-44973814	hs|14q21.2
p4086	A_23_P140342	0.956011	4.99e-11	p4086	ENST00000441617.1	13	-	88237112	88323514	3	88237112,88267817,88323090,	88237335,88268010,88323514,	ENSG00000228824.1	gene_id "ENSG00000228824.1"; transcript_id "ENST00000441617.1"; gene_type "processed_transcript"; gene_status "NOVEL"; gene_name "MIR4500HG"; transcript_type "processed_transcript"; transcript_status "KNOWN"; transcript_name "MIR4500HG-002"; level 2; havana_gene "OTTHUMG00000017166.1"; havana_transcript "OTTHUMT00000045414.1";	MIR4500HG	Intergenic	ENSEMBL	A_23_P140342	NM_032135	NM_032135	NM_032135	Hs.307086	84075	FSCB	fibrous sheath CABYR binding protein	ENST00000537803	NP814222	Homo sapiens fibrous sheath CABYR binding protein (FSCB), mRNA [NM_032135]	chr14:44973873-44973814	hs|14q21.2
p42746_v4	A_23_P140342	0.964373	7.72e-12	p42746_v4	XR_243060.1	chr13	-	100504862	100609401	8	100504862,100507620,100510360,100510944,100512280,100516495,100518769,100609336,	100507464,100507698,100510446,100511071,100512430,100516667,100518843,100609401,	none				RefSeq	A_23_P140342	NM_032135	NM_032135	NM_032135	Hs.307086	84075	FSCB	fibrous sheath CABYR binding protein	ENST00000537803	NP814222	Homo sapiens fibrous sheath CABYR binding protein (FSCB), mRNA [NM_032135]	chr14:44973873-44973814	hs|14q21.2
p16181	A_23_P140342	0.971617	1.02e-12	p16181	ENST00000522622.1	8	+	58173784	58179172	3	58173784,58174092,58177899,	58173898,58175676,58179172,	ENSG00000253614.1	gene_id "ENSG00000253614.1"; transcript_id "ENST00000522622.1"; gene_type "lincRNA"; gene_status "NOVEL"; gene_name "RP11-513O17.3"; transcript_type "lincRNA"; transcript_status "KNOWN"; transcript_name "RP11-513O17.3-001"; level 2; tag "basic"; havana_gene "OTTHUMG00000164423.1"; havana_transcript "OTTHUMT00000378703.1";		Intergenic	ENSEMBL	A_23_P140342	NM_032135	NM_032135	NM_032135	Hs.307086	84075	FSCB	fibrous sheath CABYR binding protein	ENST00000537803	NP814222	Homo sapiens fibrous sheath CABYR binding protein (FSCB), mRNA [NM_032135]	chr14:44973873-44973814	hs|14q21.2
p10008	A_23_P140342	0.963241	1.02e-11	p10008	ENST00000437751.1	2	+	132160473	132166622	4	132160473,132162785,132165035,132165417,	132160824,132163020,132165105,132166622,	ENSG00000223631.1	gene_id "ENSG00000223631.1"; transcript_id "ENST00000437751.1"; gene_type "lincRNA"; gene_status "NOVEL"; gene_name "AC073869.19"; transcript_type "lincRNA"; transcript_status "KNOWN"; transcript_name "AC073869.19-001"; level 2; tag "basic"; havana_gene "OTTHUMG00000153602.1"; havana_transcript "OTTHUMT00000331804.1";		Intergenic	ENSEMBL	A_23_P140342	NM_032135	NM_032135	NM_032135	Hs.307086	84075	FSCB	fibrous sheath CABYR binding protein	ENST00000537803	NP814222	Homo sapiens fibrous sheath CABYR binding protein (FSCB), mRNA [NM_032135]	chr14:44973873-44973814	hs|14q21.2
p16319	A_23_P140342	0.954013	7.39e-11	p16319	ENST00000503718.2	8	+	104133259	104145194	2	104133259,104144820,	104133441,104145194,	ENSG00000250929.2	gene_id "ENSG00000250929.2"; transcript_id "ENST00000503718.2"; gene_type "antisense"; gene_status "NOVEL"; gene_name "KB-1639H6.4"; transcript_type "antisense"; transcript_status "KNOWN"; transcript_name "KB-1639H6.4-001"; level 1; tag "basic"; tag "exp_conf"; havana_gene "OTTHUMG00000164764.1"; havana_transcript "OTTHUMT00000380119.1";	KB-1639H6.4	Intergenic	ENSEMBL	A_23_P140342	NM_032135	NM_032135	NM_032135	Hs.307086	84075	FSCB	fibrous sheath CABYR binding protein	ENST00000537803	NP814222	Homo sapiens fibrous sheath CABYR binding protein (FSCB), mRNA [NM_032135]	chr14:44973873-44973814	hs|14q21.2
p3305	A_23_P140342	0.972058	8.91e-13	p3305	ENST00000547569.1	12	-	78820605	78836732	3	78820605,78834432,78835920,	78820667,78834568,78836732,	ENSG00000257879.1	gene_id "ENSG00000257879.1"; transcript_id "ENST00000547569.1"; gene_type "processed_transcript"; gene_status "PUTATIVE"; gene_name "RP11-90C1.1"; transcript_type "processed_transcript"; transcript_status "PUTATIVE"; transcript_name "RP11-90C1.1-001"; level 2; tag "basic"; havana_gene "OTTHUMG00000170010.1"; havana_transcript "OTTHUMT00000406851.1";		Intergenic	ENSEMBL	A_23_P140342	NM_032135	NM_032135	NM_032135	Hs.307086	84075	FSCB	fibrous sheath CABYR binding protein	ENST00000537803	NP814222	Homo sapiens fibrous sheath CABYR binding protein (FSCB), mRNA [NM_032135]	chr14:44973873-44973814	hs|14q21.2
p40683_v4	A_23_P140342	0.954455	6.79e-11	p40683_v4	XR_427726.1	chr5	+	67088982	67101066	4	67088982,67093177,67093456,67100473,	67089120,67093335,67093584,67101066,	none				RefSeq	A_23_P140342	NM_032135	NM_032135	NM_032135	Hs.307086	84075	FSCB	fibrous sheath CABYR binding protein	ENST00000537803	NP814222	Homo sapiens fibrous sheath CABYR binding protein (FSCB), mRNA [NM_032135]	chr14:44973873-44973814	hs|14q21.2
p26880	A_23_P140342	0.974891	3.44e-13	p26880	HIT000017500	6	+	27356537	27358713	1	27356537,	27358713,	HIX0005661	None		Antisense	H-InvDB	A_23_P140342	NM_032135	NM_032135	NM_032135	Hs.307086	84075	FSCB	fibrous sheath CABYR binding protein	ENST00000537803	NP814222	Homo sapiens fibrous sheath CABYR binding protein (FSCB), mRNA [NM_032135]	chr14:44973873-44973814	hs|14q21.2
p25325	A_23_P140342	0.954947	6.17e-11	p25325	XR_108581.1	5	-	2303833	2312315	3	2303833,2311018,2312292,	2304078,2311194,2312315,	LOC100506858	ID=rna11583;Name=XR_108581.1;Parent=gene9538;Dbxref=GeneID:100506858,Genbank:XR_108581.1;gbkey=misc_RNA;product=uncharacterized LOC100506858;transcript_id=XR_108581.1|ID=gene9538;Name=LOC100506858;Dbxref=GeneID:100506858;gbkey=Gene;gene=LOC100506858		Intergenic	RefSeq	A_23_P140342	NM_032135	NM_032135	NM_032135	Hs.307086	84075	FSCB	fibrous sheath CABYR binding protein	ENST00000537803	NP814222	Homo sapiens fibrous sheath CABYR binding protein (FSCB), mRNA [NM_032135]	chr14:44973873-44973814	hs|14q21.2
p37379_v4	A_23_P140342	0.957785	3.47e-11	p37379_v4	ENST00000438418.3	chr3	+	18504302	18507501	3	18504302,18505778,18507454,	18505037,18505831,18507501,	ENSG00000228956.4	gene_id "ENSG00000228956.4"; transcript_id "ENST00000438418.3"; gene_type "processed_transcript"; gene_status "NOVEL"; gene_name "AC144521.1"; transcript_type "retained_intron"; transcript_status "KNOWN"; transcript_name "AC144521.1-002"; level 2; havana_gene "OTTHUMG00000155346.6"; havana_transcript "OTTHUMT00000339551.3";			ENSEMBL	A_23_P140342	NM_032135	NM_032135	NM_032135	Hs.307086	84075	FSCB	fibrous sheath CABYR binding protein	ENST00000537803	NP814222	Homo sapiens fibrous sheath CABYR binding protein (FSCB), mRNA [NM_032135]	chr14:44973873-44973814	hs|14q21.2
p14985	A_23_P140342	0.960662	1.86e-11	p14985	ENST00000476561.2	7	-	76875656	76887440	4	76875656,76884642,76886517,76887223,	76875804,76884792,76886572,76887440,	ENSG00000250990.1	gene_id "ENSG00000250990.1"; transcript_id "ENST00000476561.2"; gene_type "antisense"; gene_status "NOVEL"; gene_name "AC073635.5"; transcript_type "antisense"; transcript_status "KNOWN"; transcript_name "AC073635.5-001"; level 2; tag "basic"; havana_gene "OTTHUMG00000155740.16"; havana_transcript "OTTHUMT00000341603.2";		Antisense	ENSEMBL	A_23_P140342	NM_032135	NM_032135	NM_032135	Hs.307086	84075	FSCB	fibrous sheath CABYR binding protein	ENST00000537803	NP814222	Homo sapiens fibrous sheath CABYR binding protein (FSCB), mRNA [NM_032135]	chr14:44973873-44973814	hs|14q21.2
p29913	A_23_P140342	0.955329	5.72e-11	p29913	TCONS_00010430	5	-	103216168	103227087	3	103216168,103222041,103227032,	103217665,103222168,103227087,	XLOC_004945	Gene_id=XLOC_004945;Gene_name=linc-NUDT12-5;Transcript_id=TCONS_00010430;Transcript_name=linc-NUDT12-5;		Intergenic	HumanLincRNACatalog	A_23_P140342	NM_032135	NM_032135	NM_032135	Hs.307086	84075	FSCB	fibrous sheath CABYR binding protein	ENST00000537803	NP814222	Homo sapiens fibrous sheath CABYR binding protein (FSCB), mRNA [NM_032135]	chr14:44973873-44973814	hs|14q21.2
p9548	A_23_P140342	0.968622	2.5e-12	p9548	ENST00000596829.1	2	-	220411932	220412380	1	220411932,	220412380,	ENSG00000268896.1	gene_id "ENSG00000268896.1"; transcript_id "ENST00000596829.1"; gene_type "antisense"; gene_status "NOVEL"; gene_name "RP11-256I23.1"; transcript_type "antisense"; transcript_status "KNOWN"; transcript_name "RP11-256I23.1-001"; level 2; tag "basic"; havana_gene "OTTHUMG00000183008.1"; havana_transcript "OTTHUMT00000464656.1";		Antisense	ENSEMBL	A_23_P140342	NM_032135	NM_032135	NM_032135	Hs.307086	84075	FSCB	fibrous sheath CABYR binding protein	ENST00000537803	NP814222	Homo sapiens fibrous sheath CABYR binding protein (FSCB), mRNA [NM_032135]	chr14:44973873-44973814	hs|14q21.2
p4854	A_23_P140342	0.954182	7.15e-11	p4854	ENST00000555898.1	14	+	65556698	65560588	3	65556698,65557252,65560349,	65556945,65557365,65560588,	ENSG00000259118.1	gene_id "ENSG00000259118.1"; transcript_id "ENST00000555898.1"; gene_type "antisense"; gene_status "NOVEL"; gene_name "RP11-840I19.3"; transcript_type "antisense"; transcript_status "KNOWN"; transcript_name "RP11-840I19.3-002"; level 2; tag "basic"; havana_gene "OTTHUMG00000171594.1"; havana_transcript "OTTHUMT00000414353.1";		Antisense	ENSEMBL	A_23_P140342	NM_032135	NM_032135	NM_032135	Hs.307086	84075	FSCB	fibrous sheath CABYR binding protein	ENST00000537803	NP814222	Homo sapiens fibrous sheath CABYR binding protein (FSCB), mRNA [NM_032135]	chr14:44973873-44973814	hs|14q21.2
p19016	A_23_P140342	0.957563	3.63e-11	p19016	TCONS_00021475	13	-	40768645	40794639	6	40768645,40771404,40771901,40778464,40781035,40794573,	40770528,40771548,40772014,40778655,40781189,40794639,	XLOC_010577	Gene_id=XLOC_010577;Gene_name=linc-LHFP-1;Transcript_id=TCONS_00021475;Transcript_name=linc-LHFP-1;		Intergenic	HumanLincRNACatalog	A_23_P140342	NM_032135	NM_032135	NM_032135	Hs.307086	84075	FSCB	fibrous sheath CABYR binding protein	ENST00000537803	NP814222	Homo sapiens fibrous sheath CABYR binding protein (FSCB), mRNA [NM_032135]	chr14:44973873-44973814	hs|14q21.2
p1310	A_23_P140342	0.977215	1.45e-13	p1310	ENST00000424735.1	1	+	190448135	190449865	2	190448135,190449474,	190448270,190449865,	ENSG00000237457.2	gene_id "ENSG00000237457.2"; transcript_id "ENST00000424735.1"; gene_type "processed_transcript"; gene_status "PUTATIVE"; gene_name "RP11-547I7.2"; transcript_type "processed_transcript"; transcript_status "PUTATIVE"; transcript_name "RP11-547I7.2-001"; level 1; tag "basic"; tag "exp_conf"; havana_gene "OTTHUMG00000035535.1"; havana_transcript "OTTHUMT00000086283.1";		Intergenic	ENSEMBL	A_23_P140342	NM_032135	NM_032135	NM_032135	Hs.307086	84075	FSCB	fibrous sheath CABYR binding protein	ENST00000537803	NP814222	Homo sapiens fibrous sheath CABYR binding protein (FSCB), mRNA [NM_032135]	chr14:44973873-44973814	hs|14q21.2
p12028	A_23_P140342	0.9564	4.61e-11	p12028	ENST00000472890.1	3	+	149956305	149957990	3	149956305,149956721,149957666,	149956389,149956785,149957990,	ENSG00000244541.1	gene_id "ENSG00000244541.1"; transcript_id "ENST00000472890.1"; gene_type "lincRNA"; gene_status "NOVEL"; gene_name "RP11-167H9.6"; transcript_type "lincRNA"; transcript_status "KNOWN"; transcript_name "RP11-167H9.6-002"; level 2; havana_gene "OTTHUMG00000159737.1"; havana_transcript "OTTHUMT00000357111.1";		Intergenic	ENSEMBL	A_23_P140342	NM_032135	NM_032135	NM_032135	Hs.307086	84075	FSCB	fibrous sheath CABYR binding protein	ENST00000537803	NP814222	Homo sapiens fibrous sheath CABYR binding protein (FSCB), mRNA [NM_032135]	chr14:44973873-44973814	hs|14q21.2
p42671_v4	A_23_P140342	0.955227	5.83e-11	p42671_v4	XR_429244.1	chr13	+	51289532	51297285	3	51289532,51293782,51297274,	51290023,51293846,51297285,	none				RefSeq	A_23_P140342	NM_032135	NM_032135	NM_032135	Hs.307086	84075	FSCB	fibrous sheath CABYR binding protein	ENST00000537803	NP814222	Homo sapiens fibrous sheath CABYR binding protein (FSCB), mRNA [NM_032135]	chr14:44973873-44973814	hs|14q21.2
p29659	A_23_P140342	0.954115	7.25e-11	p29659	TCONS_00022290	13	-	63886241	63902270	3	63886241,63901376,63902186,	63886263,63901488,63902270,	XLOC_010640	Gene_id=XLOC_010640;Gene_name=linc-PCDH20-7;Transcript_id=TCONS_00022290;Transcript_name=linc-PCDH20-7;		Intergenic	HumanLincRNACatalog	A_23_P140342	NM_032135	NM_032135	NM_032135	Hs.307086	84075	FSCB	fibrous sheath CABYR binding protein	ENST00000537803	NP814222	Homo sapiens fibrous sheath CABYR binding protein (FSCB), mRNA [NM_032135]	chr14:44973873-44973814	hs|14q21.2
p8506	A_23_P140342	0.960016	2.15e-11	p8506	ENST00000585725.1	19	+	2328616	2338525	2	2328616,2338049,	2328720,2338525,	ENSG00000005206.11	gene_id "ENSG00000005206.11"; transcript_id "ENST00000585725.1"; gene_type "processed_transcript"; gene_status "KNOWN"; gene_name "SPPL2B"; transcript_type "processed_transcript"; transcript_status "KNOWN"; transcript_name "SPPL2B-009"; level 2; havana_gene "OTTHUMG00000180442.3"; havana_transcript "OTTHUMT00000451377.1";	SPPL2B	Antisense	ENSEMBL	A_23_P140342	NM_032135	NM_032135	NM_032135	Hs.307086	84075	FSCB	fibrous sheath CABYR binding protein	ENST00000537803	NP814222	Homo sapiens fibrous sheath CABYR binding protein (FSCB), mRNA [NM_032135]	chr14:44973873-44973814	hs|14q21.2
p18937	A_23_P140342	0.952404	1e-10	p18937	TCONS_00020585	12	+	117101869	117113731	2	117101869,117113409,	117101898,117113731,	XLOC_009899	Gene_id=XLOC_009899;Gene_name=linc-RNFT2-2;Transcript_id=TCONS_00020585;Transcript_name=linc-RNFT2-2;		Intergenic	HumanLincRNACatalog	A_23_P140342	NM_032135	NM_032135	NM_032135	Hs.307086	84075	FSCB	fibrous sheath CABYR binding protein	ENST00000537803	NP814222	Homo sapiens fibrous sheath CABYR binding protein (FSCB), mRNA [NM_032135]	chr14:44973873-44973814	hs|14q21.2
p25948	A_23_P140342	0.974146	4.46e-13	p25948	uc001zhb.2	15	+	32962079	32963900	1	32962079,	32963900,	C15orf45	proteinID=;alignID=uc001zhb.2;kgID=uc001zhb.2;mRNA=BC137374;spID=;refseq=;protAcc=;description=Homo sapiens cDNA FLJ32455 fis, clone SKNMC1000010.;rfamAcc=;tRnaName=;		Intronic	UCSC	A_23_P140342	NM_032135	NM_032135	NM_032135	Hs.307086	84075	FSCB	fibrous sheath CABYR binding protein	ENST00000537803	NP814222	Homo sapiens fibrous sheath CABYR binding protein (FSCB), mRNA [NM_032135]	chr14:44973873-44973814	hs|14q21.2
p26090	A_32_P190951	0.953242	8.56e-11	p26090	uc002sti.1	2	-	89156675	89160274	1	89156675,	89160274,	AK128525	proteinID=;alignID=uc002sti.1;kgID=uc002sti.1;mRNA=AK128525;spID=;refseq=;protAcc=;description=Homo sapiens cDNA FLJ46682 fis, clone TRACH3011082, moderately similar to Ig kappa chain V-III region HAH precursor.;rfamAcc=;tRnaName=;		Intergenic	UCSC	A_32_P190951	ENST00000390622		AY393117	Hs.720818				ENST00000390622	NP403297	immunoglobulin heavy variable 1-46 [Source:HGNC Symbol;Acc:5554] [ENST00000390622]	chr14:106967160-106967101	hs|14q32.33
p41782_v4	A_21_P0003993	0.968194	2.82e-12	p41782_v4	XR_428553.1	chr9	+	76067814	76077171	3	76067814,76072993,76077057,	76067830,76073140,76077171,	none				RefSeq	A_21_P0003993	ENST00000508437		BX115904	Hs.171251		XLOC_004352		ENST00000508437	THC2663347	BX115904 Soares_NFL_T_GBC_S1 Homo sapiens cDNA clone IMAGp998K225152, mRNA sequence [BX115904]	chr5:40267645-40267704	hs|5p13.1
p37763_v4	A_21_P0003993	0.962253	1.29e-11	p37763_v4	ENST00000606285.1	chr6	-	708591	711405	1	708591,	711405,	ENSG00000272463.1	gene_id "ENSG00000272463.1"; transcript_id "ENST00000606285.1"; gene_type "lincRNA"; gene_status "NOVEL"; gene_name "RP11-532F6.3"; transcript_type "lincRNA"; transcript_status "KNOWN"; transcript_name "RP11-532F6.3-001"; level 2; tag "basic"; havana_gene "OTTHUMG00000185335.1"; havana_transcript "OTTHUMT00000470205.1";			ENSEMBL	A_21_P0003993	ENST00000508437		BX115904	Hs.171251		XLOC_004352		ENST00000508437	THC2663347	BX115904 Soares_NFL_T_GBC_S1 Homo sapiens cDNA clone IMAGp998K225152, mRNA sequence [BX115904]	chr5:40267645-40267704	hs|5p13.1
p37083_v4	A_21_P0003993	0.956531	4.49e-11	p37083_v4	ENST00000608035.1	chr1	-	214005883	214014138	4	214005883,214013080,214013850,214014023,	214005965,214013140,214013943,214014138,	ENSG00000230461.4	gene_id "ENSG00000230461.4"; transcript_id "ENST00000608035.1"; gene_type "antisense"; gene_status "NOVEL"; gene_name "PROX1-AS1"; transcript_type "antisense"; transcript_status "KNOWN"; transcript_name "PROX1-AS1-017"; level 2; tag "basic"; havana_gene "OTTHUMG00000036947.5"; havana_transcript "OTTHUMT00000472381.1";			ENSEMBL	A_21_P0003993	ENST00000508437		BX115904	Hs.171251		XLOC_004352		ENST00000508437	THC2663347	BX115904 Soares_NFL_T_GBC_S1 Homo sapiens cDNA clone IMAGp998K225152, mRNA sequence [BX115904]	chr5:40267645-40267704	hs|5p13.1
p8970	A_21_P0003993	0.958919	2.73e-11	p8970	ENST00000588330.1	2	-	6775965	6789461	6	6775965,6778222,6778409,6778848,6779182,6789342,	6776376,6778285,6778493,6778999,6779409,6789461,	ENSG00000236172.2	gene_id "ENSG00000236172.2"; transcript_id "ENST00000588330.1"; gene_type "lincRNA"; gene_status "NOVEL"; gene_name "AC097517.2"; transcript_type "lincRNA"; transcript_status "KNOWN"; transcript_name "AC097517.2-023"; level 2; tag "RNA_Seq_supported_only"; havana_gene "OTTHUMG00000151631.3"; havana_transcript "OTTHUMT00000459439.1";		Intergenic	ENSEMBL	A_21_P0003993	ENST00000508437		BX115904	Hs.171251		XLOC_004352		ENST00000508437	THC2663347	BX115904 Soares_NFL_T_GBC_S1 Homo sapiens cDNA clone IMAGp998K225152, mRNA sequence [BX115904]	chr5:40267645-40267704	hs|5p13.1
p28044	A_21_P0003993	0.967062	3.85e-12	p28044	nc-HOXC11-115	12	+	52651450	52651749	1	52651450,	52651749,	nc-HOXC11-115	transcript_type=TAR Transcripts		Intergenic	HOX Loci	A_21_P0003993	ENST00000508437		BX115904	Hs.171251		XLOC_004352		ENST00000508437	THC2663347	BX115904 Soares_NFL_T_GBC_S1 Homo sapiens cDNA clone IMAGp998K225152, mRNA sequence [BX115904]	chr5:40267645-40267704	hs|5p13.1
p11527	A_21_P0003993	0.962262	1.29e-11	p11527	ENST00000483759.2	3	-	140179841	140181667	2	140179841,140181563,	140180219,140181667,	ENSG00000251058.1	gene_id "ENSG00000251058.1"; transcript_id "ENST00000483759.2"; gene_type "antisense"; gene_status "NOVEL"; gene_name "RP11-68L1.1"; transcript_type "antisense"; transcript_status "KNOWN"; transcript_name "RP11-68L1.1-001"; level 1; tag "basic"; tag "exp_conf"; havana_gene "OTTHUMG00000160141.1"; havana_transcript "OTTHUMT00000359395.1";		Intronic	ENSEMBL	A_21_P0003993	ENST00000508437		BX115904	Hs.171251		XLOC_004352		ENST00000508437	THC2663347	BX115904 Soares_NFL_T_GBC_S1 Homo sapiens cDNA clone IMAGp998K225152, mRNA sequence [BX115904]	chr5:40267645-40267704	hs|5p13.1
p4086	A_21_P0003993	0.977484	1.3e-13	p4086	ENST00000441617.1	13	-	88237112	88323514	3	88237112,88267817,88323090,	88237335,88268010,88323514,	ENSG00000228824.1	gene_id "ENSG00000228824.1"; transcript_id "ENST00000441617.1"; gene_type "processed_transcript"; gene_status "NOVEL"; gene_name "MIR4500HG"; transcript_type "processed_transcript"; transcript_status "KNOWN"; transcript_name "MIR4500HG-002"; level 2; havana_gene "OTTHUMG00000017166.1"; havana_transcript "OTTHUMT00000045414.1";	MIR4500HG	Intergenic	ENSEMBL	A_21_P0003993	ENST00000508437		BX115904	Hs.171251		XLOC_004352		ENST00000508437	THC2663347	BX115904 Soares_NFL_T_GBC_S1 Homo sapiens cDNA clone IMAGp998K225152, mRNA sequence [BX115904]	chr5:40267645-40267704	hs|5p13.1
p43585_v4	A_21_P0003993	0.959592	2.36e-11	p43585_v4	XR_430184.1	chr19	+	20359223	20361196	3	20359223,20359866,20361009,	20359256,20359993,20361196,	none				RefSeq	A_21_P0003993	ENST00000508437		BX115904	Hs.171251		XLOC_004352		ENST00000508437	THC2663347	BX115904 Soares_NFL_T_GBC_S1 Homo sapiens cDNA clone IMAGp998K225152, mRNA sequence [BX115904]	chr5:40267645-40267704	hs|5p13.1
p9854	A_21_P0003993	0.950407	1.44e-10	p9854	ENST00000496886.1	2	+	74213652	74220867	2	74213652,74220338,	74213833,74220867,	ENSG00000255989.1	gene_id "ENSG00000255989.1"; transcript_id "ENST00000496886.1"; gene_type "lincRNA"; gene_status "NOVEL"; gene_name "RP11-711M9.1"; transcript_type "lincRNA"; transcript_status "KNOWN"; transcript_name "RP11-711M9.1-001"; level 2; tag "basic"; havana_gene "OTTHUMG00000169198.1"; havana_transcript "OTTHUMT00000402849.1";		Intergenic	ENSEMBL	A_21_P0003993	ENST00000508437		BX115904	Hs.171251		XLOC_004352		ENST00000508437	THC2663347	BX115904 Soares_NFL_T_GBC_S1 Homo sapiens cDNA clone IMAGp998K225152, mRNA sequence [BX115904]	chr5:40267645-40267704	hs|5p13.1
p16181	A_21_P0003993	0.964368	7.73e-12	p16181	ENST00000522622.1	8	+	58173784	58179172	3	58173784,58174092,58177899,	58173898,58175676,58179172,	ENSG00000253614.1	gene_id "ENSG00000253614.1"; transcript_id "ENST00000522622.1"; gene_type "lincRNA"; gene_status "NOVEL"; gene_name "RP11-513O17.3"; transcript_type "lincRNA"; transcript_status "KNOWN"; transcript_name "RP11-513O17.3-001"; level 2; tag "basic"; havana_gene "OTTHUMG00000164423.1"; havana_transcript "OTTHUMT00000378703.1";		Intergenic	ENSEMBL	A_21_P0003993	ENST00000508437		BX115904	Hs.171251		XLOC_004352		ENST00000508437	THC2663347	BX115904 Soares_NFL_T_GBC_S1 Homo sapiens cDNA clone IMAGp998K225152, mRNA sequence [BX115904]	chr5:40267645-40267704	hs|5p13.1
p10008	A_21_P0003993	0.977881	1.11e-13	p10008	ENST00000437751.1	2	+	132160473	132166622	4	132160473,132162785,132165035,132165417,	132160824,132163020,132165105,132166622,	ENSG00000223631.1	gene_id "ENSG00000223631.1"; transcript_id "ENST00000437751.1"; gene_type "lincRNA"; gene_status "NOVEL"; gene_name "AC073869.19"; transcript_type "lincRNA"; transcript_status "KNOWN"; transcript_name "AC073869.19-001"; level 2; tag "basic"; havana_gene "OTTHUMG00000153602.1"; havana_transcript "OTTHUMT00000331804.1";		Intergenic	ENSEMBL	A_21_P0003993	ENST00000508437		BX115904	Hs.171251		XLOC_004352		ENST00000508437	THC2663347	BX115904 Soares_NFL_T_GBC_S1 Homo sapiens cDNA clone IMAGp998K225152, mRNA sequence [BX115904]	chr5:40267645-40267704	hs|5p13.1
p16319	A_21_P0003993	0.951203	1.25e-10	p16319	ENST00000503718.2	8	+	104133259	104145194	2	104133259,104144820,	104133441,104145194,	ENSG00000250929.2	gene_id "ENSG00000250929.2"; transcript_id "ENST00000503718.2"; gene_type "antisense"; gene_status "NOVEL"; gene_name "KB-1639H6.4"; transcript_type "antisense"; transcript_status "KNOWN"; transcript_name "KB-1639H6.4-001"; level 1; tag "basic"; tag "exp_conf"; havana_gene "OTTHUMG00000164764.1"; havana_transcript "OTTHUMT00000380119.1";	KB-1639H6.4	Intergenic	ENSEMBL	A_21_P0003993	ENST00000508437		BX115904	Hs.171251		XLOC_004352		ENST00000508437	THC2663347	BX115904 Soares_NFL_T_GBC_S1 Homo sapiens cDNA clone IMAGp998K225152, mRNA sequence [BX115904]	chr5:40267645-40267704	hs|5p13.1
p12697	A_21_P0003993	0.956975	4.1e-11	p12697	ENST00000511279.1	4	+	42708123	42709352	2	42708123,42708454,	42708353,42709352,	ENSG00000251517.1	gene_id "ENSG00000251517.1"; transcript_id "ENST00000511279.1"; gene_type "lincRNA"; gene_status "NOVEL"; gene_name "RP11-109E24.1"; transcript_type "lincRNA"; transcript_status "KNOWN"; transcript_name "RP11-109E24.1-001"; level 2; tag "basic"; havana_gene "OTTHUMG00000161042.1"; havana_transcript "OTTHUMT00000363529.1";		Intergenic	ENSEMBL	A_21_P0003993	ENST00000508437		BX115904	Hs.171251		XLOC_004352		ENST00000508437	THC2663347	BX115904 Soares_NFL_T_GBC_S1 Homo sapiens cDNA clone IMAGp998K225152, mRNA sequence [BX115904]	chr5:40267645-40267704	hs|5p13.1
p13789	A_21_P0003993	0.951556	1.17e-10	p13789	ENST00000513849.1	5	+	94124493	94129304	4	94124493,94125181,94127550,94129046,	94125045,94125306,94128555,94129304,	ENSG00000249175.1	gene_id "ENSG00000249175.1"; transcript_id "ENST00000513849.1"; gene_type "antisense"; gene_status "NOVEL"; gene_name "CTC-484P3.3"; transcript_type "antisense"; transcript_status "KNOWN"; transcript_name "CTC-484P3.3-001"; level 2; tag "basic"; havana_gene "OTTHUMG00000162796.1"; havana_transcript "OTTHUMT00000370412.1";	CTC-484P3.3	Intronic	ENSEMBL	A_21_P0003993	ENST00000508437		BX115904	Hs.171251		XLOC_004352		ENST00000508437	THC2663347	BX115904 Soares_NFL_T_GBC_S1 Homo sapiens cDNA clone IMAGp998K225152, mRNA sequence [BX115904]	chr5:40267645-40267704	hs|5p13.1
p25325	A_21_P0003993	0.982944	1.09e-14	p25325	XR_108581.1	5	-	2303833	2312315	3	2303833,2311018,2312292,	2304078,2311194,2312315,	LOC100506858	ID=rna11583;Name=XR_108581.1;Parent=gene9538;Dbxref=GeneID:100506858,Genbank:XR_108581.1;gbkey=misc_RNA;product=uncharacterized LOC100506858;transcript_id=XR_108581.1|ID=gene9538;Name=LOC100506858;Dbxref=GeneID:100506858;gbkey=Gene;gene=LOC100506858		Intergenic	RefSeq	A_21_P0003993	ENST00000508437		BX115904	Hs.171251		XLOC_004352		ENST00000508437	THC2663347	BX115904 Soares_NFL_T_GBC_S1 Homo sapiens cDNA clone IMAGp998K225152, mRNA sequence [BX115904]	chr5:40267645-40267704	hs|5p13.1
p37379_v4	A_21_P0003993	0.973585	5.4e-13	p37379_v4	ENST00000438418.3	chr3	+	18504302	18507501	3	18504302,18505778,18507454,	18505037,18505831,18507501,	ENSG00000228956.4	gene_id "ENSG00000228956.4"; transcript_id "ENST00000438418.3"; gene_type "processed_transcript"; gene_status "NOVEL"; gene_name "AC144521.1"; transcript_type "retained_intron"; transcript_status "KNOWN"; transcript_name "AC144521.1-002"; level 2; havana_gene "OTTHUMG00000155346.6"; havana_transcript "OTTHUMT00000339551.3";			ENSEMBL	A_21_P0003993	ENST00000508437		BX115904	Hs.171251		XLOC_004352		ENST00000508437	THC2663347	BX115904 Soares_NFL_T_GBC_S1 Homo sapiens cDNA clone IMAGp998K225152, mRNA sequence [BX115904]	chr5:40267645-40267704	hs|5p13.1
p11585	A_21_P0003993	0.96217	1.31e-11	p11585	ENST00000492553.1	3	-	162917364	163021110	8	162917364,162917661,162919325,162937888,162967052,162992983,162996297,163021025,	162917542,162917739,162919405,162937975,162967162,162993107,162996391,163021110,	ENSG00000241369.1	gene_id "ENSG00000241369.1"; transcript_id "ENST00000492553.1"; gene_type "lincRNA"; gene_status "NOVEL"; gene_name "CT64"; transcript_type "lincRNA"; transcript_status "KNOWN"; transcript_name "CT64-004"; level 2; havana_gene "OTTHUMG00000158021.3"; havana_transcript "OTTHUMT00000350012.2";	CT64	Intergenic	ENSEMBL	A_21_P0003993	ENST00000508437		BX115904	Hs.171251		XLOC_004352		ENST00000508437	THC2663347	BX115904 Soares_NFL_T_GBC_S1 Homo sapiens cDNA clone IMAGp998K225152, mRNA sequence [BX115904]	chr5:40267645-40267704	hs|5p13.1
p36270_v4	A_21_P0003993	0.950694	1.37e-10	p36270_v4	TCONS_00016273	9	-	12098713	12139044	3	12098713,12116820,12139006,	12099015,12116865,12139044,	XLOC_007648	Gene_id=XLOC_007648;Gene_name=linc-PTPRD-6;Transcript_id=TCONS_00016273;Transcript_name=linc-PTPRD-6;		Intergenic	HumanLincRNACatalog	A_21_P0003993	ENST00000508437		BX115904	Hs.171251		XLOC_004352		ENST00000508437	THC2663347	BX115904 Soares_NFL_T_GBC_S1 Homo sapiens cDNA clone IMAGp998K225152, mRNA sequence [BX115904]	chr5:40267645-40267704	hs|5p13.1
p1046	A_21_P0003993	0.95914	2.6e-11	p1046	ENST00000419658.1	1	+	83373244	83463244	4	83373244,83418354,83462397,83463155,	83373265,83418520,83462459,83463244,	ENSG00000230817.1	gene_id "ENSG00000230817.1"; transcript_id "ENST00000419658.1"; gene_type "lincRNA"; gene_status "NOVEL"; gene_name "RP4-601K24.1"; transcript_type "lincRNA"; transcript_status "KNOWN"; transcript_name "RP4-601K24.1-002"; level 2; havana_gene "OTTHUMG00000009769.1"; havana_transcript "OTTHUMT00000026938.1";		Intergenic	ENSEMBL	A_21_P0003993	ENST00000508437		BX115904	Hs.171251		XLOC_004352		ENST00000508437	THC2663347	BX115904 Soares_NFL_T_GBC_S1 Homo sapiens cDNA clone IMAGp998K225152, mRNA sequence [BX115904]	chr5:40267645-40267704	hs|5p13.1
p9510	A_21_P0003993	0.96039	1.97e-11	p9510	ENST00000419860.1	2	-	205092859	205099708	2	205092859,205099514,	205093206,205099708,	ENSG00000237271.1	gene_id "ENSG00000237271.1"; transcript_id "ENST00000419860.1"; gene_type "lincRNA"; gene_status "NOVEL"; gene_name "AC009498.1"; transcript_type "lincRNA"; transcript_status "KNOWN"; transcript_name "AC009498.1-001"; level 2; tag "basic"; havana_gene "OTTHUMG00000154544.1"; havana_transcript "OTTHUMT00000335870.1";		Intergenic	ENSEMBL	A_21_P0003993	ENST00000508437		BX115904	Hs.171251		XLOC_004352		ENST00000508437	THC2663347	BX115904 Soares_NFL_T_GBC_S1 Homo sapiens cDNA clone IMAGp998K225152, mRNA sequence [BX115904]	chr5:40267645-40267704	hs|5p13.1
p29913	A_21_P0003993	0.962419	1.24e-11	p29913	TCONS_00010430	5	-	103216168	103227087	3	103216168,103222041,103227032,	103217665,103222168,103227087,	XLOC_004945	Gene_id=XLOC_004945;Gene_name=linc-NUDT12-5;Transcript_id=TCONS_00010430;Transcript_name=linc-NUDT12-5;		Intergenic	HumanLincRNACatalog	A_21_P0003993	ENST00000508437		BX115904	Hs.171251		XLOC_004352		ENST00000508437	THC2663347	BX115904 Soares_NFL_T_GBC_S1 Homo sapiens cDNA clone IMAGp998K225152, mRNA sequence [BX115904]	chr5:40267645-40267704	hs|5p13.1
p19016	A_21_P0003993	0.97305	6.46e-13	p19016	TCONS_00021475	13	-	40768645	40794639	6	40768645,40771404,40771901,40778464,40781035,40794573,	40770528,40771548,40772014,40778655,40781189,40794639,	XLOC_010577	Gene_id=XLOC_010577;Gene_name=linc-LHFP-1;Transcript_id=TCONS_00021475;Transcript_name=linc-LHFP-1;		Intergenic	HumanLincRNACatalog	A_21_P0003993	ENST00000508437		BX115904	Hs.171251		XLOC_004352		ENST00000508437	THC2663347	BX115904 Soares_NFL_T_GBC_S1 Homo sapiens cDNA clone IMAGp998K225152, mRNA sequence [BX115904]	chr5:40267645-40267704	hs|5p13.1
p37891_v4	A_21_P0003993	0.954986	6.12e-11	p37891_v4	ENST00000606070.1	chr6	+	108278616	108281190	1	108278616,	108281190,	ENSG00000272476.1	gene_id "ENSG00000272476.1"; transcript_id "ENST00000606070.1"; gene_type "antisense"; gene_status "NOVEL"; gene_name "RP1-191J18.66"; transcript_type "antisense"; transcript_status "KNOWN"; transcript_name "RP1-191J18.66-001"; level 2; tag "basic"; havana_gene "OTTHUMG00000185803.1"; havana_transcript "OTTHUMT00000471328.1";			ENSEMBL	A_21_P0003993	ENST00000508437		BX115904	Hs.171251		XLOC_004352		ENST00000508437	THC2663347	BX115904 Soares_NFL_T_GBC_S1 Homo sapiens cDNA clone IMAGp998K225152, mRNA sequence [BX115904]	chr5:40267645-40267704	hs|5p13.1
p44526_v4	A_33_P3301075	0.959519	2.39e-11	p44526_v4	uc021thc.2	chr16	+	32914930	33208857	10	32914930,32926541,32926650,32926654,32926748,33006685,33006959,33102384,33102890,33208845,	32915005,32926648,32926654,32926700,32926779,33006749,33006964,33102398,33102897,33208857,	abParts				UCSC	A_33_P3301075	ENST00000390615	XM_003403831	XM_003403831	Hs.703889				ENST00000390615	NP240776	immunoglobulin heavy variable 3-33 [Source:HGNC Symbol;Acc:5596] [ENST00000390615]	chr14:106815814-106815755	hs|14q32.33
p4713	A_33_P3301075	0.956117	4.89e-11	p4713	ENST00000460164.1	14	-	106110832	106114892	2	106110832,106114662,	106111126,106114892,	ENSG00000253364.1	gene_id "ENSG00000253364.1"; transcript_id "ENST00000460164.1"; gene_type "lincRNA"; gene_status "NOVEL"; gene_name "RP11-731F5.2"; transcript_type "lincRNA"; transcript_status "KNOWN"; transcript_name "RP11-731F5.2-002"; level 2; havana_gene "OTTHUMG00000164792.1"; havana_transcript "OTTHUMT00000380291.1";		Intergenic	ENSEMBL	A_33_P3301075	ENST00000390615	XM_003403831	XM_003403831	Hs.703889				ENST00000390615	NP240776	immunoglobulin heavy variable 3-33 [Source:HGNC Symbol;Acc:5596] [ENST00000390615]	chr14:106815814-106815755	hs|14q32.33
p26090	A_33_P3301075	0.975833	2.45e-13	p26090	uc002sti.1	2	-	89156675	89160274	1	89156675,	89160274,	AK128525	proteinID=;alignID=uc002sti.1;kgID=uc002sti.1;mRNA=AK128525;spID=;refseq=;protAcc=;description=Homo sapiens cDNA FLJ46682 fis, clone TRACH3011082, moderately similar to Ig kappa chain V-III region HAH precursor.;rfamAcc=;tRnaName=;		Intergenic	UCSC	A_33_P3301075	ENST00000390615	XM_003403831	XM_003403831	Hs.703889				ENST00000390615	NP240776	immunoglobulin heavy variable 3-33 [Source:HGNC Symbol;Acc:5596] [ENST00000390615]	chr14:106815814-106815755	hs|14q32.33
p25902	A_33_P3301075	0.955578	5.44e-11	p25902	uc001ysg.1	14	-	106209113	106214314	2	106209113,106213662,	106209407,106214314,	IGHCgamma1	proteinID=;alignID=uc001ysg.1;kgID=uc001ysg.1;mRNA=X17676;spID=;refseq=;protAcc=;description=Homo sapiens fusion RNA for switch circle transcript (Igamma1 - Cmu) in t(11;14) mantle cell lymphoma.;rfamAcc=;tRnaName=;		Intergenic	UCSC	A_33_P3301075	ENST00000390615	XM_003403831	XM_003403831	Hs.703889				ENST00000390615	NP240776	immunoglobulin heavy variable 3-33 [Source:HGNC Symbol;Acc:5596] [ENST00000390615]	chr14:106815814-106815755	hs|14q32.33
p9967	A_33_P3318606	0.951139	1.26e-10	p9967	ENST00000553319.1	2	+	113998306	113998987	2	113998306,113998777,	113998678,113998987,	ENSG00000258395.1	gene_id "ENSG00000258395.1"; transcript_id "ENST00000553319.1"; gene_type "antisense"; gene_status "NOVEL"; gene_name "RP11-65I12.1"; transcript_type "antisense"; transcript_status "KNOWN"; transcript_name "RP11-65I12.1-001"; level 2; tag "basic"; havana_gene "OTTHUMG00000171056.1"; havana_transcript "OTTHUMT00000411450.1";		Intronic	ENSEMBL	A_33_P3318606	BC034544		BC034544	Hs.30965	25759	SHC2	SHC (Src homology 2 domain containing) transforming protein 2		THC2616981	Homo sapiens SHC (Src homology 2 domain containing) transforming protein 2, mRNA (cDNA clone IMAGE:4752153), with apparent retained intron. [BC034544]	chr19:422813-422754	hs|19p13.3
p14985	A_33_P3318606	0.954012	7.39e-11	p14985	ENST00000476561.2	7	-	76875656	76887440	4	76875656,76884642,76886517,76887223,	76875804,76884792,76886572,76887440,	ENSG00000250990.1	gene_id "ENSG00000250990.1"; transcript_id "ENST00000476561.2"; gene_type "antisense"; gene_status "NOVEL"; gene_name "AC073635.5"; transcript_type "antisense"; transcript_status "KNOWN"; transcript_name "AC073635.5-001"; level 2; tag "basic"; havana_gene "OTTHUMG00000155740.16"; havana_transcript "OTTHUMT00000341603.2";		Antisense	ENSEMBL	A_33_P3318606	BC034544		BC034544	Hs.30965	25759	SHC2	SHC (Src homology 2 domain containing) transforming protein 2		THC2616981	Homo sapiens SHC (Src homology 2 domain containing) transforming protein 2, mRNA (cDNA clone IMAGE:4752153), with apparent retained intron. [BC034544]	chr19:422813-422754	hs|19p13.3
p44526_v4	A_24_P101642	0.9889	2.22e-16	p44526_v4	uc021thc.2	chr16	+	32914930	33208857	10	32914930,32926541,32926650,32926654,32926748,33006685,33006959,33102384,33102890,33208845,	32915005,32926648,32926654,32926700,32926779,33006749,33006964,33102398,33102897,33208857,	abParts				UCSC	A_24_P101642	XM_001718104	XM_001718104	XM_001718104		401847	LOC401847	ig heavy chain V-III region VH26-like		NP109842	PREDICTED: Homo sapiens ig heavy chain V-III region VH26-like (LOC401847), mRNA [XM_001718104]	chr16:33605576-33605635	hs|16p11.2
p4713	A_24_P101642	0.971705	9.97e-13	p4713	ENST00000460164.1	14	-	106110832	106114892	2	106110832,106114662,	106111126,106114892,	ENSG00000253364.1	gene_id "ENSG00000253364.1"; transcript_id "ENST00000460164.1"; gene_type "lincRNA"; gene_status "NOVEL"; gene_name "RP11-731F5.2"; transcript_type "lincRNA"; transcript_status "KNOWN"; transcript_name "RP11-731F5.2-002"; level 2; havana_gene "OTTHUMG00000164792.1"; havana_transcript "OTTHUMT00000380291.1";		Intergenic	ENSEMBL	A_24_P101642	XM_001718104	XM_001718104	XM_001718104		401847	LOC401847	ig heavy chain V-III region VH26-like		NP109842	PREDICTED: Homo sapiens ig heavy chain V-III region VH26-like (LOC401847), mRNA [XM_001718104]	chr16:33605576-33605635	hs|16p11.2
p25902	A_24_P101642	0.965596	5.66e-12	p25902	uc001ysg.1	14	-	106209113	106214314	2	106209113,106213662,	106209407,106214314,	IGHCgamma1	proteinID=;alignID=uc001ysg.1;kgID=uc001ysg.1;mRNA=X17676;spID=;refseq=;protAcc=;description=Homo sapiens fusion RNA for switch circle transcript (Igamma1 - Cmu) in t(11;14) mantle cell lymphoma.;rfamAcc=;tRnaName=;		Intergenic	UCSC	A_24_P101642	XM_001718104	XM_001718104	XM_001718104		401847	LOC401847	ig heavy chain V-III region VH26-like		NP109842	PREDICTED: Homo sapiens ig heavy chain V-III region VH26-like (LOC401847), mRNA [XM_001718104]	chr16:33605576-33605635	hs|16p11.2
p43585_v4	A_21_P0008797	0.968009	2.97e-12	p43585_v4	XR_430184.1	chr19	+	20359223	20361196	3	20359223,20359866,20361009,	20359256,20359993,20361196,	none				RefSeq	A_21_P0008797	THC2701769					XLOC_011603			THC2701769	Q9YJT2_HBV (Q9YJT2) X protein precursor, partial (10%) [THC2701769]	chr15:098538526-098538467	hs|15q26.3
p42746_v4	A_21_P0008797	0.968787	2.38e-12	p42746_v4	XR_243060.1	chr13	-	100504862	100609401	8	100504862,100507620,100510360,100510944,100512280,100516495,100518769,100609336,	100507464,100507698,100510446,100511071,100512430,100516667,100518843,100609401,	none				RefSeq	A_21_P0008797	THC2701769					XLOC_011603			THC2701769	Q9YJT2_HBV (Q9YJT2) X protein precursor, partial (10%) [THC2701769]	chr15:098538526-098538467	hs|15q26.3
p36270_v4	A_21_P0008797	0.953436	8.25e-11	p36270_v4	TCONS_00016273	9	-	12098713	12139044	3	12098713,12116820,12139006,	12099015,12116865,12139044,	XLOC_007648	Gene_id=XLOC_007648;Gene_name=linc-PTPRD-6;Transcript_id=TCONS_00016273;Transcript_name=linc-PTPRD-6;		Intergenic	HumanLincRNACatalog	A_21_P0008797	THC2701769					XLOC_011603			THC2701769	Q9YJT2_HBV (Q9YJT2) X protein precursor, partial (10%) [THC2701769]	chr15:098538526-098538467	hs|15q26.3
p8506	A_21_P0008797	0.968997	2.25e-12	p8506	ENST00000585725.1	19	+	2328616	2338525	2	2328616,2338049,	2328720,2338525,	ENSG00000005206.11	gene_id "ENSG00000005206.11"; transcript_id "ENST00000585725.1"; gene_type "processed_transcript"; gene_status "KNOWN"; gene_name "SPPL2B"; transcript_type "processed_transcript"; transcript_status "KNOWN"; transcript_name "SPPL2B-009"; level 2; havana_gene "OTTHUMG00000180442.3"; havana_transcript "OTTHUMT00000451377.1";	SPPL2B	Antisense	ENSEMBL	A_21_P0008797	THC2701769					XLOC_011603			THC2701769	Q9YJT2_HBV (Q9YJT2) X protein precursor, partial (10%) [THC2701769]	chr15:098538526-098538467	hs|15q26.3
p18937	A_21_P0008797	0.958654	2.89e-11	p18937	TCONS_00020585	12	+	117101869	117113731	2	117101869,117113409,	117101898,117113731,	XLOC_009899	Gene_id=XLOC_009899;Gene_name=linc-RNFT2-2;Transcript_id=TCONS_00020585;Transcript_name=linc-RNFT2-2;		Intergenic	HumanLincRNACatalog	A_21_P0008797	THC2701769					XLOC_011603			THC2701769	Q9YJT2_HBV (Q9YJT2) X protein precursor, partial (10%) [THC2701769]	chr15:098538526-098538467	hs|15q26.3
p8609	A_33_P3291732	0.986614	1.33e-15	p8609	ENST00000595892.1	19	+	17516549	17524112	3	17516549,17523905,17524029,	17517105,17523913,17524112,	ENSG00000269640.1	gene_id "ENSG00000269640.1"; transcript_id "ENST00000595892.1"; gene_type "lincRNA"; gene_status "NOVEL"; gene_name "CTD-2521M24.9"; transcript_type "lincRNA"; transcript_status "KNOWN"; transcript_name "CTD-2521M24.9-003"; level 2; havana_gene "OTTHUMG00000182856.1"; havana_transcript "OTTHUMT00000463997.1";	CTD-2521M24.9	Divergent	ENSEMBL	A_33_P3291732	ENST00000529490	XR_111839	XR_111839	Hs.729686	93343	FAM125A	family with sequence similarity 125, member A	ENST00000529490	THC2553025	family with sequence similarity 125, member A [Source:HGNC Symbol;Acc:25153] [ENST00000529490]	chr19:17517045-17517104	hs|19p13.11
p37763_v4	A_21_P0012356	0.965394	5.96e-12	p37763_v4	ENST00000606285.1	chr6	-	708591	711405	1	708591,	711405,	ENSG00000272463.1	gene_id "ENSG00000272463.1"; transcript_id "ENST00000606285.1"; gene_type "lincRNA"; gene_status "NOVEL"; gene_name "RP11-532F6.3"; transcript_type "lincRNA"; transcript_status "KNOWN"; transcript_name "RP11-532F6.3-001"; level 2; tag "basic"; havana_gene "OTTHUMG00000185335.1"; havana_transcript "OTTHUMT00000470205.1";			ENSEMBL	A_21_P0012356	BC040576		BC040576	Hs.641946		XLOC_l2_009504			THC2624567	DB448598 RIKEN full-length enriched human cDNA library, testis Homo sapiens cDNA clone H013037H19 5', mRNA sequence [DB448598]	chr22:25677320-25677261	hs|22q11.23
p37083_v4	A_21_P0012356	0.951031	1.29e-10	p37083_v4	ENST00000608035.1	chr1	-	214005883	214014138	4	214005883,214013080,214013850,214014023,	214005965,214013140,214013943,214014138,	ENSG00000230461.4	gene_id "ENSG00000230461.4"; transcript_id "ENST00000608035.1"; gene_type "antisense"; gene_status "NOVEL"; gene_name "PROX1-AS1"; transcript_type "antisense"; transcript_status "KNOWN"; transcript_name "PROX1-AS1-017"; level 2; tag "basic"; havana_gene "OTTHUMG00000036947.5"; havana_transcript "OTTHUMT00000472381.1";			ENSEMBL	A_21_P0012356	BC040576		BC040576	Hs.641946		XLOC_l2_009504			THC2624567	DB448598 RIKEN full-length enriched human cDNA library, testis Homo sapiens cDNA clone H013037H19 5', mRNA sequence [DB448598]	chr22:25677320-25677261	hs|22q11.23
p20703	A_21_P0012356	0.950503	1.41e-10	p20703	TCONS_00026830	19	+	35414102	35417732	3	35414102,35416311,35416827,	35416260,35416353,35417732,	XLOC_013047	Gene_id=XLOC_013047;Gene_name=linc-ZNF30-1;Transcript_id=TCONS_00026830;Transcript_name=linc-ZNF30-1;		Divergent	HumanLincRNACatalog	A_21_P0012356	BC040576		BC040576	Hs.641946		XLOC_l2_009504			THC2624567	DB448598 RIKEN full-length enriched human cDNA library, testis Homo sapiens cDNA clone H013037H19 5', mRNA sequence [DB448598]	chr22:25677320-25677261	hs|22q11.23
p22381	A_21_P0012356	0.95145	1.19e-10	p22381	TCONS_00008650	4	-	174374163	174442111	3	174374163,174387054,174440129,	174375225,174387128,174442111,	XLOC_004166	Gene_id=XLOC_004166;Gene_name=linc-SCRG1-1;Transcript_id=TCONS_00008650;Transcript_name=linc-SCRG1-1;		Intergenic	HumanLincRNACatalog	A_21_P0012356	BC040576		BC040576	Hs.641946		XLOC_l2_009504			THC2624567	DB448598 RIKEN full-length enriched human cDNA library, testis Homo sapiens cDNA clone H013037H19 5', mRNA sequence [DB448598]	chr22:25677320-25677261	hs|22q11.23
p9585	A_21_P0012356	0.970026	1.66e-12	p9585	ENST00000439336.1	2	-	234602079	234617345	2	234602079,234617086,	234602483,234617345,	ENSG00000224814.1	gene_id "ENSG00000224814.1"; transcript_id "ENST00000439336.1"; gene_type "antisense"; gene_status "NOVEL"; gene_name "AC114812.8"; transcript_type "antisense"; transcript_status "KNOWN"; transcript_name "AC114812.8-001"; level 2; tag "basic"; havana_gene "OTTHUMG00000059036.1"; havana_transcript "OTTHUMT00000130645.1";		Intronic	ENSEMBL	A_21_P0012356	BC040576		BC040576	Hs.641946		XLOC_l2_009504			THC2624567	DB448598 RIKEN full-length enriched human cDNA library, testis Homo sapiens cDNA clone H013037H19 5', mRNA sequence [DB448598]	chr22:25677320-25677261	hs|22q11.23
p11308	A_21_P0012356	0.959706	2.3e-11	p11308	ENST00000595975.1	3	-	15480152	15482101	2	15480152,15481941,	15480884,15482101,	ENSG00000249786.2	gene_id "ENSG00000249786.2"; transcript_id "ENST00000595975.1"; gene_type "antisense"; gene_status "NOVEL"; gene_name "EAF1-AS1"; transcript_type "antisense"; transcript_status "KNOWN"; transcript_name "EAF1-AS1-004"; level 2; tag "RNA_Seq_supported_only"; tag "basic"; havana_gene "OTTHUMG00000129858.5"; havana_transcript "OTTHUMT00000461141.1";	EAF1-AS1	Antisense	ENSEMBL	A_21_P0012356	BC040576		BC040576	Hs.641946		XLOC_l2_009504			THC2624567	DB448598 RIKEN full-length enriched human cDNA library, testis Homo sapiens cDNA clone H013037H19 5', mRNA sequence [DB448598]	chr22:25677320-25677261	hs|22q11.23
p37891_v4	A_21_P0012356	0.959019	2.67e-11	p37891_v4	ENST00000606070.1	chr6	+	108278616	108281190	1	108278616,	108281190,	ENSG00000272476.1	gene_id "ENSG00000272476.1"; transcript_id "ENST00000606070.1"; gene_type "antisense"; gene_status "NOVEL"; gene_name "RP1-191J18.66"; transcript_type "antisense"; transcript_status "KNOWN"; transcript_name "RP1-191J18.66-001"; level 2; tag "basic"; havana_gene "OTTHUMG00000185803.1"; havana_transcript "OTTHUMT00000471328.1";			ENSEMBL	A_21_P0012356	BC040576		BC040576	Hs.641946		XLOC_l2_009504			THC2624567	DB448598 RIKEN full-length enriched human cDNA library, testis Homo sapiens cDNA clone H013037H19 5', mRNA sequence [DB448598]	chr22:25677320-25677261	hs|22q11.23
p3377	A_33_P3283611	0.953739	7.79e-11	p3377	ENST00000552784.1	12	-	113345432	113455556	3	113345432,113346391,113455203,	113345562,113346483,113455556,	ENSG00000257452.1	gene_id "ENSG00000257452.1"; transcript_id "ENST00000552784.1"; gene_type "antisense"; gene_status "NOVEL"; gene_name "RP1-71H24.1"; transcript_type "antisense"; transcript_status "KNOWN"; transcript_name "RP1-71H24.1-001"; level 2; tag "basic"; havana_gene "OTTHUMG00000169793.1"; havana_transcript "OTTHUMT00000405897.1";		Antisense	ENSEMBL	A_33_P3283611	NM_001549	NM_001549	NM_001549	Hs.47338	3437	IFIT3	interferon-induced protein with tetratricopeptide repeats 3	ENST00000543062	THC2785668	Homo sapiens interferon-induced protein with tetratricopeptide repeats 3 (IFIT3), transcript variant 1, mRNA [NM_001549]	chr10:91099762-91099821	hs|10q23.31
p10282	A_33_P3283611	0.951326	1.22e-10	p10282	ENST00000454058.1	2	+	231036838	231038822	2	231036838,231038403,	231036909,231038822,	ENSG00000225963.2	gene_id "ENSG00000225963.2"; transcript_id "ENST00000454058.1"; gene_type "antisense"; gene_status "NOVEL"; gene_name "AC009950.2"; transcript_type "antisense"; transcript_status "KNOWN"; transcript_name "AC009950.2-001"; level 1; tag "basic"; tag "exp_conf"; havana_gene "OTTHUMG00000154963.2"; havana_transcript "OTTHUMT00000337823.1";		Antisense	ENSEMBL	A_33_P3283611	NM_001549	NM_001549	NM_001549	Hs.47338	3437	IFIT3	interferon-induced protein with tetratricopeptide repeats 3	ENST00000543062	THC2785668	Homo sapiens interferon-induced protein with tetratricopeptide repeats 3 (IFIT3), transcript variant 1, mRNA [NM_001549]	chr10:91099762-91099821	hs|10q23.31
p3377	A_23_P132159	0.962376	1.25e-11	p3377	ENST00000552784.1	12	-	113345432	113455556	3	113345432,113346391,113455203,	113345562,113346483,113455556,	ENSG00000257452.1	gene_id "ENSG00000257452.1"; transcript_id "ENST00000552784.1"; gene_type "antisense"; gene_status "NOVEL"; gene_name "RP1-71H24.1"; transcript_type "antisense"; transcript_status "KNOWN"; transcript_name "RP1-71H24.1-001"; level 2; tag "basic"; havana_gene "OTTHUMG00000169793.1"; havana_transcript "OTTHUMT00000405897.1";		Antisense	ENSEMBL	A_23_P132159	NM_017414	NM_017414	NM_017414	Hs.38260	11274	USP18	ubiquitin specific peptidase 18	ENST00000215794	THC2471774	Homo sapiens ubiquitin specific peptidase 18 (USP18), mRNA [NM_017414]	chr22:18659618-18659677	hs|22q11.21
p33629	A_23_P132159	0.992536	1.35e-08	P33629	TCONS_00029753	22	+	18848963	18851914	2	18848963,18851304,	18849246,18851914,	XLOC_014147	Gene_id=XLOC_014147;Gene_name=linc-DGCR6-1;Transcript_id=TCONS_00029753;Transcript_name=linc-DGCR6-1;		Intergenic	HumanLincRNACatalog	A_23_P132159	NM_017414	NM_017414	NM_017414	Hs.38260	11274	USP18	ubiquitin specific peptidase 18	ENST00000215794	THC2471774	Homo sapiens ubiquitin specific peptidase 18 (USP18), mRNA [NM_017414]	chr22:18659618-18659677	hs|22q11.21
RNA96161|RNS_1243_63	A_21_P0012719	0.952751	9.39e-11	RNA96161|RNS_1243_63	RNA96161|RNS_1243_63												http://research.imb.uq.edu.au/rnadb/NoncodingRNASearchV2.zip	A_21_P0012719	ENST00000513211		CX756508	Hs.575118		XLOC_l2_010625		ENST00000513211	THC2615794	AGENCOURT_40982366 NIH_MGC_279 Homo sapiens cDNA clone IMAGE:7777670 3', mRNA sequence [CX756508]	chr4:32147736-32147795	hs|4p15.1
p986	A_21_P0010706	0.978143	9.99e-14	p986	ENST00000424308.1	1	+	59486270	59488692	3	59486270,59487159,59488655,	59486295,59487249,59488692,	ENSG00000230812.1	gene_id "ENSG00000230812.1"; transcript_id "ENST00000424308.1"; gene_type "lincRNA"; gene_status "NOVEL"; gene_name "RP4-794H19.4"; transcript_type "lincRNA"; transcript_status "KNOWN"; transcript_name "RP4-794H19.4-003"; level 2; havana_gene "OTTHUMG00000008373.2"; havana_transcript "OTTHUMT00000023093.1";		Intergenic	ENSEMBL	A_21_P0010706	ENST00000447329		BX099468	Hs.340072		XLOC_l2_000233		ENST00000447329		BX099468 Soares_NFL_T_GBC_S1 Homo sapiens cDNA clone IMAGp998I024538, mRNA sequence [BX099468]	chr1:59487200-59498542	hs|1p32.1
p984	A_21_P0010706	0.988498	4.44e-16	p984	ENST00000447329.1	1	+	59486058	59498735	3	59486058,59487159,59498532,	59486295,59487249,59498735,	ENSG00000230812.1	gene_id "ENSG00000230812.1"; transcript_id "ENST00000447329.1"; gene_type "lincRNA"; gene_status "NOVEL"; gene_name "RP4-794H19.4"; transcript_type "lincRNA"; transcript_status "KNOWN"; transcript_name "RP4-794H19.4-002"; level 2; tag "basic"; havana_gene "OTTHUMG00000008373.2"; havana_transcript "OTTHUMT00000023037.2";		Intergenic	ENSEMBL	A_21_P0010706	ENST00000447329		BX099468	Hs.340072		XLOC_l2_000233		ENST00000447329		BX099468 Soares_NFL_T_GBC_S1 Homo sapiens cDNA clone IMAGp998I024538, mRNA sequence [BX099468]	chr1:59487200-59498542	hs|1p32.1
p8171	A_23_P259580	0.951227	1.24e-10	p8171	ENST00000589120.1	19	-	13054931	13055301	2	13054931,13055137,	13055037,13055301,	ENSG00000267458.1	gene_id "ENSG00000267458.1"; transcript_id "ENST00000589120.1"; gene_type "antisense"; gene_status "NOVEL"; gene_name "CTC-425F1.4"; transcript_type "antisense"; transcript_status "KNOWN"; transcript_name "CTC-425F1.4-001"; level 2; tag "basic"; havana_gene "OTTHUMG00000180575.1"; havana_transcript "OTTHUMT00000451958.1";	CTC-425F1.4	Antisense	ENSEMBL	A_23_P259580	NM_172208	NM_172208	NM_172208	Hs.370937	6892	TAPBP	TAP binding protein (tapasin)	ENST00000437741	NP1186276	Homo sapiens TAP binding protein (tapasin) (TAPBP), transcript variant 2, mRNA [NM_172208]	chr6:33281029-33273141	hs|6p21.32
p44526_v4	A_33_P3289246	0.969449	1.97e-12	p44526_v4	uc021thc.2	chr16	+	32914930	33208857	10	32914930,32926541,32926650,32926654,32926748,33006685,33006959,33102384,33102890,33208845,	32915005,32926648,32926654,32926700,32926779,33006749,33006964,33102398,33102897,33208857,	abParts				UCSC	A_33_P3289246	ENST00000390600	XM_003403666	XM_003403666	Hs.720841				ENST00000390600	NP104532	immunoglobulin heavy variable 3-9 [Source:HGNC Symbol;Acc:5628] [ENST00000390600]	chr14:106552343-106552285	hs|14q32.33
p4713	A_33_P3289246	0.969604	1.88e-12	p4713	ENST00000460164.1	14	-	106110832	106114892	2	106110832,106114662,	106111126,106114892,	ENSG00000253364.1	gene_id "ENSG00000253364.1"; transcript_id "ENST00000460164.1"; gene_type "lincRNA"; gene_status "NOVEL"; gene_name "RP11-731F5.2"; transcript_type "lincRNA"; transcript_status "KNOWN"; transcript_name "RP11-731F5.2-002"; level 2; havana_gene "OTTHUMG00000164792.1"; havana_transcript "OTTHUMT00000380291.1";		Intergenic	ENSEMBL	A_33_P3289246	ENST00000390600	XM_003403666	XM_003403666	Hs.720841				ENST00000390600	NP104532	immunoglobulin heavy variable 3-9 [Source:HGNC Symbol;Acc:5628] [ENST00000390600]	chr14:106552343-106552285	hs|14q32.33
p26090	A_33_P3289246	0.987563	6.66e-16	p26090	uc002sti.1	2	-	89156675	89160274	1	89156675,	89160274,	AK128525	proteinID=;alignID=uc002sti.1;kgID=uc002sti.1;mRNA=AK128525;spID=;refseq=;protAcc=;description=Homo sapiens cDNA FLJ46682 fis, clone TRACH3011082, moderately similar to Ig kappa chain V-III region HAH precursor.;rfamAcc=;tRnaName=;		Intergenic	UCSC	A_33_P3289246	ENST00000390600	XM_003403666	XM_003403666	Hs.720841				ENST00000390600	NP104532	immunoglobulin heavy variable 3-9 [Source:HGNC Symbol;Acc:5628] [ENST00000390600]	chr14:106552343-106552285	hs|14q32.33
p25902	A_33_P3289246	0.97024	1.56e-12	p25902	uc001ysg.1	14	-	106209113	106214314	2	106209113,106213662,	106209407,106214314,	IGHCgamma1	proteinID=;alignID=uc001ysg.1;kgID=uc001ysg.1;mRNA=X17676;spID=;refseq=;protAcc=;description=Homo sapiens fusion RNA for switch circle transcript (Igamma1 - Cmu) in t(11;14) mantle cell lymphoma.;rfamAcc=;tRnaName=;		Intergenic	UCSC	A_33_P3289246	ENST00000390600	XM_003403666	XM_003403666	Hs.720841				ENST00000390600	NP104532	immunoglobulin heavy variable 3-9 [Source:HGNC Symbol;Acc:5628] [ENST00000390600]	chr14:106552343-106552285	hs|14q32.33
p15952	A_23_P7250	0.954441	6.8e-11	p15952	ENST00000520785.1	8	-	131904315	131905031	2	131904315,131904902,	131904660,131905031,	ENSG00000253259.1	gene_id "ENSG00000253259.1"; transcript_id "ENST00000520785.1"; gene_type "sense_intronic"; gene_status "NOVEL"; gene_name "RP11-737F9.2"; transcript_type "sense_intronic"; transcript_status "KNOWN"; transcript_name "RP11-737F9.2-001"; level 2; tag "basic"; havana_gene "OTTHUMG00000164757.1"; havana_transcript "OTTHUMT00000380083.1";		Intronic	ENSEMBL	A_23_P7250	NM_001263	NM_001263	NM_001263	Hs.654899	1040	CDS1	CDP-diacylglycerol synthase (phosphatidate cytidylyltransferase) 1	ENST00000295887	THC2470568	Homo sapiens CDP-diacylglycerol synthase (phosphatidate cytidylyltransferase) 1 (CDS1), mRNA [NM_001263]	chr4:85566400-85566459	hs|4q21.23
p11527	A_23_P7250	0.958203	3.18e-11	p11527	ENST00000483759.2	3	-	140179841	140181667	2	140179841,140181563,	140180219,140181667,	ENSG00000251058.1	gene_id "ENSG00000251058.1"; transcript_id "ENST00000483759.2"; gene_type "antisense"; gene_status "NOVEL"; gene_name "RP11-68L1.1"; transcript_type "antisense"; transcript_status "KNOWN"; transcript_name "RP11-68L1.1-001"; level 1; tag "basic"; tag "exp_conf"; havana_gene "OTTHUMG00000160141.1"; havana_transcript "OTTHUMT00000359395.1";		Intronic	ENSEMBL	A_23_P7250	NM_001263	NM_001263	NM_001263	Hs.654899	1040	CDS1	CDP-diacylglycerol synthase (phosphatidate cytidylyltransferase) 1	ENST00000295887	THC2470568	Homo sapiens CDP-diacylglycerol synthase (phosphatidate cytidylyltransferase) 1 (CDS1), mRNA [NM_001263]	chr4:85566400-85566459	hs|4q21.23
p21492	A_23_P7250	0.95797	3.34e-11	p21492	TCONS_00028489	20	+	3792120	3792889	2	3792120,3792833,	3792388,3792889,	XLOC_013445	Gene_id=XLOC_013445;Gene_name=linc-C20orf29-1;Transcript_id=TCONS_00028489;Transcript_name=linc-C20orf29-1;		Intergenic	HumanLincRNACatalog	A_23_P7250	NM_001263	NM_001263	NM_001263	Hs.654899	1040	CDS1	CDP-diacylglycerol synthase (phosphatidate cytidylyltransferase) 1	ENST00000295887	THC2470568	Homo sapiens CDP-diacylglycerol synthase (phosphatidate cytidylyltransferase) 1 (CDS1), mRNA [NM_001263]	chr4:85566400-85566459	hs|4q21.23
p10008	A_23_P7250	0.951844	1.11e-10	p10008	ENST00000437751.1	2	+	132160473	132166622	4	132160473,132162785,132165035,132165417,	132160824,132163020,132165105,132166622,	ENSG00000223631.1	gene_id "ENSG00000223631.1"; transcript_id "ENST00000437751.1"; gene_type "lincRNA"; gene_status "NOVEL"; gene_name "AC073869.19"; transcript_type "lincRNA"; transcript_status "KNOWN"; transcript_name "AC073869.19-001"; level 2; tag "basic"; havana_gene "OTTHUMG00000153602.1"; havana_transcript "OTTHUMT00000331804.1";		Intergenic	ENSEMBL	A_23_P7250	NM_001263	NM_001263	NM_001263	Hs.654899	1040	CDS1	CDP-diacylglycerol synthase (phosphatidate cytidylyltransferase) 1	ENST00000295887	THC2470568	Homo sapiens CDP-diacylglycerol synthase (phosphatidate cytidylyltransferase) 1 (CDS1), mRNA [NM_001263]	chr4:85566400-85566459	hs|4q21.23
p19292	A_23_P7250	0.952656	9.55e-11	p19292	TCONS_00022707	14	-	36516919	36518080	2	36516919,36517935,	36517150,36518080,	XLOC_010995	Gene_id=XLOC_010995;Gene_name=linc-RALGAPA1-1;Transcript_id=TCONS_00022707;Transcript_name=linc-RALGAPA1-1;		Intergenic	HumanLincRNACatalog	A_23_P7250	NM_001263	NM_001263	NM_001263	Hs.654899	1040	CDS1	CDP-diacylglycerol synthase (phosphatidate cytidylyltransferase) 1	ENST00000295887	THC2470568	Homo sapiens CDP-diacylglycerol synthase (phosphatidate cytidylyltransferase) 1 (CDS1), mRNA [NM_001263]	chr4:85566400-85566459	hs|4q21.23
p26880	A_23_P7250	0.961018	1.71e-11	p26880	HIT000017500	6	+	27356537	27358713	1	27356537,	27358713,	HIX0005661	None		Antisense	H-InvDB	A_23_P7250	NM_001263	NM_001263	NM_001263	Hs.654899	1040	CDS1	CDP-diacylglycerol synthase (phosphatidate cytidylyltransferase) 1	ENST00000295887	THC2470568	Homo sapiens CDP-diacylglycerol synthase (phosphatidate cytidylyltransferase) 1 (CDS1), mRNA [NM_001263]	chr4:85566400-85566459	hs|4q21.23
p14985	A_23_P7250	0.950912	1.31e-10	p14985	ENST00000476561.2	7	-	76875656	76887440	4	76875656,76884642,76886517,76887223,	76875804,76884792,76886572,76887440,	ENSG00000250990.1	gene_id "ENSG00000250990.1"; transcript_id "ENST00000476561.2"; gene_type "antisense"; gene_status "NOVEL"; gene_name "AC073635.5"; transcript_type "antisense"; transcript_status "KNOWN"; transcript_name "AC073635.5-001"; level 2; tag "basic"; havana_gene "OTTHUMG00000155740.16"; havana_transcript "OTTHUMT00000341603.2";		Antisense	ENSEMBL	A_23_P7250	NM_001263	NM_001263	NM_001263	Hs.654899	1040	CDS1	CDP-diacylglycerol synthase (phosphatidate cytidylyltransferase) 1	ENST00000295887	THC2470568	Homo sapiens CDP-diacylglycerol synthase (phosphatidate cytidylyltransferase) 1 (CDS1), mRNA [NM_001263]	chr4:85566400-85566459	hs|4q21.23
p11689	A_23_P7250	0.955602	5.42e-11	p11689	ENST00000397644.2	3	-	194019234	194023820	2	194019234,194023545,	194019375,194023820,	ENSG00000214145.2	gene_id "ENSG00000214145.2"; transcript_id "ENST00000397644.2"; gene_type "lincRNA"; gene_status "NOVEL"; gene_name "RP11-513G11.1"; transcript_type "lincRNA"; transcript_status "KNOWN"; transcript_name "RP11-513G11.1-003"; level 2; havana_gene "OTTHUMG00000155982.1"; havana_transcript "OTTHUMT00000342629.1";		Intergenic	ENSEMBL	A_23_P7250	NM_001263	NM_001263	NM_001263	Hs.654899	1040	CDS1	CDP-diacylglycerol synthase (phosphatidate cytidylyltransferase) 1	ENST00000295887	THC2470568	Homo sapiens CDP-diacylglycerol synthase (phosphatidate cytidylyltransferase) 1 (CDS1), mRNA [NM_001263]	chr4:85566400-85566459	hs|4q21.23
p7883	A_23_P7250	0.962837	1.12e-11	p7883	ENST00000577694.1	18	+	5887616	5909121	3	5887616,5889078,5908949,	5887721,5889172,5909121,	ENSG00000264449.1	gene_id "ENSG00000264449.1"; transcript_id "ENST00000577694.1"; gene_type "antisense"; gene_status "NOVEL"; gene_name "RP11-945C19.4"; transcript_type "antisense"; transcript_status "KNOWN"; transcript_name "RP11-945C19.4-003"; level 2; tag "basic"; havana_gene "OTTHUMG00000178433.2"; havana_transcript "OTTHUMT00000442052.1";		Antisense	ENSEMBL	A_23_P7250	NM_001263	NM_001263	NM_001263	Hs.654899	1040	CDS1	CDP-diacylglycerol synthase (phosphatidate cytidylyltransferase) 1	ENST00000295887	THC2470568	Homo sapiens CDP-diacylglycerol synthase (phosphatidate cytidylyltransferase) 1 (CDS1), mRNA [NM_001263]	chr4:85566400-85566459	hs|4q21.23
p29913	A_23_P7250	0.957798	3.46e-11	p29913	TCONS_00010430	5	-	103216168	103227087	3	103216168,103222041,103227032,	103217665,103222168,103227087,	XLOC_004945	Gene_id=XLOC_004945;Gene_name=linc-NUDT12-5;Transcript_id=TCONS_00010430;Transcript_name=linc-NUDT12-5;		Intergenic	HumanLincRNACatalog	A_23_P7250	NM_001263	NM_001263	NM_001263	Hs.654899	1040	CDS1	CDP-diacylglycerol synthase (phosphatidate cytidylyltransferase) 1	ENST00000295887	THC2470568	Homo sapiens CDP-diacylglycerol synthase (phosphatidate cytidylyltransferase) 1 (CDS1), mRNA [NM_001263]	chr4:85566400-85566459	hs|4q21.23
p25537	A_23_P7250	0.952831	9.25e-11	p25537	NR_033343.1	8	+	143751725	143764145	3	143751725,143762744,143763338,	143751986,143762852,143764145,	PSCA	ID=rna19422;Name=NR_033343.1;Parent=gene16422;Dbxref=GeneID:8000,Genbank:NR_033343.1,HGNC:9500,HPRD:03919,MIM:602470;gbkey=misc_RNA;product=prostate stem cell antigen%2C transcript variant 2;transcript_id=NR_033343.1|ID=gene16422;Name=PSCA;Dbxref=GeneID:8000,HGNC:9500,HPRD:03919,MIM:602470;description=prostate stem cell antigen;gbkey=Gene;gene=PSCA;gene_synonym=PRO232		Antisense	RefSeq	A_23_P7250	NM_001263	NM_001263	NM_001263	Hs.654899	1040	CDS1	CDP-diacylglycerol synthase (phosphatidate cytidylyltransferase) 1	ENST00000295887	THC2470568	Homo sapiens CDP-diacylglycerol synthase (phosphatidate cytidylyltransferase) 1 (CDS1), mRNA [NM_001263]	chr4:85566400-85566459	hs|4q21.23
p35901_v4	A_23_P7250	0.953417	8.28e-11	p35901_v4	TCONS_00004130	2	-	8385242	8434806	3	8385242,8427467,8434741,	8385270,8427688,8434806,	XLOC_001974	Gene_id=XLOC_001974;Gene_name=linc-CMPK2-2;Transcript_id=TCONS_00004130;Transcript_name=linc-CMPK2-2;		Intergenic	HumanLincRNACatalog	A_23_P7250	NM_001263	NM_001263	NM_001263	Hs.654899	1040	CDS1	CDP-diacylglycerol synthase (phosphatidate cytidylyltransferase) 1	ENST00000295887	THC2470568	Homo sapiens CDP-diacylglycerol synthase (phosphatidate cytidylyltransferase) 1 (CDS1), mRNA [NM_001263]	chr4:85566400-85566459	hs|4q21.23
p29659	A_23_P7250	0.964242	7.97e-12	p29659	TCONS_00022290	13	-	63886241	63902270	3	63886241,63901376,63902186,	63886263,63901488,63902270,	XLOC_010640	Gene_id=XLOC_010640;Gene_name=linc-PCDH20-7;Transcript_id=TCONS_00022290;Transcript_name=linc-PCDH20-7;		Intergenic	HumanLincRNACatalog	A_23_P7250	NM_001263	NM_001263	NM_001263	Hs.654899	1040	CDS1	CDP-diacylglycerol synthase (phosphatidate cytidylyltransferase) 1	ENST00000295887	THC2470568	Homo sapiens CDP-diacylglycerol synthase (phosphatidate cytidylyltransferase) 1 (CDS1), mRNA [NM_001263]	chr4:85566400-85566459	hs|4q21.23
p4286	A_23_P7250	0.956135	4.87e-11	p4286	ENST00000458480.1	13	+	81857307	81876542	4	81857307,81872738,81873323,81876430,	81857354,81872785,81873407,81876542,	ENSG00000229309.1	gene_id "ENSG00000229309.1"; transcript_id "ENST00000458480.1"; gene_type "lincRNA"; gene_status "NOVEL"; gene_name "RP11-452B18.2"; transcript_type "lincRNA"; transcript_status "KNOWN"; transcript_name "RP11-452B18.2-001"; level 2; tag "basic"; havana_gene "OTTHUMG00000017146.1"; havana_transcript "OTTHUMT00000045393.1";		Intergenic	ENSEMBL	A_23_P7250	NM_001263	NM_001263	NM_001263	Hs.654899	1040	CDS1	CDP-diacylglycerol synthase (phosphatidate cytidylyltransferase) 1	ENST00000295887	THC2470568	Homo sapiens CDP-diacylglycerol synthase (phosphatidate cytidylyltransferase) 1 (CDS1), mRNA [NM_001263]	chr4:85566400-85566459	hs|4q21.23
p3301	A_23_P7250	0.951491	1.18e-10	p3301	ENST00000548702.1	12	-	76087789	76092596	4	76087789,76088379,76088636,76092486,	76088131,76088550,76088755,76092596,	ENSG00000258088.1	gene_id "ENSG00000258088.1"; transcript_id "ENST00000548702.1"; gene_type "processed_transcript"; gene_status "NOVEL"; gene_name "RP11-114H23.2"; transcript_type "processed_transcript"; transcript_status "KNOWN"; transcript_name "RP11-114H23.2-001"; level 2; tag "basic"; havana_gene "OTTHUMG00000169779.1"; havana_transcript "OTTHUMT00000405842.1";		Intergenic	ENSEMBL	A_23_P7250	NM_001263	NM_001263	NM_001263	Hs.654899	1040	CDS1	CDP-diacylglycerol synthase (phosphatidate cytidylyltransferase) 1	ENST00000295887	THC2470568	Homo sapiens CDP-diacylglycerol synthase (phosphatidate cytidylyltransferase) 1 (CDS1), mRNA [NM_001263]	chr4:85566400-85566459	hs|4q21.23
p21156	A_23_P7250	0.967502	3.41e-12	p21156	TCONS_00003738	2	+	75145003	75170618	4	75145003,75158544,75159791,75165434,	75145586,75158667,75159917,75170618,	XLOC_001537	Gene_id=XLOC_001537;Gene_name=linc-POLE4-1;Transcript_id=TCONS_00003738;Transcript_name=linc-POLE4-1;		Intergenic	HumanLincRNACatalog	A_23_P7250	NM_001263	NM_001263	NM_001263	Hs.654899	1040	CDS1	CDP-diacylglycerol synthase (phosphatidate cytidylyltransferase) 1	ENST00000295887	THC2470568	Homo sapiens CDP-diacylglycerol synthase (phosphatidate cytidylyltransferase) 1 (CDS1), mRNA [NM_001263]	chr4:85566400-85566459	hs|4q21.23
p11527	A_33_P3363685	0.95021	1.49e-10	p11527	ENST00000483759.2	3	-	140179841	140181667	2	140179841,140181563,	140180219,140181667,	ENSG00000251058.1	gene_id "ENSG00000251058.1"; transcript_id "ENST00000483759.2"; gene_type "antisense"; gene_status "NOVEL"; gene_name "RP11-68L1.1"; transcript_type "antisense"; transcript_status "KNOWN"; transcript_name "RP11-68L1.1-001"; level 1; tag "basic"; tag "exp_conf"; havana_gene "OTTHUMG00000160141.1"; havana_transcript "OTTHUMT00000359395.1";		Intronic	ENSEMBL	A_33_P3363685	NM_001005160	NM_001005160	NM_001005160	Hs.546593	390054	OR52A5	olfactory receptor, family 52, subfamily A, member 5	ENST00000307388	THC2604295	Homo sapiens olfactory receptor, family 52, subfamily A, member 5 (OR52A5), mRNA [NM_001005160]	chr11:5152987-5152928	hs|11p15.4
p6146	A_33_P3363685	0.954228	7.09e-11	p6146	ENST00000562231.1	16	-	80862631	80926492	3	80862631,80874015,80926401,	80864654,80874119,80926492,	ENSG00000260896.1	gene_id "ENSG00000260896.1"; transcript_id "ENST00000562231.1"; gene_type "lincRNA"; gene_status "NOVEL"; gene_name "RP11-314O13.1"; transcript_type "lincRNA"; transcript_status "KNOWN"; transcript_name "RP11-314O13.1-001"; level 2; tag "basic"; havana_gene "OTTHUMG00000177012.1"; havana_transcript "OTTHUMT00000434799.1";		Intergenic	ENSEMBL	A_33_P3363685	NM_001005160	NM_001005160	NM_001005160	Hs.546593	390054	OR52A5	olfactory receptor, family 52, subfamily A, member 5	ENST00000307388	THC2604295	Homo sapiens olfactory receptor, family 52, subfamily A, member 5 (OR52A5), mRNA [NM_001005160]	chr11:5152987-5152928	hs|11p15.4
p10463	A_33_P3363685	0.957909	3.38e-11	p10463	ENST00000428999.1	20	-	46609231	46617488	2	46609231,46617350,	46609522,46617488,	ENSG00000237423.1	gene_id "ENSG00000237423.1"; transcript_id "ENST00000428999.1"; gene_type "lincRNA"; gene_status "NOVEL"; gene_name "RP11-347D21.3"; transcript_type "lincRNA"; transcript_status "KNOWN"; transcript_name "RP11-347D21.3-001"; level 1; tag "basic"; tag "exp_conf"; havana_gene "OTTHUMG00000032678.1"; havana_transcript "OTTHUMT00000079613.1";		Intergenic	ENSEMBL	A_33_P3363685	NM_001005160	NM_001005160	NM_001005160	Hs.546593	390054	OR52A5	olfactory receptor, family 52, subfamily A, member 5	ENST00000307388	THC2604295	Homo sapiens olfactory receptor, family 52, subfamily A, member 5 (OR52A5), mRNA [NM_001005160]	chr11:5152987-5152928	hs|11p15.4
p22570	A_33_P3363685	0.950383	1.44e-10	p22570	TCONS_00008264	4	+	138871618	138874368	2	138871618,138873473,	138871652,138874368,	XLOC_003706	Gene_id=XLOC_003706;Gene_name=linc-CCRN4L-5;Transcript_id=TCONS_00008264;Transcript_name=linc-CCRN4L-5;		Intergenic	HumanLincRNACatalog	A_33_P3363685	NM_001005160	NM_001005160	NM_001005160	Hs.546593	390054	OR52A5	olfactory receptor, family 52, subfamily A, member 5	ENST00000307388	THC2604295	Homo sapiens olfactory receptor, family 52, subfamily A, member 5 (OR52A5), mRNA [NM_001005160]	chr11:5152987-5152928	hs|11p15.4
p11679	A_33_P3363685	0.966238	4.79e-12	p11679	ENST00000599153.1	3	-	193761485	193767122	2	193761485,193766701,	193761644,193767122,	ENSG00000230102.2	gene_id "ENSG00000230102.2"; transcript_id "ENST00000599153.1"; gene_type "processed_transcript"; gene_status "NOVEL"; gene_name "RP11-407B7.1"; transcript_type "lincRNA"; transcript_status "KNOWN"; transcript_name "RP11-407B7.1-012"; level 2; tag "RNA_Seq_supported_only"; havana_gene "OTTHUMG00000155989.2"; havana_transcript "OTTHUMT00000461507.1";		Intergenic	ENSEMBL	A_33_P3363685	NM_001005160	NM_001005160	NM_001005160	Hs.546593	390054	OR52A5	olfactory receptor, family 52, subfamily A, member 5	ENST00000307388	THC2604295	Homo sapiens olfactory receptor, family 52, subfamily A, member 5 (OR52A5), mRNA [NM_001005160]	chr11:5152987-5152928	hs|11p15.4
p3377	A_33_P3402489	0.957538	3.65e-11	p3377	ENST00000552784.1	12	-	113345432	113455556	3	113345432,113346391,113455203,	113345562,113346483,113455556,	ENSG00000257452.1	gene_id "ENSG00000257452.1"; transcript_id "ENST00000552784.1"; gene_type "antisense"; gene_status "NOVEL"; gene_name "RP1-71H24.1"; transcript_type "antisense"; transcript_status "KNOWN"; transcript_name "RP1-71H24.1-001"; level 2; tag "basic"; havana_gene "OTTHUMG00000169793.1"; havana_transcript "OTTHUMT00000405897.1";		Antisense	ENSEMBL	A_33_P3402489	NM_006187	NM_006187	NM_006187	Hs.528634	4940	OAS3	2'-5'-oligoadenylate synthetase 3, 100kDa	ENST00000228928	THC2473268	Homo sapiens 2'-5'-oligoadenylate synthetase 3, 100kDa (OAS3), mRNA [NM_006187]	chr12:113405902-113405961	hs|12q24.13
p37083_v4	A_33_P3273906	0.967706	3.23e-12	p37083_v4	ENST00000608035.1	chr1	-	214005883	214014138	4	214005883,214013080,214013850,214014023,	214005965,214013140,214013943,214014138,	ENSG00000230461.4	gene_id "ENSG00000230461.4"; transcript_id "ENST00000608035.1"; gene_type "antisense"; gene_status "NOVEL"; gene_name "PROX1-AS1"; transcript_type "antisense"; transcript_status "KNOWN"; transcript_name "PROX1-AS1-017"; level 2; tag "basic"; havana_gene "OTTHUMG00000036947.5"; havana_transcript "OTTHUMT00000472381.1";			ENSEMBL	A_33_P3273906	NM_001004462	NM_001004462	NM_001004462	Hs.553760	390264	OR10G4	olfactory receptor, family 10, subfamily G, member 4	ENST00000320891		Homo sapiens olfactory receptor, family 10, subfamily G, member 4 (OR10G4), mRNA [NM_001004462]	chr11:123887013-123887072	hs|11q24.1
p8970	A_33_P3273906	0.962369	1.25e-11	p8970	ENST00000588330.1	2	-	6775965	6789461	6	6775965,6778222,6778409,6778848,6779182,6789342,	6776376,6778285,6778493,6778999,6779409,6789461,	ENSG00000236172.2	gene_id "ENSG00000236172.2"; transcript_id "ENST00000588330.1"; gene_type "lincRNA"; gene_status "NOVEL"; gene_name "AC097517.2"; transcript_type "lincRNA"; transcript_status "KNOWN"; transcript_name "AC097517.2-023"; level 2; tag "RNA_Seq_supported_only"; havana_gene "OTTHUMG00000151631.3"; havana_transcript "OTTHUMT00000459439.1";		Intergenic	ENSEMBL	A_33_P3273906	NM_001004462	NM_001004462	NM_001004462	Hs.553760	390264	OR10G4	olfactory receptor, family 10, subfamily G, member 4	ENST00000320891		Homo sapiens olfactory receptor, family 10, subfamily G, member 4 (OR10G4), mRNA [NM_001004462]	chr11:123887013-123887072	hs|11q24.1
p10925	A_33_P3273906	0.951937	1.09e-10	p10925	ENST00000446649.1	21	+	47571527	47572561	2	47571527,47572207,	47571673,47572561,	ENSG00000237338.1	gene_id "ENSG00000237338.1"; transcript_id "ENST00000446649.1"; gene_type "antisense"; gene_status "NOVEL"; gene_name "FTCD-AS1"; transcript_type "antisense"; transcript_status "KNOWN"; transcript_name "FTCD-AS1-001"; level 1; tag "basic"; tag "exp_conf"; havana_gene "OTTHUMG00000090486.1"; havana_transcript "OTTHUMT00000206957.1";	FTCD-AS1	Antisense	ENSEMBL	A_33_P3273906	NM_001004462	NM_001004462	NM_001004462	Hs.553760	390264	OR10G4	olfactory receptor, family 10, subfamily G, member 4	ENST00000320891		Homo sapiens olfactory receptor, family 10, subfamily G, member 4 (OR10G4), mRNA [NM_001004462]	chr11:123887013-123887072	hs|11q24.1
p4086	A_33_P3273906	0.954382	6.88e-11	p4086	ENST00000441617.1	13	-	88237112	88323514	3	88237112,88267817,88323090,	88237335,88268010,88323514,	ENSG00000228824.1	gene_id "ENSG00000228824.1"; transcript_id "ENST00000441617.1"; gene_type "processed_transcript"; gene_status "NOVEL"; gene_name "MIR4500HG"; transcript_type "processed_transcript"; transcript_status "KNOWN"; transcript_name "MIR4500HG-002"; level 2; havana_gene "OTTHUMG00000017166.1"; havana_transcript "OTTHUMT00000045414.1";	MIR4500HG	Intergenic	ENSEMBL	A_33_P3273906	NM_001004462	NM_001004462	NM_001004462	Hs.553760	390264	OR10G4	olfactory receptor, family 10, subfamily G, member 4	ENST00000320891		Homo sapiens olfactory receptor, family 10, subfamily G, member 4 (OR10G4), mRNA [NM_001004462]	chr11:123887013-123887072	hs|11q24.1
p6176	A_33_P3273906	0.962039	1.35e-11	p6176	ENST00000565700.1	16	-	84492864	84500967	3	84492864,84495300,84500909,	84494499,84496605,84500967,	ENSG00000261286.1	gene_id "ENSG00000261286.1"; transcript_id "ENST00000565700.1"; gene_type "antisense"; gene_status "NOVEL"; gene_name "RP11-517C16.2"; transcript_type "antisense"; transcript_status "KNOWN"; transcript_name "RP11-517C16.2-001"; level 2; tag "basic"; havana_gene "OTTHUMG00000176738.1"; havana_transcript "OTTHUMT00000433419.1";		Antisense	ENSEMBL	A_33_P3273906	NM_001004462	NM_001004462	NM_001004462	Hs.553760	390264	OR10G4	olfactory receptor, family 10, subfamily G, member 4	ENST00000320891		Homo sapiens olfactory receptor, family 10, subfamily G, member 4 (OR10G4), mRNA [NM_001004462]	chr11:123887013-123887072	hs|11q24.1
p9510	A_33_P3273906	0.965756	5.43e-12	p9510	ENST00000419860.1	2	-	205092859	205099708	2	205092859,205099514,	205093206,205099708,	ENSG00000237271.1	gene_id "ENSG00000237271.1"; transcript_id "ENST00000419860.1"; gene_type "lincRNA"; gene_status "NOVEL"; gene_name "AC009498.1"; transcript_type "lincRNA"; transcript_status "KNOWN"; transcript_name "AC009498.1-001"; level 2; tag "basic"; havana_gene "OTTHUMG00000154544.1"; havana_transcript "OTTHUMT00000335870.1";		Intergenic	ENSEMBL	A_33_P3273906	NM_001004462	NM_001004462	NM_001004462	Hs.553760	390264	OR10G4	olfactory receptor, family 10, subfamily G, member 4	ENST00000320891		Homo sapiens olfactory receptor, family 10, subfamily G, member 4 (OR10G4), mRNA [NM_001004462]	chr11:123887013-123887072	hs|11q24.1
p29625	A_33_P3273906	0.958391	3.05e-11	p29625	TCONS_00019529	11	+	126891703	126969369	6	126891703,126905369,126923232,126950328,126968326,126969168,	126891802,126905571,126923583,126950462,126968500,126969369,	XLOC_009323	Gene_id=XLOC_009323;Gene_name=linc-FLI1-4;Transcript_id=TCONS_00019529;Transcript_name=linc-FLI1-4;		Intergenic	HumanLincRNACatalog	A_33_P3273906	NM_001004462	NM_001004462	NM_001004462	Hs.553760	390264	OR10G4	olfactory receptor, family 10, subfamily G, member 4	ENST00000320891		Homo sapiens olfactory receptor, family 10, subfamily G, member 4 (OR10G4), mRNA [NM_001004462]	chr11:123887013-123887072	hs|11q24.1
p43909_v4	A_33_P3273906	0.954618	6.57e-11	p43909_v4	NR_109967.1	chr22	-	47857047	47882860	3	47857047,47859066,47882478,	47857578,47859137,47882860,	none				RefSeq	A_33_P3273906	NM_001004462	NM_001004462	NM_001004462	Hs.553760	390264	OR10G4	olfactory receptor, family 10, subfamily G, member 4	ENST00000320891		Homo sapiens olfactory receptor, family 10, subfamily G, member 4 (OR10G4), mRNA [NM_001004462]	chr11:123887013-123887072	hs|11q24.1
p21156	A_33_P3273906	0.951884	1.1e-10	p21156	TCONS_00003738	2	+	75145003	75170618	4	75145003,75158544,75159791,75165434,	75145586,75158667,75159917,75170618,	XLOC_001537	Gene_id=XLOC_001537;Gene_name=linc-POLE4-1;Transcript_id=TCONS_00003738;Transcript_name=linc-POLE4-1;		Intergenic	HumanLincRNACatalog	A_33_P3273906	NM_001004462	NM_001004462	NM_001004462	Hs.553760	390264	OR10G4	olfactory receptor, family 10, subfamily G, member 4	ENST00000320891		Homo sapiens olfactory receptor, family 10, subfamily G, member 4 (OR10G4), mRNA [NM_001004462]	chr11:123887013-123887072	hs|11q24.1
p4061	A_33_P3273906	0.962574	1.19e-11	p4061	ENST00000417989.1	13	-	53720673	53725943	3	53720673,53722391,53725838,	53721037,53722499,53725943,	ENSG00000237092.1	gene_id "ENSG00000237092.1"; transcript_id "ENST00000417989.1"; gene_type "lincRNA"; gene_status "NOVEL"; gene_name "RP11-24H2.2"; transcript_type "lincRNA"; transcript_status "KNOWN"; transcript_name "RP11-24H2.2-001"; level 2; tag "basic"; havana_gene "OTTHUMG00000016983.1"; havana_transcript "OTTHUMT00000045115.1";		Intergenic	ENSEMBL	A_33_P3273906	NM_001004462	NM_001004462	NM_001004462	Hs.553760	390264	OR10G4	olfactory receptor, family 10, subfamily G, member 4	ENST00000320891		Homo sapiens olfactory receptor, family 10, subfamily G, member 4 (OR10G4), mRNA [NM_001004462]	chr11:123887013-123887072	hs|11q24.1
p9118	A_33_P3273906	0.962244	1.29e-11	p9118	ENST00000450080.1	2	-	46393927	46395117	2	46393927,46394928,	46394102,46395117,	ENSG00000231336.1	gene_id "ENSG00000231336.1"; transcript_id "ENST00000450080.1"; gene_type "antisense"; gene_status "NOVEL"; gene_name "AC017006.3"; transcript_type "antisense"; transcript_status "KNOWN"; transcript_name "AC017006.3-001"; level 2; tag "basic"; havana_gene "OTTHUMG00000151721.1"; havana_transcript "OTTHUMT00000323643.1";		Intronic	ENSEMBL	A_33_P3273906	NM_001004462	NM_001004462	NM_001004462	Hs.553760	390264	OR10G4	olfactory receptor, family 10, subfamily G, member 4	ENST00000320891		Homo sapiens olfactory receptor, family 10, subfamily G, member 4 (OR10G4), mRNA [NM_001004462]	chr11:123887013-123887072	hs|11q24.1
p11885	A_33_P3273906	0.962814	1.13e-11	p11885	ENST00000466089.1	3	+	94657117	94708914	5	94657117,94699213,94707389,94708172,94708746,	94657170,94699383,94707523,94708278,94708914,	ENSG00000239589.1	gene_id "ENSG00000239589.1"; transcript_id "ENST00000466089.1"; gene_type "lincRNA"; gene_status "NOVEL"; gene_name "RP11-118N24.3"; transcript_type "lincRNA"; transcript_status "KNOWN"; transcript_name "RP11-118N24.3-003"; level 2; havana_gene "OTTHUMG00000159021.2"; havana_transcript "OTTHUMT00000352928.1";		Intergenic	ENSEMBL	A_33_P3273906	NM_001004462	NM_001004462	NM_001004462	Hs.553760	390264	OR10G4	olfactory receptor, family 10, subfamily G, member 4	ENST00000320891		Homo sapiens olfactory receptor, family 10, subfamily G, member 4 (OR10G4), mRNA [NM_001004462]	chr11:123887013-123887072	hs|11q24.1
p22570	A_33_P3273906	0.951353	1.21e-10	p22570	TCONS_00008264	4	+	138871618	138874368	2	138871618,138873473,	138871652,138874368,	XLOC_003706	Gene_id=XLOC_003706;Gene_name=linc-CCRN4L-5;Transcript_id=TCONS_00008264;Transcript_name=linc-CCRN4L-5;		Intergenic	HumanLincRNACatalog	A_33_P3273906	NM_001004462	NM_001004462	NM_001004462	Hs.553760	390264	OR10G4	olfactory receptor, family 10, subfamily G, member 4	ENST00000320891		Homo sapiens olfactory receptor, family 10, subfamily G, member 4 (OR10G4), mRNA [NM_001004462]	chr11:123887013-123887072	hs|11q24.1
p44526_v4	A_24_P510357	0.956366	4.65e-11	p44526_v4	uc021thc.2	chr16	+	32914930	33208857	10	32914930,32926541,32926650,32926654,32926748,33006685,33006959,33102384,33102890,33208845,	32915005,32926648,32926654,32926700,32926779,33006749,33006964,33102398,33102897,33208857,	abParts				UCSC	A_24_P510357	ENST00000390312		S76132	Hs.625768				ENST00000390312	NP1087720	immunoglobulin lambda variable 2-14 [Source:HGNC Symbol;Acc:5888] [ENST00000390312]	chr22:23101631-23101690	hs|22q11.22
p26090	A_24_P510357	0.961675	1.47e-11	p26090	uc002sti.1	2	-	89156675	89160274	1	89156675,	89160274,	AK128525	proteinID=;alignID=uc002sti.1;kgID=uc002sti.1;mRNA=AK128525;spID=;refseq=;protAcc=;description=Homo sapiens cDNA FLJ46682 fis, clone TRACH3011082, moderately similar to Ig kappa chain V-III region HAH precursor.;rfamAcc=;tRnaName=;		Intergenic	UCSC	A_24_P510357	ENST00000390312		S76132	Hs.625768				ENST00000390312	NP1087720	immunoglobulin lambda variable 2-14 [Source:HGNC Symbol;Acc:5888] [ENST00000390312]	chr22:23101631-23101690	hs|22q11.22
p26746	A_24_P408047	0.994935	0	p26746	HIT000071394	19	+	49340353	49340557	1	49340353,	49340557,	HIX0040211	None		Antisense	H-InvDB	A_24_P408047	NM_020904	NM_020904	NM_020904	Hs.9469	57664	PLEKHA4	pleckstrin homology domain containing, family A (phosphoinositide binding specific) member 4	ENST00000263265	THC2716396	Homo sapiens pleckstrin homology domain containing, family A (phosphoinositide binding specific) member 4 (PLEKHA4), transcript variant 1, mRNA [NM_020904]	chr19:49340415-49340356	hs|19q13.33
p6317	A_24_P408047	-0.957563	3.63e-11	p6317	ENST00000338573.5	16	+	21312169	21329269	3	21312169,21327204,21328182,	21312656,21327291,21329269,	ENSG00000189149.7	gene_id "ENSG00000189149.7"; transcript_id "ENST00000338573.5"; gene_type "lincRNA"; gene_status "KNOWN"; gene_name "CRYM-AS1"; transcript_type "lincRNA"; transcript_status "KNOWN"; transcript_name "CRYM-AS1-001"; level 2; havana_gene "OTTHUMG00000156701.2"; havana_transcript "OTTHUMT00000345334.1";	CRYM-AS1	Antisense	ENSEMBL	A_24_P408047	NM_020904	NM_020904	NM_020904	Hs.9469	57664	PLEKHA4	pleckstrin homology domain containing, family A (phosphoinositide binding specific) member 4	ENST00000263265	THC2716396	Homo sapiens pleckstrin homology domain containing, family A (phosphoinositide binding specific) member 4 (PLEKHA4), transcript variant 1, mRNA [NM_020904]	chr19:49340415-49340356	hs|19q13.33
p36723_v4	A_23_P37441	0.954998	6.1e-11	p36723_v4	uc003noi.3	6	+	29894105	29897504	5	29894105,29896233,29896795,29896962,29897178,	29896105,29896350,29896822,29897010,29897504,	BC035647	proteinID=;alignID=uc003noi.3;kgID=uc003noi.3;mRNA=BC035647;spID=;refseq=;protAcc=;description=Homo sapiens cDNA FLJ35602 fis, clone SPLEN2009088, highly similar to HLA CLASS I HISTOCOMPATIBILITY ANTIGEN.;rfamAcc=;tRnaName=;		Intergenic	UCSC	A_23_P37441	NM_004048	NM_004048	NM_004048	Hs.534255	567	B2M	beta-2-microglobulin	ENST00000396754	THC2593660	Homo sapiens beta-2-microglobulin (B2M), mRNA [NM_004048]	chr15:45007773-45007832	hs|15q21.1
p33847	A_23_P37441	0.966347	4.65e-12	p33847	uc011gqu.2	HSCHR6_MHC_MANN_CTG1	+	1188312	1191712	5	1188312,1190441,1191000,1191169,1191386,	1190312,1190555,1191027,1191217,1191712,	AX747809	proteinID=;alignID=uc011gqu.2;kgID=uc011gqu.2;mRNA=AX747809;spID=;refseq=;protAcc=;description=Homo sapiens cDNA FLJ35602 fis, clone SPLEN2009088, highly similar to HLA CLASS I HISTOCOMPATIBILITY ANTIGEN.;rfamAcc=;tRnaName=;		Intergenic	UCSC	A_23_P37441	NM_004048	NM_004048	NM_004048	Hs.534255	567	B2M	beta-2-microglobulin	ENST00000396754	THC2593660	Homo sapiens beta-2-microglobulin (B2M), mRNA [NM_004048]	chr15:45007773-45007832	hs|15q21.1
p44526_v4	A_33_P3379039	0.971227	1.16e-12	p44526_v4	uc021thc.2	chr16	+	32914930	33208857	10	32914930,32926541,32926650,32926654,32926748,33006685,33006959,33102384,33102890,33208845,	32915005,32926648,32926654,32926700,32926779,33006749,33006964,33102398,33102897,33208857,	abParts				UCSC	A_33_P3379039	NM_001178126	NM_001178126	NM_001178126	Hs.449585	100423062	IGLL5	immunoglobulin lambda-like polypeptide 5	ENST00000390321	NP492959	Homo sapiens immunoglobulin lambda-like polypeptide 5 (IGLL5), transcript variant 1, mRNA [NM_001178126]	chr22:23237630-23237689	hs|22q11.22
p4713	A_33_P3379039	0.979642	5.28e-14	p4713	ENST00000460164.1	14	-	106110832	106114892	2	106110832,106114662,	106111126,106114892,	ENSG00000253364.1	gene_id "ENSG00000253364.1"; transcript_id "ENST00000460164.1"; gene_type "lincRNA"; gene_status "NOVEL"; gene_name "RP11-731F5.2"; transcript_type "lincRNA"; transcript_status "KNOWN"; transcript_name "RP11-731F5.2-002"; level 2; havana_gene "OTTHUMG00000164792.1"; havana_transcript "OTTHUMT00000380291.1";		Intergenic	ENSEMBL	A_33_P3379039	NM_001178126	NM_001178126	NM_001178126	Hs.449585	100423062	IGLL5	immunoglobulin lambda-like polypeptide 5	ENST00000390321	NP492959	Homo sapiens immunoglobulin lambda-like polypeptide 5 (IGLL5), transcript variant 1, mRNA [NM_001178126]	chr22:23237630-23237689	hs|22q11.22
p26090	A_33_P3379039	0.969018	2.23e-12	p26090	uc002sti.1	2	-	89156675	89160274	1	89156675,	89160274,	AK128525	proteinID=;alignID=uc002sti.1;kgID=uc002sti.1;mRNA=AK128525;spID=;refseq=;protAcc=;description=Homo sapiens cDNA FLJ46682 fis, clone TRACH3011082, moderately similar to Ig kappa chain V-III region HAH precursor.;rfamAcc=;tRnaName=;		Intergenic	UCSC	A_33_P3379039	NM_001178126	NM_001178126	NM_001178126	Hs.449585	100423062	IGLL5	immunoglobulin lambda-like polypeptide 5	ENST00000390321	NP492959	Homo sapiens immunoglobulin lambda-like polypeptide 5 (IGLL5), transcript variant 1, mRNA [NM_001178126]	chr22:23237630-23237689	hs|22q11.22
p25902	A_33_P3379039	0.979463	5.73e-14	p25902	uc001ysg.1	14	-	106209113	106214314	2	106209113,106213662,	106209407,106214314,	IGHCgamma1	proteinID=;alignID=uc001ysg.1;kgID=uc001ysg.1;mRNA=X17676;spID=;refseq=;protAcc=;description=Homo sapiens fusion RNA for switch circle transcript (Igamma1 - Cmu) in t(11;14) mantle cell lymphoma.;rfamAcc=;tRnaName=;		Intergenic	UCSC	A_33_P3379039	NM_001178126	NM_001178126	NM_001178126	Hs.449585	100423062	IGLL5	immunoglobulin lambda-like polypeptide 5	ENST00000390321	NP492959	Homo sapiens immunoglobulin lambda-like polypeptide 5 (IGLL5), transcript variant 1, mRNA [NM_001178126]	chr22:23237630-23237689	hs|22q11.22
p16319	A_19_P00316238	0.959915	2.19e-11	p16319	ENST00000503718.2	8	+	104133259	104145194	2	104133259,104144820,	104133441,104145194,	ENSG00000250929.2	gene_id "ENSG00000250929.2"; transcript_id "ENST00000503718.2"; gene_type "antisense"; gene_status "NOVEL"; gene_name "KB-1639H6.4"; transcript_type "antisense"; transcript_status "KNOWN"; transcript_name "KB-1639H6.4-001"; level 1; tag "basic"; tag "exp_conf"; havana_gene "OTTHUMG00000164764.1"; havana_transcript "OTTHUMT00000380119.1";	KB-1639H6.4	Intergenic	ENSEMBL	A_19_P00316238	NM_001145454	NM_001145454	NM_001145454			STMN1	stathmin 1	ENST00000513116	THC2482775	Homo sapiens stathmin 1 (STMN1), transcript variant 4, mRNA [NM_001145454]	chr1:26210744-26210685	hs|1p36.11
p12697	A_19_P00316238	0.951738	1.13e-10	p12697	ENST00000511279.1	4	+	42708123	42709352	2	42708123,42708454,	42708353,42709352,	ENSG00000251517.1	gene_id "ENSG00000251517.1"; transcript_id "ENST00000511279.1"; gene_type "lincRNA"; gene_status "NOVEL"; gene_name "RP11-109E24.1"; transcript_type "lincRNA"; transcript_status "KNOWN"; transcript_name "RP11-109E24.1-001"; level 2; tag "basic"; havana_gene "OTTHUMG00000161042.1"; havana_transcript "OTTHUMT00000363529.1";		Intergenic	ENSEMBL	A_19_P00316238	NM_001145454	NM_001145454	NM_001145454			STMN1	stathmin 1	ENST00000513116	THC2482775	Homo sapiens stathmin 1 (STMN1), transcript variant 4, mRNA [NM_001145454]	chr1:26210744-26210685	hs|1p36.11
p25325	A_19_P00316238	0.951698	1.14e-10	p25325	XR_108581.1	5	-	2303833	2312315	3	2303833,2311018,2312292,	2304078,2311194,2312315,	LOC100506858	ID=rna11583;Name=XR_108581.1;Parent=gene9538;Dbxref=GeneID:100506858,Genbank:XR_108581.1;gbkey=misc_RNA;product=uncharacterized LOC100506858;transcript_id=XR_108581.1|ID=gene9538;Name=LOC100506858;Dbxref=GeneID:100506858;gbkey=Gene;gene=LOC100506858		Intergenic	RefSeq	A_19_P00316238	NM_001145454	NM_001145454	NM_001145454			STMN1	stathmin 1	ENST00000513116	THC2482775	Homo sapiens stathmin 1 (STMN1), transcript variant 4, mRNA [NM_001145454]	chr1:26210744-26210685	hs|1p36.11
p42671_v4	A_19_P00316238	0.959892	2.2e-11	p42671_v4	XR_429244.1	chr13	+	51289532	51297285	3	51289532,51293782,51297274,	51290023,51293846,51297285,	none				RefSeq	A_19_P00316238	NM_001145454	NM_001145454	NM_001145454			STMN1	stathmin 1	ENST00000513116	THC2482775	Homo sapiens stathmin 1 (STMN1), transcript variant 4, mRNA [NM_001145454]	chr1:26210744-26210685	hs|1p36.11
p36724_v4	A_23_P250629	0.962723	1.15e-11	p36724_v4	uc011fuo.2	HSCHR6_MHC_DBB_CTG1	+	1189067	1192469	5	1189067,1191195,1191757,1191926,1192143,	1191066,1191312,1191784,1191974,1192469,	BC035647	proteinID=;alignID=uc011fuo.2;kgID=uc011fuo.2;mRNA=BC035647;spID=;refseq=;protAcc=;description=Homo sapiens cDNA FLJ35602 fis, clone SPLEN2009088, highly similar to HLA CLASS I HISTOCOMPATIBILITY ANTIGEN.;rfamAcc=;tRnaName=;		Intergenic	UCSC	A_23_P250629	NM_004159	NM_004159	NM_004159	Hs.180062	5696	PSMB8	proteasome (prosome, macropain) subunit, beta type, 8 (large multifunctional peptidase 7)	ENST00000460122	THC2591571	Homo sapiens proteasome (prosome, macropain) subunit, beta type, 8 (large multifunctional peptidase 7) (PSMB8), transcript variant 1, mRNA [NM_004159]	chr6:32810490-32810023	hs|6p21.32
p36723_v4	A_23_P250629	0.951567	1.17e-10	p36723_v4	uc003noi.3	6	+	29894105	29897504	5	29894105,29896233,29896795,29896962,29897178,	29896105,29896350,29896822,29897010,29897504,	BC035647	proteinID=;alignID=uc003noi.3;kgID=uc003noi.3;mRNA=BC035647;spID=;refseq=;protAcc=;description=Homo sapiens cDNA FLJ35602 fis, clone SPLEN2009088, highly similar to HLA CLASS I HISTOCOMPATIBILITY ANTIGEN.;rfamAcc=;tRnaName=;		Intergenic	UCSC	A_23_P250629	NM_004159	NM_004159	NM_004159	Hs.180062	5696	PSMB8	proteasome (prosome, macropain) subunit, beta type, 8 (large multifunctional peptidase 7)	ENST00000460122	THC2591571	Homo sapiens proteasome (prosome, macropain) subunit, beta type, 8 (large multifunctional peptidase 7) (PSMB8), transcript variant 1, mRNA [NM_004159]	chr6:32810490-32810023	hs|6p21.32
p37763_v4	A_32_P14762	0.963576	9.39e-12	p37763_v4	ENST00000606285.1	chr6	-	708591	711405	1	708591,	711405,	ENSG00000272463.1	gene_id "ENSG00000272463.1"; transcript_id "ENST00000606285.1"; gene_type "lincRNA"; gene_status "NOVEL"; gene_name "RP11-532F6.3"; transcript_type "lincRNA"; transcript_status "KNOWN"; transcript_name "RP11-532F6.3-001"; level 2; tag "basic"; havana_gene "OTTHUMG00000185335.1"; havana_transcript "OTTHUMT00000470205.1";			ENSEMBL	A_32_P14762	NM_001080507	NM_001080507	NM_001080507	Hs.671212	441161	OOEP	oocyte expressed protein homolog (dog)	ENST00000370363	THC2629968	Homo sapiens oocyte expressed protein homolog (dog) (OOEP), mRNA [NM_001080507]	chr6:74078413-74078354	hs|6q13
p37083_v4	A_32_P14762	0.967432	3.48e-12	p37083_v4	ENST00000608035.1	chr1	-	214005883	214014138	4	214005883,214013080,214013850,214014023,	214005965,214013140,214013943,214014138,	ENSG00000230461.4	gene_id "ENSG00000230461.4"; transcript_id "ENST00000608035.1"; gene_type "antisense"; gene_status "NOVEL"; gene_name "PROX1-AS1"; transcript_type "antisense"; transcript_status "KNOWN"; transcript_name "PROX1-AS1-017"; level 2; tag "basic"; havana_gene "OTTHUMG00000036947.5"; havana_transcript "OTTHUMT00000472381.1";			ENSEMBL	A_32_P14762	NM_001080507	NM_001080507	NM_001080507	Hs.671212	441161	OOEP	oocyte expressed protein homolog (dog)	ENST00000370363	THC2629968	Homo sapiens oocyte expressed protein homolog (dog) (OOEP), mRNA [NM_001080507]	chr6:74078413-74078354	hs|6q13
p8970	A_32_P14762	0.973254	6.04e-13	p8970	ENST00000588330.1	2	-	6775965	6789461	6	6775965,6778222,6778409,6778848,6779182,6789342,	6776376,6778285,6778493,6778999,6779409,6789461,	ENSG00000236172.2	gene_id "ENSG00000236172.2"; transcript_id "ENST00000588330.1"; gene_type "lincRNA"; gene_status "NOVEL"; gene_name "AC097517.2"; transcript_type "lincRNA"; transcript_status "KNOWN"; transcript_name "AC097517.2-023"; level 2; tag "RNA_Seq_supported_only"; havana_gene "OTTHUMG00000151631.3"; havana_transcript "OTTHUMT00000459439.1";		Intergenic	ENSEMBL	A_32_P14762	NM_001080507	NM_001080507	NM_001080507	Hs.671212	441161	OOEP	oocyte expressed protein homolog (dog)	ENST00000370363	THC2629968	Homo sapiens oocyte expressed protein homolog (dog) (OOEP), mRNA [NM_001080507]	chr6:74078413-74078354	hs|6q13
p28044	A_32_P14762	0.958991	2.68e-11	p28044	nc-HOXC11-115	12	+	52651450	52651749	1	52651450,	52651749,	nc-HOXC11-115	transcript_type=TAR Transcripts		Intergenic	HOX Loci	A_32_P14762	NM_001080507	NM_001080507	NM_001080507	Hs.671212	441161	OOEP	oocyte expressed protein homolog (dog)	ENST00000370363	THC2629968	Homo sapiens oocyte expressed protein homolog (dog) (OOEP), mRNA [NM_001080507]	chr6:74078413-74078354	hs|6q13
p4086	A_32_P14762	0.956804	4.25e-11	p4086	ENST00000441617.1	13	-	88237112	88323514	3	88237112,88267817,88323090,	88237335,88268010,88323514,	ENSG00000228824.1	gene_id "ENSG00000228824.1"; transcript_id "ENST00000441617.1"; gene_type "processed_transcript"; gene_status "NOVEL"; gene_name "MIR4500HG"; transcript_type "processed_transcript"; transcript_status "KNOWN"; transcript_name "MIR4500HG-002"; level 2; havana_gene "OTTHUMG00000017166.1"; havana_transcript "OTTHUMT00000045414.1";	MIR4500HG	Intergenic	ENSEMBL	A_32_P14762	NM_001080507	NM_001080507	NM_001080507	Hs.671212	441161	OOEP	oocyte expressed protein homolog (dog)	ENST00000370363	THC2629968	Homo sapiens oocyte expressed protein homolog (dog) (OOEP), mRNA [NM_001080507]	chr6:74078413-74078354	hs|6q13
p10008	A_32_P14762	0.951529	1.18e-10	p10008	ENST00000437751.1	2	+	132160473	132166622	4	132160473,132162785,132165035,132165417,	132160824,132163020,132165105,132166622,	ENSG00000223631.1	gene_id "ENSG00000223631.1"; transcript_id "ENST00000437751.1"; gene_type "lincRNA"; gene_status "NOVEL"; gene_name "AC073869.19"; transcript_type "lincRNA"; transcript_status "KNOWN"; transcript_name "AC073869.19-001"; level 2; tag "basic"; havana_gene "OTTHUMG00000153602.1"; havana_transcript "OTTHUMT00000331804.1";		Intergenic	ENSEMBL	A_32_P14762	NM_001080507	NM_001080507	NM_001080507	Hs.671212	441161	OOEP	oocyte expressed protein homolog (dog)	ENST00000370363	THC2629968	Homo sapiens oocyte expressed protein homolog (dog) (OOEP), mRNA [NM_001080507]	chr6:74078413-74078354	hs|6q13
p22381	A_32_P14762	0.967413	3.5e-12	p22381	TCONS_00008650	4	-	174374163	174442111	3	174374163,174387054,174440129,	174375225,174387128,174442111,	XLOC_004166	Gene_id=XLOC_004166;Gene_name=linc-SCRG1-1;Transcript_id=TCONS_00008650;Transcript_name=linc-SCRG1-1;		Intergenic	HumanLincRNACatalog	A_32_P14762	NM_001080507	NM_001080507	NM_001080507	Hs.671212	441161	OOEP	oocyte expressed protein homolog (dog)	ENST00000370363	THC2629968	Homo sapiens oocyte expressed protein homolog (dog) (OOEP), mRNA [NM_001080507]	chr6:74078413-74078354	hs|6q13
p25325	A_32_P14762	0.959332	2.49e-11	p25325	XR_108581.1	5	-	2303833	2312315	3	2303833,2311018,2312292,	2304078,2311194,2312315,	LOC100506858	ID=rna11583;Name=XR_108581.1;Parent=gene9538;Dbxref=GeneID:100506858,Genbank:XR_108581.1;gbkey=misc_RNA;product=uncharacterized LOC100506858;transcript_id=XR_108581.1|ID=gene9538;Name=LOC100506858;Dbxref=GeneID:100506858;gbkey=Gene;gene=LOC100506858		Intergenic	RefSeq	A_32_P14762	NM_001080507	NM_001080507	NM_001080507	Hs.671212	441161	OOEP	oocyte expressed protein homolog (dog)	ENST00000370363	THC2629968	Homo sapiens oocyte expressed protein homolog (dog) (OOEP), mRNA [NM_001080507]	chr6:74078413-74078354	hs|6q13
p9510	A_32_P14762	0.974959	3.36e-13	p9510	ENST00000419860.1	2	-	205092859	205099708	2	205092859,205099514,	205093206,205099708,	ENSG00000237271.1	gene_id "ENSG00000237271.1"; transcript_id "ENST00000419860.1"; gene_type "lincRNA"; gene_status "NOVEL"; gene_name "AC009498.1"; transcript_type "lincRNA"; transcript_status "KNOWN"; transcript_name "AC009498.1-001"; level 2; tag "basic"; havana_gene "OTTHUMG00000154544.1"; havana_transcript "OTTHUMT00000335870.1";		Intergenic	ENSEMBL	A_32_P14762	NM_001080507	NM_001080507	NM_001080507	Hs.671212	441161	OOEP	oocyte expressed protein homolog (dog)	ENST00000370363	THC2629968	Homo sapiens oocyte expressed protein homolog (dog) (OOEP), mRNA [NM_001080507]	chr6:74078413-74078354	hs|6q13
p19016	A_32_P14762	0.967548	3.37e-12	p19016	TCONS_00021475	13	-	40768645	40794639	6	40768645,40771404,40771901,40778464,40781035,40794573,	40770528,40771548,40772014,40778655,40781189,40794639,	XLOC_010577	Gene_id=XLOC_010577;Gene_name=linc-LHFP-1;Transcript_id=TCONS_00021475;Transcript_name=linc-LHFP-1;		Intergenic	HumanLincRNACatalog	A_32_P14762	NM_001080507	NM_001080507	NM_001080507	Hs.671212	441161	OOEP	oocyte expressed protein homolog (dog)	ENST00000370363	THC2629968	Homo sapiens oocyte expressed protein homolog (dog) (OOEP), mRNA [NM_001080507]	chr6:74078413-74078354	hs|6q13
p3301	A_32_P14762	0.96203	1.36e-11	p3301	ENST00000548702.1	12	-	76087789	76092596	4	76087789,76088379,76088636,76092486,	76088131,76088550,76088755,76092596,	ENSG00000258088.1	gene_id "ENSG00000258088.1"; transcript_id "ENST00000548702.1"; gene_type "processed_transcript"; gene_status "NOVEL"; gene_name "RP11-114H23.2"; transcript_type "processed_transcript"; transcript_status "KNOWN"; transcript_name "RP11-114H23.2-001"; level 2; tag "basic"; havana_gene "OTTHUMG00000169779.1"; havana_transcript "OTTHUMT00000405842.1";		Intergenic	ENSEMBL	A_32_P14762	NM_001080507	NM_001080507	NM_001080507	Hs.671212	441161	OOEP	oocyte expressed protein homolog (dog)	ENST00000370363	THC2629968	Homo sapiens oocyte expressed protein homolog (dog) (OOEP), mRNA [NM_001080507]	chr6:74078413-74078354	hs|6q13
p21156	A_32_P14762	0.951647	1.15e-10	p21156	TCONS_00003738	2	+	75145003	75170618	4	75145003,75158544,75159791,75165434,	75145586,75158667,75159917,75170618,	XLOC_001537	Gene_id=XLOC_001537;Gene_name=linc-POLE4-1;Transcript_id=TCONS_00003738;Transcript_name=linc-POLE4-1;		Intergenic	HumanLincRNACatalog	A_32_P14762	NM_001080507	NM_001080507	NM_001080507	Hs.671212	441161	OOEP	oocyte expressed protein homolog (dog)	ENST00000370363	THC2629968	Homo sapiens oocyte expressed protein homolog (dog) (OOEP), mRNA [NM_001080507]	chr6:74078413-74078354	hs|6q13
p4061	A_32_P14762	0.956659	4.38e-11	p4061	ENST00000417989.1	13	-	53720673	53725943	3	53720673,53722391,53725838,	53721037,53722499,53725943,	ENSG00000237092.1	gene_id "ENSG00000237092.1"; transcript_id "ENST00000417989.1"; gene_type "lincRNA"; gene_status "NOVEL"; gene_name "RP11-24H2.2"; transcript_type "lincRNA"; transcript_status "KNOWN"; transcript_name "RP11-24H2.2-001"; level 2; tag "basic"; havana_gene "OTTHUMG00000016983.1"; havana_transcript "OTTHUMT00000045115.1";		Intergenic	ENSEMBL	A_32_P14762	NM_001080507	NM_001080507	NM_001080507	Hs.671212	441161	OOEP	oocyte expressed protein homolog (dog)	ENST00000370363	THC2629968	Homo sapiens oocyte expressed protein homolog (dog) (OOEP), mRNA [NM_001080507]	chr6:74078413-74078354	hs|6q13
p37891_v4	A_32_P14762	0.973802	5.02e-13	p37891_v4	ENST00000606070.1	chr6	+	108278616	108281190	1	108278616,	108281190,	ENSG00000272476.1	gene_id "ENSG00000272476.1"; transcript_id "ENST00000606070.1"; gene_type "antisense"; gene_status "NOVEL"; gene_name "RP1-191J18.66"; transcript_type "antisense"; transcript_status "KNOWN"; transcript_name "RP1-191J18.66-001"; level 2; tag "basic"; havana_gene "OTTHUMG00000185803.1"; havana_transcript "OTTHUMT00000471328.1";			ENSEMBL	A_32_P14762	NM_001080507	NM_001080507	NM_001080507	Hs.671212	441161	OOEP	oocyte expressed protein homolog (dog)	ENST00000370363	THC2629968	Homo sapiens oocyte expressed protein homolog (dog) (OOEP), mRNA [NM_001080507]	chr6:74078413-74078354	hs|6q13
p22570	A_32_P14762	0.960556	1.9e-11	p22570	TCONS_00008264	4	+	138871618	138874368	2	138871618,138873473,	138871652,138874368,	XLOC_003706	Gene_id=XLOC_003706;Gene_name=linc-CCRN4L-5;Transcript_id=TCONS_00008264;Transcript_name=linc-CCRN4L-5;		Intergenic	HumanLincRNACatalog	A_32_P14762	NM_001080507	NM_001080507	NM_001080507	Hs.671212	441161	OOEP	oocyte expressed protein homolog (dog)	ENST00000370363	THC2629968	Homo sapiens oocyte expressed protein homolog (dog) (OOEP), mRNA [NM_001080507]	chr6:74078413-74078354	hs|6q13
p4713	A_24_P357847	0.963961	8.54e-12	p4713	ENST00000460164.1	14	-	106110832	106114892	2	106110832,106114662,	106111126,106114892,	ENSG00000253364.1	gene_id "ENSG00000253364.1"; transcript_id "ENST00000460164.1"; gene_type "lincRNA"; gene_status "NOVEL"; gene_name "RP11-731F5.2"; transcript_type "lincRNA"; transcript_status "KNOWN"; transcript_name "RP11-731F5.2-002"; level 2; havana_gene "OTTHUMG00000164792.1"; havana_transcript "OTTHUMT00000380291.1";		Intergenic	ENSEMBL	A_24_P357847	ENST00000390252	XM_003403505	XM_003403505	Hs.449621				ENST00000390252	NP1170004	immunoglobulin kappa variable 3-15 [Source:HGNC Symbol;Acc:5816] [ENST00000390252]	chr2:89384737-89384678	hs|2p11.2
p26090	A_24_P357847	0.960712	1.84e-11	p26090	uc002sti.1	2	-	89156675	89160274	1	89156675,	89160274,	AK128525	proteinID=;alignID=uc002sti.1;kgID=uc002sti.1;mRNA=AK128525;spID=;refseq=;protAcc=;description=Homo sapiens cDNA FLJ46682 fis, clone TRACH3011082, moderately similar to Ig kappa chain V-III region HAH precursor.;rfamAcc=;tRnaName=;		Intergenic	UCSC	A_24_P357847	ENST00000390252	XM_003403505	XM_003403505	Hs.449621				ENST00000390252	NP1170004	immunoglobulin kappa variable 3-15 [Source:HGNC Symbol;Acc:5816] [ENST00000390252]	chr2:89384737-89384678	hs|2p11.2
p25902	A_24_P357847	0.960308	2.01e-11	p25902	uc001ysg.1	14	-	106209113	106214314	2	106209113,106213662,	106209407,106214314,	IGHCgamma1	proteinID=;alignID=uc001ysg.1;kgID=uc001ysg.1;mRNA=X17676;spID=;refseq=;protAcc=;description=Homo sapiens fusion RNA for switch circle transcript (Igamma1 - Cmu) in t(11;14) mantle cell lymphoma.;rfamAcc=;tRnaName=;		Intergenic	UCSC	A_24_P357847	ENST00000390252	XM_003403505	XM_003403505	Hs.449621				ENST00000390252	NP1170004	immunoglobulin kappa variable 3-15 [Source:HGNC Symbol;Acc:5816] [ENST00000390252]	chr2:89384737-89384678	hs|2p11.2
p15331	A_21_P0005228	0.99854	0	p15331	ENST00000443162.1	7	+	44888014	44889167	2	44888014,44889057,	44888092,44889167,	ENSG00000234183.1	gene_id "ENSG00000234183.1"; transcript_id "ENST00000443162.1"; gene_type "antisense"; gene_status "NOVEL"; gene_name "AC004854.4"; transcript_type "antisense"; transcript_status "KNOWN"; transcript_name "AC004854.4-002"; level 2; tag "basic"; havana_gene "OTTHUMG00000155819.1"; havana_transcript "OTTHUMT00000341813.1";		Divergent	ENSEMBL	A_21_P0005228	ENST00000450016		BE972828	Hs.529598		XLOC_006069		ENST00000450016		601652062F1 NIH_MGC_82 Homo sapiens cDNA clone IMAGE:3935391 5', mRNA sequence [BE972828]	chr7:44889105-44889164	hs|7p13
p21917	A_21_P0005228	0.977833	1.13e-13	p21917	TCONS_00007244	3	-	120084846	120085322	2	120084846,120085242,	120085067,120085322,	XLOC_003225	Gene_id=XLOC_003225;Gene_name=linc-LRRC58-1;Transcript_id=TCONS_00007244;Transcript_name=linc-LRRC58-1;		Intergenic	HumanLincRNACatalog	A_21_P0005228	ENST00000450016		BE972828	Hs.529598		XLOC_006069		ENST00000450016		601652062F1 NIH_MGC_82 Homo sapiens cDNA clone IMAGE:3935391 5', mRNA sequence [BE972828]	chr7:44889105-44889164	hs|7p13
p34145_v4	A_21_P0005228	0.963274	1.01e-11	p34145_v4	ENST00000527565.1	11	-	7726174	7904494	6	7726174,7900553,7901141,7902635,7903502,7904406,	7726221,7900630,7901306,7902729,7903620,7904494,	ENSG00000254951.2	gene_id "ENSG00000254951.2"; transcript_id "ENST00000527565.1"; gene_type "processed_transcript"; gene_status "NOVEL"; gene_name "RP11-494M8.4"; transcript_type "processed_transcript"; transcript_status "KNOWN"; transcript_name "RP11-494M8.4-003"; level 2; tag "readthrough_transcript"; havana_gene "OTTHUMG00000165666.2"; havana_transcript "OTTHUMT00000385692.1";		Antisense	ENSEMBL	A_21_P0005228	ENST00000450016		BE972828	Hs.529598		XLOC_006069		ENST00000450016		601652062F1 NIH_MGC_82 Homo sapiens cDNA clone IMAGE:3935391 5', mRNA sequence [BE972828]	chr7:44889105-44889164	hs|7p13
p15332	A_21_P0005228	0.999132	0	p15332	ENST00000450016.1	7	+	44888657	44889164	2	44888657,44889057,	44888831,44889164,	ENSG00000234183.1	gene_id "ENSG00000234183.1"; transcript_id "ENST00000450016.1"; gene_type "antisense"; gene_status "NOVEL"; gene_name "AC004854.4"; transcript_type "antisense"; transcript_status "KNOWN"; transcript_name "AC004854.4-001"; level 2; tag "basic"; havana_gene "OTTHUMG00000155819.1"; havana_transcript "OTTHUMT00000341812.1";		Divergent	ENSEMBL	A_21_P0005228	ENST00000450016		BE972828	Hs.529598		XLOC_006069		ENST00000450016		601652062F1 NIH_MGC_82 Homo sapiens cDNA clone IMAGE:3935391 5', mRNA sequence [BE972828]	chr7:44889105-44889164	hs|7p13
p6605	A_21_P0005228	-0.957627	3.59e-11	p6605	ENST00000562866.1	16	+	89778263	89784573	4	89778263,89779096,89782878,89783751,	89778630,89779226,89783312,89784573,	ENSG00000261373.1	gene_id "ENSG00000261373.1"; transcript_id "ENST00000562866.1"; gene_type "antisense"; gene_status "NOVEL"; gene_name "RP11-368I7.2"; transcript_type "antisense"; transcript_status "KNOWN"; transcript_name "RP11-368I7.2-001"; level 2; tag "basic"; havana_gene "OTTHUMG00000173220.1"; havana_transcript "OTTHUMT00000422513.1";		Antisense	ENSEMBL	A_21_P0005228	ENST00000450016		BE972828	Hs.529598		XLOC_006069		ENST00000450016		601652062F1 NIH_MGC_82 Homo sapiens cDNA clone IMAGE:3935391 5', mRNA sequence [BE972828]	chr7:44889105-44889164	hs|7p13
p6606	A_21_P0005228	-0.955491	5.54e-11	p6606	ENST00000562298.1	16	+	89782935	89784572	2	89782935,89783751,	89783045,89784572,	ENSG00000261373.1	gene_id "ENSG00000261373.1"; transcript_id "ENST00000562298.1"; gene_type "antisense"; gene_status "NOVEL"; gene_name "RP11-368I7.2"; transcript_type "antisense"; transcript_status "KNOWN"; transcript_name "RP11-368I7.2-002"; level 2; tag "basic"; havana_gene "OTTHUMG00000173220.1"; havana_transcript "OTTHUMT00000422514.1";		Antisense	ENSEMBL	A_21_P0005228	ENST00000450016		BE972828	Hs.529598		XLOC_006069		ENST00000450016		601652062F1 NIH_MGC_82 Homo sapiens cDNA clone IMAGE:3935391 5', mRNA sequence [BE972828]	chr7:44889105-44889164	hs|7p13
p6317	A_23_P138776	-0.9534	8.31e-11	p6317	ENST00000338573.5	16	+	21312169	21329269	3	21312169,21327204,21328182,	21312656,21327291,21329269,	ENSG00000189149.7	gene_id "ENSG00000189149.7"; transcript_id "ENST00000338573.5"; gene_type "lincRNA"; gene_status "KNOWN"; gene_name "CRYM-AS1"; transcript_type "lincRNA"; transcript_status "KNOWN"; transcript_name "CRYM-AS1-001"; level 2; havana_gene "OTTHUMG00000156701.2"; havana_transcript "OTTHUMT00000345334.1";	CRYM-AS1	Antisense	ENSEMBL	A_23_P138776	NM_001610	NM_001610	NM_001610	Hs.532492	53	ACP2	acid phosphatase 2, lysosomal	ENST00000525230	THC2683829	Homo sapiens acid phosphatase 2, lysosomal (ACP2), transcript variant 1, mRNA [NM_001610]	chr11:47264448-47264389	hs|11p11.2
p36724_v4	A_23_P59005	0.963024	1.07e-11	p36724_v4	uc011fuo.2	HSCHR6_MHC_DBB_CTG1	+	1189067	1192469	5	1189067,1191195,1191757,1191926,1192143,	1191066,1191312,1191784,1191974,1192469,	BC035647	proteinID=;alignID=uc011fuo.2;kgID=uc011fuo.2;mRNA=BC035647;spID=;refseq=;protAcc=;description=Homo sapiens cDNA FLJ35602 fis, clone SPLEN2009088, highly similar to HLA CLASS I HISTOCOMPATIBILITY ANTIGEN.;rfamAcc=;tRnaName=;		Intergenic	UCSC	A_23_P59005	NM_000593	NM_000593	NM_000593	Hs.352018	6890	TAP1	transporter 1, ATP-binding cassette, sub-family B (MDR/TAP)	ENST00000425148	THC2469284	Homo sapiens transporter 1, ATP-binding cassette, sub-family B (MDR/TAP) (TAP1), mRNA [NM_000593]	chr6:32813269-32813210	hs|6p21.32
p36723_v4	A_23_P59005	0.964206	8.04e-12	p36723_v4	uc003noi.3	6	+	29894105	29897504	5	29894105,29896233,29896795,29896962,29897178,	29896105,29896350,29896822,29897010,29897504,	BC035647	proteinID=;alignID=uc003noi.3;kgID=uc003noi.3;mRNA=BC035647;spID=;refseq=;protAcc=;description=Homo sapiens cDNA FLJ35602 fis, clone SPLEN2009088, highly similar to HLA CLASS I HISTOCOMPATIBILITY ANTIGEN.;rfamAcc=;tRnaName=;		Intergenic	UCSC	A_23_P59005	NM_000593	NM_000593	NM_000593	Hs.352018	6890	TAP1	transporter 1, ATP-binding cassette, sub-family B (MDR/TAP)	ENST00000425148	THC2469284	Homo sapiens transporter 1, ATP-binding cassette, sub-family B (MDR/TAP) (TAP1), mRNA [NM_000593]	chr6:32813269-32813210	hs|6p21.32
p36669_v4	A_23_P59005	0.95398	7.44e-11	p36669_v4	uc011ihb.2	HSCHR6_MHC_QBL_CTG1	-	1261701	1269337	5	1261701,1263859,1267916,1268217,1269326,	1263424,1264061,1268090,1268336,1269337,	ZNRD1-AS1	proteinID=;alignID=uc011ihb.2;kgID=uc011ihb.2;mRNA=AK126001;spID=;refseq=;protAcc=;description=Homo sapiens ZNRD1 antisense RNA 1 (non-protein coding) (ZNRD1-AS1), non-coding RNA.;rfamAcc=;tRnaName=;		Intergenic	UCSC	A_23_P59005	NM_000593	NM_000593	NM_000593	Hs.352018	6890	TAP1	transporter 1, ATP-binding cassette, sub-family B (MDR/TAP)	ENST00000425148	THC2469284	Homo sapiens transporter 1, ATP-binding cassette, sub-family B (MDR/TAP) (TAP1), mRNA [NM_000593]	chr6:32813269-32813210	hs|6p21.32
p35901_v4	A_23_P425197	0.964525	7.43e-12	p35901_v4	TCONS_00004130	2	-	8385242	8434806	3	8385242,8427467,8434741,	8385270,8427688,8434806,	XLOC_001974	Gene_id=XLOC_001974;Gene_name=linc-CMPK2-2;Transcript_id=TCONS_00004130;Transcript_name=linc-CMPK2-2;		Intergenic	HumanLincRNACatalog	A_23_P425197	NM_144701	NM_144701	NM_144701	Hs.677426	149233	IL23R	interleukin 23 receptor	ENST00000425614	NP1468264	Homo sapiens interleukin 23 receptor (IL23R), mRNA [NM_144701]	chr1:67724706-67724765	hs|1p31.3
p29659	A_23_P425197	0.952925	9.09e-11	p29659	TCONS_00022290	13	-	63886241	63902270	3	63886241,63901376,63902186,	63886263,63901488,63902270,	XLOC_010640	Gene_id=XLOC_010640;Gene_name=linc-PCDH20-7;Transcript_id=TCONS_00022290;Transcript_name=linc-PCDH20-7;		Intergenic	HumanLincRNACatalog	A_23_P425197	NM_144701	NM_144701	NM_144701	Hs.677426	149233	IL23R	interleukin 23 receptor	ENST00000425614	NP1468264	Homo sapiens interleukin 23 receptor (IL23R), mRNA [NM_144701]	chr1:67724706-67724765	hs|1p31.3
p3301	A_23_P425197	0.964725	7.07e-12	p3301	ENST00000548702.1	12	-	76087789	76092596	4	76087789,76088379,76088636,76092486,	76088131,76088550,76088755,76092596,	ENSG00000258088.1	gene_id "ENSG00000258088.1"; transcript_id "ENST00000548702.1"; gene_type "processed_transcript"; gene_status "NOVEL"; gene_name "RP11-114H23.2"; transcript_type "processed_transcript"; transcript_status "KNOWN"; transcript_name "RP11-114H23.2-001"; level 2; tag "basic"; havana_gene "OTTHUMG00000169779.1"; havana_transcript "OTTHUMT00000405842.1";		Intergenic	ENSEMBL	A_23_P425197	NM_144701	NM_144701	NM_144701	Hs.677426	149233	IL23R	interleukin 23 receptor	ENST00000425614	NP1468264	Homo sapiens interleukin 23 receptor (IL23R), mRNA [NM_144701]	chr1:67724706-67724765	hs|1p31.3
p4061	A_23_P425197	0.962301	1.27e-11	p4061	ENST00000417989.1	13	-	53720673	53725943	3	53720673,53722391,53725838,	53721037,53722499,53725943,	ENSG00000237092.1	gene_id "ENSG00000237092.1"; transcript_id "ENST00000417989.1"; gene_type "lincRNA"; gene_status "NOVEL"; gene_name "RP11-24H2.2"; transcript_type "lincRNA"; transcript_status "KNOWN"; transcript_name "RP11-24H2.2-001"; level 2; tag "basic"; havana_gene "OTTHUMG00000016983.1"; havana_transcript "OTTHUMT00000045115.1";		Intergenic	ENSEMBL	A_23_P425197	NM_144701	NM_144701	NM_144701	Hs.677426	149233	IL23R	interleukin 23 receptor	ENST00000425614	NP1468264	Homo sapiens interleukin 23 receptor (IL23R), mRNA [NM_144701]	chr1:67724706-67724765	hs|1p31.3
p43585_v4	A_33_P3221114	0.952957	9.03e-11	p43585_v4	XR_430184.1	chr19	+	20359223	20361196	3	20359223,20359866,20361009,	20359256,20359993,20361196,	none				RefSeq	A_33_P3221114	NM_144720	NM_144720	NM_144720	Hs.479066	152789	JAKMIP1	janus kinase and microtubule interacting protein 1	ENST00000409831	NP498568	Homo sapiens janus kinase and microtubule interacting protein 1 (JAKMIP1), transcript variant 2, mRNA [NM_144720]	chr4:6055837-6055778	hs|4p16.1
p10282	A_23_P47691	0.951132	1.26e-10	p10282	ENST00000454058.1	2	+	231036838	231038822	2	231036838,231038403,	231036909,231038822,	ENSG00000225963.2	gene_id "ENSG00000225963.2"; transcript_id "ENST00000454058.1"; gene_type "antisense"; gene_status "NOVEL"; gene_name "AC009950.2"; transcript_type "antisense"; transcript_status "KNOWN"; transcript_name "AC009950.2-001"; level 1; tag "basic"; tag "exp_conf"; havana_gene "OTTHUMG00000154963.2"; havana_transcript "OTTHUMT00000337823.1";		Antisense	ENSEMBL	A_23_P47691	NM_003141	NM_003141	NM_003141	Hs.532357	6737	TRIM21	tripartite motif containing 21	ENST00000543625	THC2470629	Homo sapiens tripartite motif containing 21 (TRIM21), mRNA [NM_003141]	chr11:4406568-4406509	hs|11p15.4
p24469	A_21_P0004725	0.956035	4.97e-11	p24469	TCONS_00016036	9	+	87234247	87271496	4	87234247,87237527,87268333,87270351,	87234332,87237658,87268489,87271496,	XLOC_007431	Gene_id=XLOC_007431;Gene_name=linc-NTRK2-1;Transcript_id=TCONS_00016036;Transcript_name=linc-NTRK2-1;		Intergenic	HumanLincRNACatalog	A_21_P0004725	ENST00000415575	XR_108663	XR_108663	Hs.598354		XLOC_005599		ENST00000415575	THC2634742	PREDICTED: Homo sapiens hypothetical LOC100506091, transcript variant 1 (LOC100506091), miscRNA [XR_108663]	chr6:8342470-8342411	hs|6p24.3
p11527	A_21_P0004725	0.950096	1.52e-10	p11527	ENST00000483759.2	3	-	140179841	140181667	2	140179841,140181563,	140180219,140181667,	ENSG00000251058.1	gene_id "ENSG00000251058.1"; transcript_id "ENST00000483759.2"; gene_type "antisense"; gene_status "NOVEL"; gene_name "RP11-68L1.1"; transcript_type "antisense"; transcript_status "KNOWN"; transcript_name "RP11-68L1.1-001"; level 1; tag "basic"; tag "exp_conf"; havana_gene "OTTHUMG00000160141.1"; havana_transcript "OTTHUMT00000359395.1";		Intronic	ENSEMBL	A_21_P0004725	ENST00000415575	XR_108663	XR_108663	Hs.598354		XLOC_005599		ENST00000415575	THC2634742	PREDICTED: Homo sapiens hypothetical LOC100506091, transcript variant 1 (LOC100506091), miscRNA [XR_108663]	chr6:8342470-8342411	hs|6p24.3
p29907	A_21_P0004725	0.960185	2.07e-11	p29907	TCONS_00010923	5	-	42153042	42175444	6	42153042,42157043,42159128,42159438,42168564,42175254,	42153776,42157513,42159155,42159548,42168689,42175444,	XLOC_004800	Gene_id=XLOC_004800;Gene_name=linc-OXCT1-1;Transcript_id=TCONS_00010923;Transcript_name=linc-OXCT1-1;		Intergenic	HumanLincRNACatalog	A_21_P0004725	ENST00000415575	XR_108663	XR_108663	Hs.598354		XLOC_005599		ENST00000415575	THC2634742	PREDICTED: Homo sapiens hypothetical LOC100506091, transcript variant 1 (LOC100506091), miscRNA [XR_108663]	chr6:8342470-8342411	hs|6p24.3
p495	A_21_P0004725	0.962522	1.21e-11	p495	ENST00000563991.1	1	-	162530016	162531098	1	162530016,	162531098,	ENSG00000259788.1	gene_id "ENSG00000259788.1"; transcript_id "ENST00000563991.1"; gene_type "antisense"; gene_status "NOVEL"; gene_name "RP11-359K18.3"; transcript_type "antisense"; transcript_status "KNOWN"; transcript_name "RP11-359K18.3-001"; level 2; tag "basic"; havana_gene "OTTHUMG00000176119.1"; havana_transcript "OTTHUMT00000431528.1";		Divergent	ENSEMBL	A_21_P0004725	ENST00000415575	XR_108663	XR_108663	Hs.598354		XLOC_005599		ENST00000415575	THC2634742	PREDICTED: Homo sapiens hypothetical LOC100506091, transcript variant 1 (LOC100506091), miscRNA [XR_108663]	chr6:8342470-8342411	hs|6p24.3
p6146	A_21_P0004725	0.953803	7.69e-11	p6146	ENST00000562231.1	16	-	80862631	80926492	3	80862631,80874015,80926401,	80864654,80874119,80926492,	ENSG00000260896.1	gene_id "ENSG00000260896.1"; transcript_id "ENST00000562231.1"; gene_type "lincRNA"; gene_status "NOVEL"; gene_name "RP11-314O13.1"; transcript_type "lincRNA"; transcript_status "KNOWN"; transcript_name "RP11-314O13.1-001"; level 2; tag "basic"; havana_gene "OTTHUMG00000177012.1"; havana_transcript "OTTHUMT00000434799.1";		Intergenic	ENSEMBL	A_21_P0004725	ENST00000415575	XR_108663	XR_108663	Hs.598354		XLOC_005599		ENST00000415575	THC2634742	PREDICTED: Homo sapiens hypothetical LOC100506091, transcript variant 1 (LOC100506091), miscRNA [XR_108663]	chr6:8342470-8342411	hs|6p24.3
p1310	A_21_P0004725	0.951826	1.11e-10	p1310	ENST00000424735.1	1	+	190448135	190449865	2	190448135,190449474,	190448270,190449865,	ENSG00000237457.2	gene_id "ENSG00000237457.2"; transcript_id "ENST00000424735.1"; gene_type "processed_transcript"; gene_status "PUTATIVE"; gene_name "RP11-547I7.2"; transcript_type "processed_transcript"; transcript_status "PUTATIVE"; transcript_name "RP11-547I7.2-001"; level 1; tag "basic"; tag "exp_conf"; havana_gene "OTTHUMG00000035535.1"; havana_transcript "OTTHUMT00000086283.1";		Intergenic	ENSEMBL	A_21_P0004725	ENST00000415575	XR_108663	XR_108663	Hs.598354		XLOC_005599		ENST00000415575	THC2634742	PREDICTED: Homo sapiens hypothetical LOC100506091, transcript variant 1 (LOC100506091), miscRNA [XR_108663]	chr6:8342470-8342411	hs|6p24.3
p44526_v4	A_24_P813550	0.950119	1.51e-10	p44526_v4	uc021thc.2	chr16	+	32914930	33208857	10	32914930,32926541,32926650,32926654,32926748,33006685,33006959,33102384,33102890,33208845,	32915005,32926648,32926654,32926700,32926779,33006749,33006964,33102398,33102897,33208857,	abParts				UCSC	A_24_P813550	ENST00000390629	XM_001716198	XM_001716198	Hs.631647				ENST00000390629	NP1077996	immunoglobulin heavy variable 4-59 [Source:HGNC Symbol;Acc:5654] [ENST00000390629]	chr14:107083360-107083301	hs|14q32.33
p4713	A_24_P813550	0.978667	8.04e-14	p4713	ENST00000460164.1	14	-	106110832	106114892	2	106110832,106114662,	106111126,106114892,	ENSG00000253364.1	gene_id "ENSG00000253364.1"; transcript_id "ENST00000460164.1"; gene_type "lincRNA"; gene_status "NOVEL"; gene_name "RP11-731F5.2"; transcript_type "lincRNA"; transcript_status "KNOWN"; transcript_name "RP11-731F5.2-002"; level 2; havana_gene "OTTHUMG00000164792.1"; havana_transcript "OTTHUMT00000380291.1";		Intergenic	ENSEMBL	A_24_P813550	ENST00000390629	XM_001716198	XM_001716198	Hs.631647				ENST00000390629	NP1077996	immunoglobulin heavy variable 4-59 [Source:HGNC Symbol;Acc:5654] [ENST00000390629]	chr14:107083360-107083301	hs|14q32.33
p26090	A_24_P813550	0.974719	3.65e-13	p26090	uc002sti.1	2	-	89156675	89160274	1	89156675,	89160274,	AK128525	proteinID=;alignID=uc002sti.1;kgID=uc002sti.1;mRNA=AK128525;spID=;refseq=;protAcc=;description=Homo sapiens cDNA FLJ46682 fis, clone TRACH3011082, moderately similar to Ig kappa chain V-III region HAH precursor.;rfamAcc=;tRnaName=;		Intergenic	UCSC	A_24_P813550	ENST00000390629	XM_001716198	XM_001716198	Hs.631647				ENST00000390629	NP1077996	immunoglobulin heavy variable 4-59 [Source:HGNC Symbol;Acc:5654] [ENST00000390629]	chr14:107083360-107083301	hs|14q32.33
p25902	A_24_P813550	0.976713	1.76e-13	p25902	uc001ysg.1	14	-	106209113	106214314	2	106209113,106213662,	106209407,106214314,	IGHCgamma1	proteinID=;alignID=uc001ysg.1;kgID=uc001ysg.1;mRNA=X17676;spID=;refseq=;protAcc=;description=Homo sapiens fusion RNA for switch circle transcript (Igamma1 - Cmu) in t(11;14) mantle cell lymphoma.;rfamAcc=;tRnaName=;		Intergenic	UCSC	A_24_P813550	ENST00000390629	XM_001716198	XM_001716198	Hs.631647				ENST00000390629	NP1077996	immunoglobulin heavy variable 4-59 [Source:HGNC Symbol;Acc:5654] [ENST00000390629]	chr14:107083360-107083301	hs|14q32.33
p44526_v4	A_24_P608268	0.968769	2.4e-12	p44526_v4	uc021thc.2	chr16	+	32914930	33208857	10	32914930,32926541,32926650,32926654,32926748,33006685,33006959,33102384,33102890,33208845,	32915005,32926648,32926654,32926700,32926779,33006749,33006964,33102398,33102897,33208857,	abParts				UCSC	A_24_P608268	ENST00000390636		U21252	Hs.547404				ENST00000390636	NP095189	immunoglobulin heavy variable 3-73 [Source:HGNC Symbol;Acc:5623] [ENST00000390636]	chr14:107211014-107210955	hs|14q32.33
p4713	A_24_P608268	0.952432	9.96e-11	p4713	ENST00000460164.1	14	-	106110832	106114892	2	106110832,106114662,	106111126,106114892,	ENSG00000253364.1	gene_id "ENSG00000253364.1"; transcript_id "ENST00000460164.1"; gene_type "lincRNA"; gene_status "NOVEL"; gene_name "RP11-731F5.2"; transcript_type "lincRNA"; transcript_status "KNOWN"; transcript_name "RP11-731F5.2-002"; level 2; havana_gene "OTTHUMG00000164792.1"; havana_transcript "OTTHUMT00000380291.1";		Intergenic	ENSEMBL	A_24_P608268	ENST00000390636		U21252	Hs.547404				ENST00000390636	NP095189	immunoglobulin heavy variable 3-73 [Source:HGNC Symbol;Acc:5623] [ENST00000390636]	chr14:107211014-107210955	hs|14q32.33
p26090	A_24_P608268	0.981123	2.71e-14	p26090	uc002sti.1	2	-	89156675	89160274	1	89156675,	89160274,	AK128525	proteinID=;alignID=uc002sti.1;kgID=uc002sti.1;mRNA=AK128525;spID=;refseq=;protAcc=;description=Homo sapiens cDNA FLJ46682 fis, clone TRACH3011082, moderately similar to Ig kappa chain V-III region HAH precursor.;rfamAcc=;tRnaName=;		Intergenic	UCSC	A_24_P608268	ENST00000390636		U21252	Hs.547404				ENST00000390636	NP095189	immunoglobulin heavy variable 3-73 [Source:HGNC Symbol;Acc:5623] [ENST00000390636]	chr14:107211014-107210955	hs|14q32.33
p25902	A_24_P608268	0.95157	1.17e-10	p25902	uc001ysg.1	14	-	106209113	106214314	2	106209113,106213662,	106209407,106214314,	IGHCgamma1	proteinID=;alignID=uc001ysg.1;kgID=uc001ysg.1;mRNA=X17676;spID=;refseq=;protAcc=;description=Homo sapiens fusion RNA for switch circle transcript (Igamma1 - Cmu) in t(11;14) mantle cell lymphoma.;rfamAcc=;tRnaName=;		Intergenic	UCSC	A_24_P608268	ENST00000390636		U21252	Hs.547404				ENST00000390636	NP095189	immunoglobulin heavy variable 3-73 [Source:HGNC Symbol;Acc:5623] [ENST00000390636]	chr14:107211014-107210955	hs|14q32.33
p11527	A_23_P410115	0.961689	1.47e-11	p11527	ENST00000483759.2	3	-	140179841	140181667	2	140179841,140181563,	140180219,140181667,	ENSG00000251058.1	gene_id "ENSG00000251058.1"; transcript_id "ENST00000483759.2"; gene_type "antisense"; gene_status "NOVEL"; gene_name "RP11-68L1.1"; transcript_type "antisense"; transcript_status "KNOWN"; transcript_name "RP11-68L1.1-001"; level 1; tag "basic"; tag "exp_conf"; havana_gene "OTTHUMG00000160141.1"; havana_transcript "OTTHUMT00000359395.1";		Intronic	ENSEMBL	A_23_P410115	NM_152512	NM_152512	NM_152512	Hs.474869	150350	ENTHD1	ENTH domain containing 1	ENST00000325157	THC2475797	Homo sapiens ENTH domain containing 1 (ENTHD1), mRNA [NM_152512]	chr22:40139178-40139119	hs|22q13.1
p37618_v4	A_23_P410115	0.967086	3.82e-12	p37618_v4	ENST00000609486.1	chr4	+	156226216	156278293	6	156226216,156262573,156263411,156267448,156275360,156278240,	156226243,156262692,156263576,156267712,156275525,156278293,	ENSG00000250910.3	gene_id "ENSG00000250910.3"; transcript_id "ENST00000609486.1"; gene_type "antisense"; gene_status "NOVEL"; gene_name "AC097467.2"; transcript_type "antisense"; transcript_status "KNOWN"; transcript_name "AC097467.2-023"; level 2; tag "basic"; havana_gene "OTTHUMG00000150212.3"; havana_transcript "OTTHUMT00000472907.1";			ENSEMBL	A_23_P410115	NM_152512	NM_152512	NM_152512	Hs.474869	150350	ENTHD1	ENTH domain containing 1	ENST00000325157	THC2475797	Homo sapiens ENTH domain containing 1 (ENTHD1), mRNA [NM_152512]	chr22:40139178-40139119	hs|22q13.1
p21492	A_23_P410115	0.953041	8.89e-11	p21492	TCONS_00028489	20	+	3792120	3792889	2	3792120,3792833,	3792388,3792889,	XLOC_013445	Gene_id=XLOC_013445;Gene_name=linc-C20orf29-1;Transcript_id=TCONS_00028489;Transcript_name=linc-C20orf29-1;		Intergenic	HumanLincRNACatalog	A_23_P410115	NM_152512	NM_152512	NM_152512	Hs.474869	150350	ENTHD1	ENTH domain containing 1	ENST00000325157	THC2475797	Homo sapiens ENTH domain containing 1 (ENTHD1), mRNA [NM_152512]	chr22:40139178-40139119	hs|22q13.1
p10008	A_23_P410115	0.95096	1.3e-10	p10008	ENST00000437751.1	2	+	132160473	132166622	4	132160473,132162785,132165035,132165417,	132160824,132163020,132165105,132166622,	ENSG00000223631.1	gene_id "ENSG00000223631.1"; transcript_id "ENST00000437751.1"; gene_type "lincRNA"; gene_status "NOVEL"; gene_name "AC073869.19"; transcript_type "lincRNA"; transcript_status "KNOWN"; transcript_name "AC073869.19-001"; level 2; tag "basic"; havana_gene "OTTHUMG00000153602.1"; havana_transcript "OTTHUMT00000331804.1";		Intergenic	ENSEMBL	A_23_P410115	NM_152512	NM_152512	NM_152512	Hs.474869	150350	ENTHD1	ENTH domain containing 1	ENST00000325157	THC2475797	Homo sapiens ENTH domain containing 1 (ENTHD1), mRNA [NM_152512]	chr22:40139178-40139119	hs|22q13.1
p6146	A_23_P410115	0.957928	3.37e-11	p6146	ENST00000562231.1	16	-	80862631	80926492	3	80862631,80874015,80926401,	80864654,80874119,80926492,	ENSG00000260896.1	gene_id "ENSG00000260896.1"; transcript_id "ENST00000562231.1"; gene_type "lincRNA"; gene_status "NOVEL"; gene_name "RP11-314O13.1"; transcript_type "lincRNA"; transcript_status "KNOWN"; transcript_name "RP11-314O13.1-001"; level 2; tag "basic"; havana_gene "OTTHUMG00000177012.1"; havana_transcript "OTTHUMT00000434799.1";		Intergenic	ENSEMBL	A_23_P410115	NM_152512	NM_152512	NM_152512	Hs.474869	150350	ENTHD1	ENTH domain containing 1	ENST00000325157	THC2475797	Homo sapiens ENTH domain containing 1 (ENTHD1), mRNA [NM_152512]	chr22:40139178-40139119	hs|22q13.1
p7883	A_23_P410115	0.968864	2.33e-12	p7883	ENST00000577694.1	18	+	5887616	5909121	3	5887616,5889078,5908949,	5887721,5889172,5909121,	ENSG00000264449.1	gene_id "ENSG00000264449.1"; transcript_id "ENST00000577694.1"; gene_type "antisense"; gene_status "NOVEL"; gene_name "RP11-945C19.4"; transcript_type "antisense"; transcript_status "KNOWN"; transcript_name "RP11-945C19.4-003"; level 2; tag "basic"; havana_gene "OTTHUMG00000178433.2"; havana_transcript "OTTHUMT00000442052.1";		Antisense	ENSEMBL	A_23_P410115	NM_152512	NM_152512	NM_152512	Hs.474869	150350	ENTHD1	ENTH domain containing 1	ENST00000325157	THC2475797	Homo sapiens ENTH domain containing 1 (ENTHD1), mRNA [NM_152512]	chr22:40139178-40139119	hs|22q13.1
p35901_v4	A_23_P410115	0.958344	3.08e-11	p35901_v4	TCONS_00004130	2	-	8385242	8434806	3	8385242,8427467,8434741,	8385270,8427688,8434806,	XLOC_001974	Gene_id=XLOC_001974;Gene_name=linc-CMPK2-2;Transcript_id=TCONS_00004130;Transcript_name=linc-CMPK2-2;		Intergenic	HumanLincRNACatalog	A_23_P410115	NM_152512	NM_152512	NM_152512	Hs.474869	150350	ENTHD1	ENTH domain containing 1	ENST00000325157	THC2475797	Homo sapiens ENTH domain containing 1 (ENTHD1), mRNA [NM_152512]	chr22:40139178-40139119	hs|22q13.1
p29659	A_23_P410115	0.951147	1.26e-10	p29659	TCONS_00022290	13	-	63886241	63902270	3	63886241,63901376,63902186,	63886263,63901488,63902270,	XLOC_010640	Gene_id=XLOC_010640;Gene_name=linc-PCDH20-7;Transcript_id=TCONS_00022290;Transcript_name=linc-PCDH20-7;		Intergenic	HumanLincRNACatalog	A_23_P410115	NM_152512	NM_152512	NM_152512	Hs.474869	150350	ENTHD1	ENTH domain containing 1	ENST00000325157	THC2475797	Homo sapiens ENTH domain containing 1 (ENTHD1), mRNA [NM_152512]	chr22:40139178-40139119	hs|22q13.1
p4286	A_23_P410115	0.959576	2.36e-11	p4286	ENST00000458480.1	13	+	81857307	81876542	4	81857307,81872738,81873323,81876430,	81857354,81872785,81873407,81876542,	ENSG00000229309.1	gene_id "ENSG00000229309.1"; transcript_id "ENST00000458480.1"; gene_type "lincRNA"; gene_status "NOVEL"; gene_name "RP11-452B18.2"; transcript_type "lincRNA"; transcript_status "KNOWN"; transcript_name "RP11-452B18.2-001"; level 2; tag "basic"; havana_gene "OTTHUMG00000017146.1"; havana_transcript "OTTHUMT00000045393.1";		Intergenic	ENSEMBL	A_23_P410115	NM_152512	NM_152512	NM_152512	Hs.474869	150350	ENTHD1	ENTH domain containing 1	ENST00000325157	THC2475797	Homo sapiens ENTH domain containing 1 (ENTHD1), mRNA [NM_152512]	chr22:40139178-40139119	hs|22q13.1
p3301	A_23_P410115	0.958712	2.85e-11	p3301	ENST00000548702.1	12	-	76087789	76092596	4	76087789,76088379,76088636,76092486,	76088131,76088550,76088755,76092596,	ENSG00000258088.1	gene_id "ENSG00000258088.1"; transcript_id "ENST00000548702.1"; gene_type "processed_transcript"; gene_status "NOVEL"; gene_name "RP11-114H23.2"; transcript_type "processed_transcript"; transcript_status "KNOWN"; transcript_name "RP11-114H23.2-001"; level 2; tag "basic"; havana_gene "OTTHUMG00000169779.1"; havana_transcript "OTTHUMT00000405842.1";		Intergenic	ENSEMBL	A_23_P410115	NM_152512	NM_152512	NM_152512	Hs.474869	150350	ENTHD1	ENTH domain containing 1	ENST00000325157	THC2475797	Homo sapiens ENTH domain containing 1 (ENTHD1), mRNA [NM_152512]	chr22:40139178-40139119	hs|22q13.1
p21156	A_23_P410115	0.951625	1.16e-10	p21156	TCONS_00003738	2	+	75145003	75170618	4	75145003,75158544,75159791,75165434,	75145586,75158667,75159917,75170618,	XLOC_001537	Gene_id=XLOC_001537;Gene_name=linc-POLE4-1;Transcript_id=TCONS_00003738;Transcript_name=linc-POLE4-1;		Intergenic	HumanLincRNACatalog	A_23_P410115	NM_152512	NM_152512	NM_152512	Hs.474869	150350	ENTHD1	ENTH domain containing 1	ENST00000325157	THC2475797	Homo sapiens ENTH domain containing 1 (ENTHD1), mRNA [NM_152512]	chr22:40139178-40139119	hs|22q13.1
p4061	A_23_P410115	0.962541	1.2e-11	p4061	ENST00000417989.1	13	-	53720673	53725943	3	53720673,53722391,53725838,	53721037,53722499,53725943,	ENSG00000237092.1	gene_id "ENSG00000237092.1"; transcript_id "ENST00000417989.1"; gene_type "lincRNA"; gene_status "NOVEL"; gene_name "RP11-24H2.2"; transcript_type "lincRNA"; transcript_status "KNOWN"; transcript_name "RP11-24H2.2-001"; level 2; tag "basic"; havana_gene "OTTHUMG00000016983.1"; havana_transcript "OTTHUMT00000045115.1";		Intergenic	ENSEMBL	A_23_P410115	NM_152512	NM_152512	NM_152512	Hs.474869	150350	ENTHD1	ENTH domain containing 1	ENST00000325157	THC2475797	Homo sapiens ENTH domain containing 1 (ENTHD1), mRNA [NM_152512]	chr22:40139178-40139119	hs|22q13.1
p22570	A_23_P410115	0.960549	1.91e-11	p22570	TCONS_00008264	4	+	138871618	138874368	2	138871618,138873473,	138871652,138874368,	XLOC_003706	Gene_id=XLOC_003706;Gene_name=linc-CCRN4L-5;Transcript_id=TCONS_00008264;Transcript_name=linc-CCRN4L-5;		Intergenic	HumanLincRNACatalog	A_23_P410115	NM_152512	NM_152512	NM_152512	Hs.474869	150350	ENTHD1	ENTH domain containing 1	ENST00000325157	THC2475797	Homo sapiens ENTH domain containing 1 (ENTHD1), mRNA [NM_152512]	chr22:40139178-40139119	hs|22q13.1
p40237_v4	A_33_P3210880	0.960586	1.89e-11	p40237_v4	XR_427427.1	chr3	+	152368234	152395174	3	152368234,152369594,152394902,	152368390,152369773,152395174,	none				RefSeq	A_33_P3210880	ENST00000355691		AB208828		538	ATP7A	ATPase, Cu++ transporting, alpha polypeptide	ENST00000355691		ATPase, Cu++ transporting, alpha polypeptide [Source:HGNC Symbol;Acc:869] [ENST00000355691]	chrX:77267846-77267905	hs|Xq21.1
p9548	A_33_P3210880	0.974407	4.08e-13	p9548	ENST00000596829.1	2	-	220411932	220412380	1	220411932,	220412380,	ENSG00000268896.1	gene_id "ENSG00000268896.1"; transcript_id "ENST00000596829.1"; gene_type "antisense"; gene_status "NOVEL"; gene_name "RP11-256I23.1"; transcript_type "antisense"; transcript_status "KNOWN"; transcript_name "RP11-256I23.1-001"; level 2; tag "basic"; havana_gene "OTTHUMG00000183008.1"; havana_transcript "OTTHUMT00000464656.1";		Antisense	ENSEMBL	A_33_P3210880	ENST00000355691		AB208828		538	ATP7A	ATPase, Cu++ transporting, alpha polypeptide	ENST00000355691		ATPase, Cu++ transporting, alpha polypeptide [Source:HGNC Symbol;Acc:869] [ENST00000355691]	chrX:77267846-77267905	hs|Xq21.1
p29659	A_33_P3210880	0.955212	5.85e-11	p29659	TCONS_00022290	13	-	63886241	63902270	3	63886241,63901376,63902186,	63886263,63901488,63902270,	XLOC_010640	Gene_id=XLOC_010640;Gene_name=linc-PCDH20-7;Transcript_id=TCONS_00022290;Transcript_name=linc-PCDH20-7;		Intergenic	HumanLincRNACatalog	A_33_P3210880	ENST00000355691		AB208828		538	ATP7A	ATPase, Cu++ transporting, alpha polypeptide	ENST00000355691		ATPase, Cu++ transporting, alpha polypeptide [Source:HGNC Symbol;Acc:869] [ENST00000355691]	chrX:77267846-77267905	hs|Xq21.1
p42593_v4	A_33_P3210880	0.962123	1.33e-11	p42593_v4	XR_242966.1	chr12	+	126650820	126651537	2	126650820,126651421,	126651315,126651537,	none				RefSeq	A_33_P3210880	ENST00000355691		AB208828		538	ATP7A	ATPase, Cu++ transporting, alpha polypeptide	ENST00000355691		ATPase, Cu++ transporting, alpha polypeptide [Source:HGNC Symbol;Acc:869] [ENST00000355691]	chrX:77267846-77267905	hs|Xq21.1
p44526_v4	A_24_P315941	0.964473	7.53e-12	p44526_v4	uc021thc.2	chr16	+	32914930	33208857	10	32914930,32926541,32926650,32926654,32926748,33006685,33006959,33102384,33102890,33208845,	32915005,32926648,32926654,32926700,32926779,33006749,33006964,33102398,33102897,33208857,	abParts				UCSC	A_24_P315941	ENST00000390625		D83692	Hs.721647				ENST00000390625	NP288211	immunoglobulin heavy variable 3-49 [Source:HGNC Symbol;Acc:5607] [ENST00000390625]	chr14:107013063-107013004	hs|14q32.33
p43471_v4	A_32_P202859	0.975457	2.81e-13	p43471_v4	XR_430052.1	chr18	-	9121012	9134177	3	9121012,9132220,9133388,	9121454,9132407,9134177,	none				RefSeq	A_32_P202859	NM_181788	NM_181788	NM_181788	Hs.155833	341567	H1FNT	H1 histone family, member N, testis-specific	ENST00000335017	THC2475276	Homo sapiens H1 histone family, member N, testis-specific (H1FNT), mRNA [NM_181788]	chr12:48723983-48724042	hs|12q13.11
p15331	A_32_P202859	0.975567	2.7e-13	p15331	ENST00000443162.1	7	+	44888014	44889167	2	44888014,44889057,	44888092,44889167,	ENSG00000234183.1	gene_id "ENSG00000234183.1"; transcript_id "ENST00000443162.1"; gene_type "antisense"; gene_status "NOVEL"; gene_name "AC004854.4"; transcript_type "antisense"; transcript_status "KNOWN"; transcript_name "AC004854.4-002"; level 2; tag "basic"; havana_gene "OTTHUMG00000155819.1"; havana_transcript "OTTHUMT00000341813.1";		Divergent	ENSEMBL	A_32_P202859	NM_181788	NM_181788	NM_181788	Hs.155833	341567	H1FNT	H1 histone family, member N, testis-specific	ENST00000335017	THC2475276	Homo sapiens H1 histone family, member N, testis-specific (H1FNT), mRNA [NM_181788]	chr12:48723983-48724042	hs|12q13.11
p21917	A_32_P202859	0.970602	1.4e-12	p21917	TCONS_00007244	3	-	120084846	120085322	2	120084846,120085242,	120085067,120085322,	XLOC_003225	Gene_id=XLOC_003225;Gene_name=linc-LRRC58-1;Transcript_id=TCONS_00007244;Transcript_name=linc-LRRC58-1;		Intergenic	HumanLincRNACatalog	A_32_P202859	NM_181788	NM_181788	NM_181788	Hs.155833	341567	H1FNT	H1 histone family, member N, testis-specific	ENST00000335017	THC2475276	Homo sapiens H1 histone family, member N, testis-specific (H1FNT), mRNA [NM_181788]	chr12:48723983-48724042	hs|12q13.11
p34145_v4	A_32_P202859	0.973295	5.96e-13	p34145_v4	ENST00000527565.1	11	-	7726174	7904494	6	7726174,7900553,7901141,7902635,7903502,7904406,	7726221,7900630,7901306,7902729,7903620,7904494,	ENSG00000254951.2	gene_id "ENSG00000254951.2"; transcript_id "ENST00000527565.1"; gene_type "processed_transcript"; gene_status "NOVEL"; gene_name "RP11-494M8.4"; transcript_type "processed_transcript"; transcript_status "KNOWN"; transcript_name "RP11-494M8.4-003"; level 2; tag "readthrough_transcript"; havana_gene "OTTHUMG00000165666.2"; havana_transcript "OTTHUMT00000385692.1";		Antisense	ENSEMBL	A_32_P202859	NM_181788	NM_181788	NM_181788	Hs.155833	341567	H1FNT	H1 histone family, member N, testis-specific	ENST00000335017	THC2475276	Homo sapiens H1 histone family, member N, testis-specific (H1FNT), mRNA [NM_181788]	chr12:48723983-48724042	hs|12q13.11
p15332	A_32_P202859	0.971157	1.18e-12	p15332	ENST00000450016.1	7	+	44888657	44889164	2	44888657,44889057,	44888831,44889164,	ENSG00000234183.1	gene_id "ENSG00000234183.1"; transcript_id "ENST00000450016.1"; gene_type "antisense"; gene_status "NOVEL"; gene_name "AC004854.4"; transcript_type "antisense"; transcript_status "KNOWN"; transcript_name "AC004854.4-001"; level 2; tag "basic"; havana_gene "OTTHUMG00000155819.1"; havana_transcript "OTTHUMT00000341812.1";		Divergent	ENSEMBL	A_32_P202859	NM_181788	NM_181788	NM_181788	Hs.155833	341567	H1FNT	H1 histone family, member N, testis-specific	ENST00000335017	THC2475276	Homo sapiens H1 histone family, member N, testis-specific (H1FNT), mRNA [NM_181788]	chr12:48723983-48724042	hs|12q13.11
p40237_v4	A_33_P3290792	0.968156	2.85e-12	p40237_v4	XR_427427.1	chr3	+	152368234	152395174	3	152368234,152369594,152394902,	152368390,152369773,152395174,	none				RefSeq	A_33_P3290792	NM_001001953	NM_001001953	NM_001001953	Hs.553636	219870	OR10G9	olfactory receptor, family 10, subfamily G, member 9	ENST00000375024	THC2603967	Homo sapiens olfactory receptor, family 10, subfamily G, member 9 (OR10G9), mRNA [NM_001001953]	chr11:123894447-123894506	hs|11q24.1
p37083_v4	A_33_P3290792	0.974684	3.7e-13	p37083_v4	ENST00000608035.1	chr1	-	214005883	214014138	4	214005883,214013080,214013850,214014023,	214005965,214013140,214013943,214014138,	ENSG00000230461.4	gene_id "ENSG00000230461.4"; transcript_id "ENST00000608035.1"; gene_type "antisense"; gene_status "NOVEL"; gene_name "PROX1-AS1"; transcript_type "antisense"; transcript_status "KNOWN"; transcript_name "PROX1-AS1-017"; level 2; tag "basic"; havana_gene "OTTHUMG00000036947.5"; havana_transcript "OTTHUMT00000472381.1";			ENSEMBL	A_33_P3290792	NM_001001953	NM_001001953	NM_001001953	Hs.553636	219870	OR10G9	olfactory receptor, family 10, subfamily G, member 9	ENST00000375024	THC2603967	Homo sapiens olfactory receptor, family 10, subfamily G, member 9 (OR10G9), mRNA [NM_001001953]	chr11:123894447-123894506	hs|11q24.1
p8970	A_33_P3290792	0.95538	5.66e-11	p8970	ENST00000588330.1	2	-	6775965	6789461	6	6775965,6778222,6778409,6778848,6779182,6789342,	6776376,6778285,6778493,6778999,6779409,6789461,	ENSG00000236172.2	gene_id "ENSG00000236172.2"; transcript_id "ENST00000588330.1"; gene_type "lincRNA"; gene_status "NOVEL"; gene_name "AC097517.2"; transcript_type "lincRNA"; transcript_status "KNOWN"; transcript_name "AC097517.2-023"; level 2; tag "RNA_Seq_supported_only"; havana_gene "OTTHUMG00000151631.3"; havana_transcript "OTTHUMT00000459439.1";		Intergenic	ENSEMBL	A_33_P3290792	NM_001001953	NM_001001953	NM_001001953	Hs.553636	219870	OR10G9	olfactory receptor, family 10, subfamily G, member 9	ENST00000375024	THC2603967	Homo sapiens olfactory receptor, family 10, subfamily G, member 9 (OR10G9), mRNA [NM_001001953]	chr11:123894447-123894506	hs|11q24.1
p22453	A_33_P3290792	0.963532	9.49e-12	p22453	TCONS_00007993	4	+	11723920	11773404	5	11723920,11770351,11771932,11772235,11773328,	11724239,11770434,11772099,11772312,11773404,	XLOC_003457	Gene_id=XLOC_003457;Gene_name=linc-CPEB2-10;Transcript_id=TCONS_00007993;Transcript_name=linc-CPEB2-10;		Intergenic	HumanLincRNACatalog	A_33_P3290792	NM_001001953	NM_001001953	NM_001001953	Hs.553636	219870	OR10G9	olfactory receptor, family 10, subfamily G, member 9	ENST00000375024	THC2603967	Homo sapiens olfactory receptor, family 10, subfamily G, member 9 (OR10G9), mRNA [NM_001001953]	chr11:123894447-123894506	hs|11q24.1
p22381	A_33_P3290792	0.956053	4.95e-11	p22381	TCONS_00008650	4	-	174374163	174442111	3	174374163,174387054,174440129,	174375225,174387128,174442111,	XLOC_004166	Gene_id=XLOC_004166;Gene_name=linc-SCRG1-1;Transcript_id=TCONS_00008650;Transcript_name=linc-SCRG1-1;		Intergenic	HumanLincRNACatalog	A_33_P3290792	NM_001001953	NM_001001953	NM_001001953	Hs.553636	219870	OR10G9	olfactory receptor, family 10, subfamily G, member 9	ENST00000375024	THC2603967	Homo sapiens olfactory receptor, family 10, subfamily G, member 9 (OR10G9), mRNA [NM_001001953]	chr11:123894447-123894506	hs|11q24.1
p16082	A_33_P3290792	0.95107	1.28e-10	p16082	ENST00000521021.1	8	+	23316113	23342484	2	23316113,23342345,	23316604,23342484,	ENSG00000253390.1	gene_id "ENSG00000253390.1"; transcript_id "ENST00000521021.1"; gene_type "lincRNA"; gene_status "NOVEL"; gene_name "CTC-756D1.2"; transcript_type "lincRNA"; transcript_status "KNOWN"; transcript_name "CTC-756D1.2-001"; level 2; tag "basic"; havana_gene "OTTHUMG00000163862.1"; havana_transcript "OTTHUMT00000376036.1";	CTC-756D1.2	Divergent	ENSEMBL	A_33_P3290792	NM_001001953	NM_001001953	NM_001001953	Hs.553636	219870	OR10G9	olfactory receptor, family 10, subfamily G, member 9	ENST00000375024	THC2603967	Homo sapiens olfactory receptor, family 10, subfamily G, member 9 (OR10G9), mRNA [NM_001001953]	chr11:123894447-123894506	hs|11q24.1
p6176	A_33_P3290792	0.958685	2.87e-11	p6176	ENST00000565700.1	16	-	84492864	84500967	3	84492864,84495300,84500909,	84494499,84496605,84500967,	ENSG00000261286.1	gene_id "ENSG00000261286.1"; transcript_id "ENST00000565700.1"; gene_type "antisense"; gene_status "NOVEL"; gene_name "RP11-517C16.2"; transcript_type "antisense"; transcript_status "KNOWN"; transcript_name "RP11-517C16.2-001"; level 2; tag "basic"; havana_gene "OTTHUMG00000176738.1"; havana_transcript "OTTHUMT00000433419.1";		Antisense	ENSEMBL	A_33_P3290792	NM_001001953	NM_001001953	NM_001001953	Hs.553636	219870	OR10G9	olfactory receptor, family 10, subfamily G, member 9	ENST00000375024	THC2603967	Homo sapiens olfactory receptor, family 10, subfamily G, member 9 (OR10G9), mRNA [NM_001001953]	chr11:123894447-123894506	hs|11q24.1
p19550	A_33_P3290792	0.965099	6.43e-12	p19550	TCONS_00023595	15	-	26703344	26704722	2	26703344,26704486,	26703412,26704722,	XLOC_011407	Gene_id=XLOC_011407;Gene_name=linc-ATP10A-1;Transcript_id=TCONS_00023595;Transcript_name=linc-ATP10A-1;		Intergenic	HumanLincRNACatalog	A_33_P3290792	NM_001001953	NM_001001953	NM_001001953	Hs.553636	219870	OR10G9	olfactory receptor, family 10, subfamily G, member 9	ENST00000375024	THC2603967	Homo sapiens olfactory receptor, family 10, subfamily G, member 9 (OR10G9), mRNA [NM_001001953]	chr11:123894447-123894506	hs|11q24.1
p9510	A_33_P3290792	0.955995	5.01e-11	p9510	ENST00000419860.1	2	-	205092859	205099708	2	205092859,205099514,	205093206,205099708,	ENSG00000237271.1	gene_id "ENSG00000237271.1"; transcript_id "ENST00000419860.1"; gene_type "lincRNA"; gene_status "NOVEL"; gene_name "AC009498.1"; transcript_type "lincRNA"; transcript_status "KNOWN"; transcript_name "AC009498.1-001"; level 2; tag "basic"; havana_gene "OTTHUMG00000154544.1"; havana_transcript "OTTHUMT00000335870.1";		Intergenic	ENSEMBL	A_33_P3290792	NM_001001953	NM_001001953	NM_001001953	Hs.553636	219870	OR10G9	olfactory receptor, family 10, subfamily G, member 9	ENST00000375024	THC2603967	Homo sapiens olfactory receptor, family 10, subfamily G, member 9 (OR10G9), mRNA [NM_001001953]	chr11:123894447-123894506	hs|11q24.1
p29625	A_33_P3290792	0.958816	2.79e-11	p29625	TCONS_00019529	11	+	126891703	126969369	6	126891703,126905369,126923232,126950328,126968326,126969168,	126891802,126905571,126923583,126950462,126968500,126969369,	XLOC_009323	Gene_id=XLOC_009323;Gene_name=linc-FLI1-4;Transcript_id=TCONS_00019529;Transcript_name=linc-FLI1-4;		Intergenic	HumanLincRNACatalog	A_33_P3290792	NM_001001953	NM_001001953	NM_001001953	Hs.553636	219870	OR10G9	olfactory receptor, family 10, subfamily G, member 9	ENST00000375024	THC2603967	Homo sapiens olfactory receptor, family 10, subfamily G, member 9 (OR10G9), mRNA [NM_001001953]	chr11:123894447-123894506	hs|11q24.1
p4061	A_33_P3290792	0.965138	6.36e-12	p4061	ENST00000417989.1	13	-	53720673	53725943	3	53720673,53722391,53725838,	53721037,53722499,53725943,	ENSG00000237092.1	gene_id "ENSG00000237092.1"; transcript_id "ENST00000417989.1"; gene_type "lincRNA"; gene_status "NOVEL"; gene_name "RP11-24H2.2"; transcript_type "lincRNA"; transcript_status "KNOWN"; transcript_name "RP11-24H2.2-001"; level 2; tag "basic"; havana_gene "OTTHUMG00000016983.1"; havana_transcript "OTTHUMT00000045115.1";		Intergenic	ENSEMBL	A_33_P3290792	NM_001001953	NM_001001953	NM_001001953	Hs.553636	219870	OR10G9	olfactory receptor, family 10, subfamily G, member 9	ENST00000375024	THC2603967	Homo sapiens olfactory receptor, family 10, subfamily G, member 9 (OR10G9), mRNA [NM_001001953]	chr11:123894447-123894506	hs|11q24.1
p28730	A_33_P3290792	0.953398	8.31e-11	p28730	LIT1763	None	None	None	None	None	None	None	LIT1763	Accession=CNS1;Description=Homo sapiens CNS1 RNA from Homo sapiens chromosome 5, P1 clone 876h9, P1 5116 (LBNL H11)		Intergenic	RNAdb	A_33_P3290792	NM_001001953	NM_001001953	NM_001001953	Hs.553636	219870	OR10G9	olfactory receptor, family 10, subfamily G, member 9	ENST00000375024	THC2603967	Homo sapiens olfactory receptor, family 10, subfamily G, member 9 (OR10G9), mRNA [NM_001001953]	chr11:123894447-123894506	hs|11q24.1
p11885	A_33_P3290792	0.960663	1.86e-11	p11885	ENST00000466089.1	3	+	94657117	94708914	5	94657117,94699213,94707389,94708172,94708746,	94657170,94699383,94707523,94708278,94708914,	ENSG00000239589.1	gene_id "ENSG00000239589.1"; transcript_id "ENST00000466089.1"; gene_type "lincRNA"; gene_status "NOVEL"; gene_name "RP11-118N24.3"; transcript_type "lincRNA"; transcript_status "KNOWN"; transcript_name "RP11-118N24.3-003"; level 2; havana_gene "OTTHUMG00000159021.2"; havana_transcript "OTTHUMT00000352928.1";		Intergenic	ENSEMBL	A_33_P3290792	NM_001001953	NM_001001953	NM_001001953	Hs.553636	219870	OR10G9	olfactory receptor, family 10, subfamily G, member 9	ENST00000375024	THC2603967	Homo sapiens olfactory receptor, family 10, subfamily G, member 9 (OR10G9), mRNA [NM_001001953]	chr11:123894447-123894506	hs|11q24.1
p37891_v4	A_33_P3290792	0.974286	4.25e-13	p37891_v4	ENST00000606070.1	chr6	+	108278616	108281190	1	108278616,	108281190,	ENSG00000272476.1	gene_id "ENSG00000272476.1"; transcript_id "ENST00000606070.1"; gene_type "antisense"; gene_status "NOVEL"; gene_name "RP1-191J18.66"; transcript_type "antisense"; transcript_status "KNOWN"; transcript_name "RP1-191J18.66-001"; level 2; tag "basic"; havana_gene "OTTHUMG00000185803.1"; havana_transcript "OTTHUMT00000471328.1";			ENSEMBL	A_33_P3290792	NM_001001953	NM_001001953	NM_001001953	Hs.553636	219870	OR10G9	olfactory receptor, family 10, subfamily G, member 9	ENST00000375024	THC2603967	Homo sapiens olfactory receptor, family 10, subfamily G, member 9 (OR10G9), mRNA [NM_001001953]	chr11:123894447-123894506	hs|11q24.1
p22570	A_33_P3290792	0.956253	4.75e-11	p22570	TCONS_00008264	4	+	138871618	138874368	2	138871618,138873473,	138871652,138874368,	XLOC_003706	Gene_id=XLOC_003706;Gene_name=linc-CCRN4L-5;Transcript_id=TCONS_00008264;Transcript_name=linc-CCRN4L-5;		Intergenic	HumanLincRNACatalog	A_33_P3290792	NM_001001953	NM_001001953	NM_001001953	Hs.553636	219870	OR10G9	olfactory receptor, family 10, subfamily G, member 9	ENST00000375024	THC2603967	Homo sapiens olfactory receptor, family 10, subfamily G, member 9 (OR10G9), mRNA [NM_001001953]	chr11:123894447-123894506	hs|11q24.1
p39925_v4	A_33_P3290792	0.963029	1.07e-11	p39925_v4	XR_427201.1	chr2	+	185090829	185197579	3	185090829,185168089,185197520,	185090908,185168127,185197579,	none				RefSeq	A_33_P3290792	NM_001001953	NM_001001953	NM_001001953	Hs.553636	219870	OR10G9	olfactory receptor, family 10, subfamily G, member 9	ENST00000375024	THC2603967	Homo sapiens olfactory receptor, family 10, subfamily G, member 9 (OR10G9), mRNA [NM_001001953]	chr11:123894447-123894506	hs|11q24.1
RNA95671|RNS_753_129	A_24_P172481	0.95371	7.83e-11	RNA95671|RNS_753_129	RNA95671|RNS_753_129												http://research.imb.uq.edu.au/rnadb/NoncodingRNASearchV2.zip	A_24_P172481	NM_006074	NM_006074	NM_006074	Hs.501778	10346	TRIM22	tripartite motif containing 22	ENST00000455293	THC2466493	Homo sapiens tripartite motif containing 22 (TRIM22), transcript variant 1, mRNA [NM_006074]	chr11:5731591-5731650	hs|11p15.4
p9967	A_21_P0008272	0.952785	9.33e-11	p9967	ENST00000553319.1	2	+	113998306	113998987	2	113998306,113998777,	113998678,113998987,	ENSG00000258395.1	gene_id "ENSG00000258395.1"; transcript_id "ENST00000553319.1"; gene_type "antisense"; gene_status "NOVEL"; gene_name "RP11-65I12.1"; transcript_type "antisense"; transcript_status "KNOWN"; transcript_name "RP11-65I12.1-001"; level 2; tag "basic"; havana_gene "OTTHUMG00000171056.1"; havana_transcript "OTTHUMT00000411450.1";		Intronic	ENSEMBL	A_21_P0008272	ENST00000553785	XR_110241	XR_110241	Hs.112858		XLOC_010917		ENST00000553785	THC2604764	PREDICTED: Homo sapiens hypothetical LOC100506999 (LOC100506999), miscRNA [XR_110241]	chr14:96044688-96044747	hs|14q32.13
p11527	A_21_P0008272	0.969719	1.82e-12	p11527	ENST00000483759.2	3	-	140179841	140181667	2	140179841,140181563,	140180219,140181667,	ENSG00000251058.1	gene_id "ENSG00000251058.1"; transcript_id "ENST00000483759.2"; gene_type "antisense"; gene_status "NOVEL"; gene_name "RP11-68L1.1"; transcript_type "antisense"; transcript_status "KNOWN"; transcript_name "RP11-68L1.1-001"; level 1; tag "basic"; tag "exp_conf"; havana_gene "OTTHUMG00000160141.1"; havana_transcript "OTTHUMT00000359395.1";		Intronic	ENSEMBL	A_21_P0008272	ENST00000553785	XR_110241	XR_110241	Hs.112858		XLOC_010917		ENST00000553785	THC2604764	PREDICTED: Homo sapiens hypothetical LOC100506999 (LOC100506999), miscRNA [XR_110241]	chr14:96044688-96044747	hs|14q32.13
p43585_v4	A_21_P0008272	0.9542	7.13e-11	p43585_v4	XR_430184.1	chr19	+	20359223	20361196	3	20359223,20359866,20361009,	20359256,20359993,20361196,	none				RefSeq	A_21_P0008272	ENST00000553785	XR_110241	XR_110241	Hs.112858		XLOC_010917		ENST00000553785	THC2604764	PREDICTED: Homo sapiens hypothetical LOC100506999 (LOC100506999), miscRNA [XR_110241]	chr14:96044688-96044747	hs|14q32.13
p42746_v4	A_21_P0008272	0.969297	2.06e-12	p42746_v4	XR_243060.1	chr13	-	100504862	100609401	8	100504862,100507620,100510360,100510944,100512280,100516495,100518769,100609336,	100507464,100507698,100510446,100511071,100512430,100516667,100518843,100609401,	none				RefSeq	A_21_P0008272	ENST00000553785	XR_110241	XR_110241	Hs.112858		XLOC_010917		ENST00000553785	THC2604764	PREDICTED: Homo sapiens hypothetical LOC100506999 (LOC100506999), miscRNA [XR_110241]	chr14:96044688-96044747	hs|14q32.13
p10008	A_21_P0008272	0.955739	5.27e-11	p10008	ENST00000437751.1	2	+	132160473	132166622	4	132160473,132162785,132165035,132165417,	132160824,132163020,132165105,132166622,	ENSG00000223631.1	gene_id "ENSG00000223631.1"; transcript_id "ENST00000437751.1"; gene_type "lincRNA"; gene_status "NOVEL"; gene_name "AC073869.19"; transcript_type "lincRNA"; transcript_status "KNOWN"; transcript_name "AC073869.19-001"; level 2; tag "basic"; havana_gene "OTTHUMG00000153602.1"; havana_transcript "OTTHUMT00000331804.1";		Intergenic	ENSEMBL	A_21_P0008272	ENST00000553785	XR_110241	XR_110241	Hs.112858		XLOC_010917		ENST00000553785	THC2604764	PREDICTED: Homo sapiens hypothetical LOC100506999 (LOC100506999), miscRNA [XR_110241]	chr14:96044688-96044747	hs|14q32.13
p16319	A_21_P0008272	0.964529	7.42e-12	p16319	ENST00000503718.2	8	+	104133259	104145194	2	104133259,104144820,	104133441,104145194,	ENSG00000250929.2	gene_id "ENSG00000250929.2"; transcript_id "ENST00000503718.2"; gene_type "antisense"; gene_status "NOVEL"; gene_name "KB-1639H6.4"; transcript_type "antisense"; transcript_status "KNOWN"; transcript_name "KB-1639H6.4-001"; level 1; tag "basic"; tag "exp_conf"; havana_gene "OTTHUMG00000164764.1"; havana_transcript "OTTHUMT00000380119.1";	KB-1639H6.4	Intergenic	ENSEMBL	A_21_P0008272	ENST00000553785	XR_110241	XR_110241	Hs.112858		XLOC_010917		ENST00000553785	THC2604764	PREDICTED: Homo sapiens hypothetical LOC100506999 (LOC100506999), miscRNA [XR_110241]	chr14:96044688-96044747	hs|14q32.13
p3305	A_21_P0008272	0.959065	2.64e-11	p3305	ENST00000547569.1	12	-	78820605	78836732	3	78820605,78834432,78835920,	78820667,78834568,78836732,	ENSG00000257879.1	gene_id "ENSG00000257879.1"; transcript_id "ENST00000547569.1"; gene_type "processed_transcript"; gene_status "PUTATIVE"; gene_name "RP11-90C1.1"; transcript_type "processed_transcript"; transcript_status "PUTATIVE"; transcript_name "RP11-90C1.1-001"; level 2; tag "basic"; havana_gene "OTTHUMG00000170010.1"; havana_transcript "OTTHUMT00000406851.1";		Intergenic	ENSEMBL	A_21_P0008272	ENST00000553785	XR_110241	XR_110241	Hs.112858		XLOC_010917		ENST00000553785	THC2604764	PREDICTED: Homo sapiens hypothetical LOC100506999 (LOC100506999), miscRNA [XR_110241]	chr14:96044688-96044747	hs|14q32.13
p26880	A_21_P0008272	0.973693	5.21e-13	p26880	HIT000017500	6	+	27356537	27358713	1	27356537,	27358713,	HIX0005661	None		Antisense	H-InvDB	A_21_P0008272	ENST00000553785	XR_110241	XR_110241	Hs.112858		XLOC_010917		ENST00000553785	THC2604764	PREDICTED: Homo sapiens hypothetical LOC100506999 (LOC100506999), miscRNA [XR_110241]	chr14:96044688-96044747	hs|14q32.13
p495	A_21_P0008272	0.969899	1.73e-12	p495	ENST00000563991.1	1	-	162530016	162531098	1	162530016,	162531098,	ENSG00000259788.1	gene_id "ENSG00000259788.1"; transcript_id "ENST00000563991.1"; gene_type "antisense"; gene_status "NOVEL"; gene_name "RP11-359K18.3"; transcript_type "antisense"; transcript_status "KNOWN"; transcript_name "RP11-359K18.3-001"; level 2; tag "basic"; havana_gene "OTTHUMG00000176119.1"; havana_transcript "OTTHUMT00000431528.1";		Divergent	ENSEMBL	A_21_P0008272	ENST00000553785	XR_110241	XR_110241	Hs.112858		XLOC_010917		ENST00000553785	THC2604764	PREDICTED: Homo sapiens hypothetical LOC100506999 (LOC100506999), miscRNA [XR_110241]	chr14:96044688-96044747	hs|14q32.13
p25359	A_21_P0008272	0.951176	1.25e-10	p25359	NR_028375.2	5	+	76008227	76008713	1	76008227,	76008713,	NCRUPAR	ID=rna12126;Name=NR_028375.2;Parent=gene10071;Dbxref=GeneID:100302746,Genbank:NR_028375.2,HGNC:37153;gbkey=misc_RNA;product=non-protein coding RNA%2C upstream of F2R%2FPAR1;transcript_id=NR_028375.2|ID=gene10071;Name=NCRUPAR;Dbxref=GeneID:100302746,HGNC:37153;description=non-protein coding RNA%2C upstream of F2R%2FPAR1;gbkey=Gene;gene=NCRUPAR;gene_synonym=ncR-uPAR,NCRNA00193		Intergenic	RefSeq	A_21_P0008272	ENST00000553785	XR_110241	XR_110241	Hs.112858		XLOC_010917		ENST00000553785	THC2604764	PREDICTED: Homo sapiens hypothetical LOC100506999 (LOC100506999), miscRNA [XR_110241]	chr14:96044688-96044747	hs|14q32.13
p4951	A_21_P0008272	0.965099	6.43e-12	p4951	ENST00000553785.1	14	+	96039941	96045021	2	96039941,96043765,	96040019,96045021,	ENSG00000258390.1	gene_id "ENSG00000258390.1"; transcript_id "ENST00000553785.1"; gene_type "lincRNA"; gene_status "NOVEL"; gene_name "RP11-1070N10.4"; transcript_type "lincRNA"; transcript_status "KNOWN"; transcript_name "RP11-1070N10.4-001"; level 2; tag "basic"; havana_gene "OTTHUMG00000171638.1"; havana_transcript "OTTHUMT00000414556.1";		Intergenic	ENSEMBL	A_21_P0008272	ENST00000553785	XR_110241	XR_110241	Hs.112858		XLOC_010917		ENST00000553785	THC2604764	PREDICTED: Homo sapiens hypothetical LOC100506999 (LOC100506999), miscRNA [XR_110241]	chr14:96044688-96044747	hs|14q32.13
p23369	A_21_P0008272	0.951205	1.25e-10	p23369	TCONS_00011260	6	+	6901254	6918948	2	6901254,6918742,	6901981,6918948,	XLOC_005152	Gene_id=XLOC_005152;Gene_name=linc-RREB1-2;Transcript_id=TCONS_00011260;Transcript_name=linc-RREB1-2;		Intergenic	HumanLincRNACatalog	A_21_P0008272	ENST00000553785	XR_110241	XR_110241	Hs.112858		XLOC_010917		ENST00000553785	THC2604764	PREDICTED: Homo sapiens hypothetical LOC100506999 (LOC100506999), miscRNA [XR_110241]	chr14:96044688-96044747	hs|14q32.13
p29913	A_21_P0008272	0.957756	3.49e-11	p29913	TCONS_00010430	5	-	103216168	103227087	3	103216168,103222041,103227032,	103217665,103222168,103227087,	XLOC_004945	Gene_id=XLOC_004945;Gene_name=linc-NUDT12-5;Transcript_id=TCONS_00010430;Transcript_name=linc-NUDT12-5;		Intergenic	HumanLincRNACatalog	A_21_P0008272	ENST00000553785	XR_110241	XR_110241	Hs.112858		XLOC_010917		ENST00000553785	THC2604764	PREDICTED: Homo sapiens hypothetical LOC100506999 (LOC100506999), miscRNA [XR_110241]	chr14:96044688-96044747	hs|14q32.13
p1310	A_21_P0008272	0.96194	1.39e-11	p1310	ENST00000424735.1	1	+	190448135	190449865	2	190448135,190449474,	190448270,190449865,	ENSG00000237457.2	gene_id "ENSG00000237457.2"; transcript_id "ENST00000424735.1"; gene_type "processed_transcript"; gene_status "PUTATIVE"; gene_name "RP11-547I7.2"; transcript_type "processed_transcript"; transcript_status "PUTATIVE"; transcript_name "RP11-547I7.2-001"; level 1; tag "basic"; tag "exp_conf"; havana_gene "OTTHUMG00000035535.1"; havana_transcript "OTTHUMT00000086283.1";		Intergenic	ENSEMBL	A_21_P0008272	ENST00000553785	XR_110241	XR_110241	Hs.112858		XLOC_010917		ENST00000553785	THC2604764	PREDICTED: Homo sapiens hypothetical LOC100506999 (LOC100506999), miscRNA [XR_110241]	chr14:96044688-96044747	hs|14q32.13
p42671_v4	A_21_P0008272	0.970126	1.61e-12	p42671_v4	XR_429244.1	chr13	+	51289532	51297285	3	51289532,51293782,51297274,	51290023,51293846,51297285,	none				RefSeq	A_21_P0008272	ENST00000553785	XR_110241	XR_110241	Hs.112858		XLOC_010917		ENST00000553785	THC2604764	PREDICTED: Homo sapiens hypothetical LOC100506999 (LOC100506999), miscRNA [XR_110241]	chr14:96044688-96044747	hs|14q32.13
p18937	A_21_P0008272	0.956089	4.91e-11	p18937	TCONS_00020585	12	+	117101869	117113731	2	117101869,117113409,	117101898,117113731,	XLOC_009899	Gene_id=XLOC_009899;Gene_name=linc-RNFT2-2;Transcript_id=TCONS_00020585;Transcript_name=linc-RNFT2-2;		Intergenic	HumanLincRNACatalog	A_21_P0008272	ENST00000553785	XR_110241	XR_110241	Hs.112858		XLOC_010917		ENST00000553785	THC2604764	PREDICTED: Homo sapiens hypothetical LOC100506999 (LOC100506999), miscRNA [XR_110241]	chr14:96044688-96044747	hs|14q32.13
p25948	A_21_P0008272	0.967431	3.48e-12	p25948	uc001zhb.2	15	+	32962079	32963900	1	32962079,	32963900,	C15orf45	proteinID=;alignID=uc001zhb.2;kgID=uc001zhb.2;mRNA=BC137374;spID=;refseq=;protAcc=;description=Homo sapiens cDNA FLJ32455 fis, clone SKNMC1000010.;rfamAcc=;tRnaName=;		Intronic	UCSC	A_21_P0008272	ENST00000553785	XR_110241	XR_110241	Hs.112858		XLOC_010917		ENST00000553785	THC2604764	PREDICTED: Homo sapiens hypothetical LOC100506999 (LOC100506999), miscRNA [XR_110241]	chr14:96044688-96044747	hs|14q32.13
p33752	A_24_P362193	0.957888	3.39e-11	p33752	uc001lda.1	10	-	118644311	118648195	1	118644311,	118648195,	AK092331	proteinID=;alignID=uc001lda.1;kgID=uc001lda.1;mRNA=AK092331;spID=;refseq=;protAcc=;description=Homo sapiens cDNA FLJ34091 fis, clone FCBBF3006513.;rfamAcc=;tRnaName=;		Antisense	UCSC	A_24_P362193	NM_003874	NM_003874	NM_003874	Hs.398093	8832	CD84	CD84 molecule	ENST00000368047	NP164805	Homo sapiens CD84 molecule (CD84), transcript variant 2, mRNA [NM_003874]	chr1:160535340-160535281	hs|1q23.3
p44526_v4	A_33_P3422298	0.976199	2.14e-13	p44526_v4	uc021thc.2	chr16	+	32914930	33208857	10	32914930,32926541,32926650,32926654,32926748,33006685,33006959,33102384,33102890,33208845,	32915005,32926648,32926654,32926700,32926779,33006749,33006964,33102398,33102897,33208857,	abParts				UCSC	A_33_P3422298	S77011		S77011	Hs.547600						{pseudogene} Ig V lambda IJ psi C lambda 6=Ig lambda chain surface Ig receptor VJC region {truncated light chain constant region} [human, B lymphoma cell line OCI LY8, mRNA Partial, 623 nt]. [S77011]	chr22:23261765-23261824	hs|22q11.22
p4713	A_33_P3422298	0.979576	5.46e-14	p4713	ENST00000460164.1	14	-	106110832	106114892	2	106110832,106114662,	106111126,106114892,	ENSG00000253364.1	gene_id "ENSG00000253364.1"; transcript_id "ENST00000460164.1"; gene_type "lincRNA"; gene_status "NOVEL"; gene_name "RP11-731F5.2"; transcript_type "lincRNA"; transcript_status "KNOWN"; transcript_name "RP11-731F5.2-002"; level 2; havana_gene "OTTHUMG00000164792.1"; havana_transcript "OTTHUMT00000380291.1";		Intergenic	ENSEMBL	A_33_P3422298	S77011		S77011	Hs.547600						{pseudogene} Ig V lambda IJ psi C lambda 6=Ig lambda chain surface Ig receptor VJC region {truncated light chain constant region} [human, B lymphoma cell line OCI LY8, mRNA Partial, 623 nt]. [S77011]	chr22:23261765-23261824	hs|22q11.22
p26090	A_33_P3422298	0.971536	1.05e-12	p26090	uc002sti.1	2	-	89156675	89160274	1	89156675,	89160274,	AK128525	proteinID=;alignID=uc002sti.1;kgID=uc002sti.1;mRNA=AK128525;spID=;refseq=;protAcc=;description=Homo sapiens cDNA FLJ46682 fis, clone TRACH3011082, moderately similar to Ig kappa chain V-III region HAH precursor.;rfamAcc=;tRnaName=;		Intergenic	UCSC	A_33_P3422298	S77011		S77011	Hs.547600						{pseudogene} Ig V lambda IJ psi C lambda 6=Ig lambda chain surface Ig receptor VJC region {truncated light chain constant region} [human, B lymphoma cell line OCI LY8, mRNA Partial, 623 nt]. [S77011]	chr22:23261765-23261824	hs|22q11.22
p25902	A_33_P3422298	0.979337	6.04e-14	p25902	uc001ysg.1	14	-	106209113	106214314	2	106209113,106213662,	106209407,106214314,	IGHCgamma1	proteinID=;alignID=uc001ysg.1;kgID=uc001ysg.1;mRNA=X17676;spID=;refseq=;protAcc=;description=Homo sapiens fusion RNA for switch circle transcript (Igamma1 - Cmu) in t(11;14) mantle cell lymphoma.;rfamAcc=;tRnaName=;		Intergenic	UCSC	A_33_P3422298	S77011		S77011	Hs.547600						{pseudogene} Ig V lambda IJ psi C lambda 6=Ig lambda chain surface Ig receptor VJC region {truncated light chain constant region} [human, B lymphoma cell line OCI LY8, mRNA Partial, 623 nt]. [S77011]	chr22:23261765-23261824	hs|22q11.22
p41782_v4	A_33_P3343506	0.978277	9.46e-14	p41782_v4	XR_428553.1	chr9	+	76067814	76077171	3	76067814,76072993,76077057,	76067830,76073140,76077171,	none				RefSeq	A_33_P3343506	NM_001004742	NM_001004742	NM_001004742	Hs.553631	219482	OR5M3	olfactory receptor, family 5, subfamily M, member 3	ENST00000312240	THC2612112	Homo sapiens olfactory receptor, family 5, subfamily M, member 3 (OR5M3), mRNA [NM_001004742]	chr11:56237109-56237050	hs|11q12.1
p40237_v4	A_33_P3343506	0.962985	1.08e-11	p40237_v4	XR_427427.1	chr3	+	152368234	152395174	3	152368234,152369594,152394902,	152368390,152369773,152395174,	none				RefSeq	A_33_P3343506	NM_001004742	NM_001004742	NM_001004742	Hs.553631	219482	OR5M3	olfactory receptor, family 5, subfamily M, member 3	ENST00000312240	THC2612112	Homo sapiens olfactory receptor, family 5, subfamily M, member 3 (OR5M3), mRNA [NM_001004742]	chr11:56237109-56237050	hs|11q12.1
p37083_v4	A_33_P3343506	0.954087	7.29e-11	p37083_v4	ENST00000608035.1	chr1	-	214005883	214014138	4	214005883,214013080,214013850,214014023,	214005965,214013140,214013943,214014138,	ENSG00000230461.4	gene_id "ENSG00000230461.4"; transcript_id "ENST00000608035.1"; gene_type "antisense"; gene_status "NOVEL"; gene_name "PROX1-AS1"; transcript_type "antisense"; transcript_status "KNOWN"; transcript_name "PROX1-AS1-017"; level 2; tag "basic"; havana_gene "OTTHUMG00000036947.5"; havana_transcript "OTTHUMT00000472381.1";			ENSEMBL	A_33_P3343506	NM_001004742	NM_001004742	NM_001004742	Hs.553631	219482	OR5M3	olfactory receptor, family 5, subfamily M, member 3	ENST00000312240	THC2612112	Homo sapiens olfactory receptor, family 5, subfamily M, member 3 (OR5M3), mRNA [NM_001004742]	chr11:56237109-56237050	hs|11q12.1
p21326	A_33_P3343506	0.958168	3.2e-11	p21326	TCONS_00002655	2	+	219841005	219842643	2	219841005,219842203,	219841644,219842643,	XLOC_001866	Gene_id=XLOC_001866;Gene_name=linc-FAM134A-1;Transcript_id=TCONS_00002655;Transcript_name=linc-FAM134A-1;		Intergenic	HumanLincRNACatalog	A_33_P3343506	NM_001004742	NM_001004742	NM_001004742	Hs.553631	219482	OR5M3	olfactory receptor, family 5, subfamily M, member 3	ENST00000312240	THC2612112	Homo sapiens olfactory receptor, family 5, subfamily M, member 3 (OR5M3), mRNA [NM_001004742]	chr11:56237109-56237050	hs|11q12.1
p4086	A_33_P3343506	0.952041	1.07e-10	p4086	ENST00000441617.1	13	-	88237112	88323514	3	88237112,88267817,88323090,	88237335,88268010,88323514,	ENSG00000228824.1	gene_id "ENSG00000228824.1"; transcript_id "ENST00000441617.1"; gene_type "processed_transcript"; gene_status "NOVEL"; gene_name "MIR4500HG"; transcript_type "processed_transcript"; transcript_status "KNOWN"; transcript_name "MIR4500HG-002"; level 2; havana_gene "OTTHUMG00000017166.1"; havana_transcript "OTTHUMT00000045414.1";	MIR4500HG	Intergenic	ENSEMBL	A_33_P3343506	NM_001004742	NM_001004742	NM_001004742	Hs.553631	219482	OR5M3	olfactory receptor, family 5, subfamily M, member 3	ENST00000312240	THC2612112	Homo sapiens olfactory receptor, family 5, subfamily M, member 3 (OR5M3), mRNA [NM_001004742]	chr11:56237109-56237050	hs|11q12.1
p9854	A_33_P3343506	0.966028	5.06e-12	p9854	ENST00000496886.1	2	+	74213652	74220867	2	74213652,74220338,	74213833,74220867,	ENSG00000255989.1	gene_id "ENSG00000255989.1"; transcript_id "ENST00000496886.1"; gene_type "lincRNA"; gene_status "NOVEL"; gene_name "RP11-711M9.1"; transcript_type "lincRNA"; transcript_status "KNOWN"; transcript_name "RP11-711M9.1-001"; level 2; tag "basic"; havana_gene "OTTHUMG00000169198.1"; havana_transcript "OTTHUMT00000402849.1";		Intergenic	ENSEMBL	A_33_P3343506	NM_001004742	NM_001004742	NM_001004742	Hs.553631	219482	OR5M3	olfactory receptor, family 5, subfamily M, member 3	ENST00000312240	THC2612112	Homo sapiens olfactory receptor, family 5, subfamily M, member 3 (OR5M3), mRNA [NM_001004742]	chr11:56237109-56237050	hs|11q12.1
p10008	A_33_P3343506	0.952982	8.99e-11	p10008	ENST00000437751.1	2	+	132160473	132166622	4	132160473,132162785,132165035,132165417,	132160824,132163020,132165105,132166622,	ENSG00000223631.1	gene_id "ENSG00000223631.1"; transcript_id "ENST00000437751.1"; gene_type "lincRNA"; gene_status "NOVEL"; gene_name "AC073869.19"; transcript_type "lincRNA"; transcript_status "KNOWN"; transcript_name "AC073869.19-001"; level 2; tag "basic"; havana_gene "OTTHUMG00000153602.1"; havana_transcript "OTTHUMT00000331804.1";		Intergenic	ENSEMBL	A_33_P3343506	NM_001004742	NM_001004742	NM_001004742	Hs.553631	219482	OR5M3	olfactory receptor, family 5, subfamily M, member 3	ENST00000312240	THC2612112	Homo sapiens olfactory receptor, family 5, subfamily M, member 3 (OR5M3), mRNA [NM_001004742]	chr11:56237109-56237050	hs|11q12.1
p6176	A_33_P3343506	0.958824	2.78e-11	p6176	ENST00000565700.1	16	-	84492864	84500967	3	84492864,84495300,84500909,	84494499,84496605,84500967,	ENSG00000261286.1	gene_id "ENSG00000261286.1"; transcript_id "ENST00000565700.1"; gene_type "antisense"; gene_status "NOVEL"; gene_name "RP11-517C16.2"; transcript_type "antisense"; transcript_status "KNOWN"; transcript_name "RP11-517C16.2-001"; level 2; tag "basic"; havana_gene "OTTHUMG00000176738.1"; havana_transcript "OTTHUMT00000433419.1";		Antisense	ENSEMBL	A_33_P3343506	NM_001004742	NM_001004742	NM_001004742	Hs.553631	219482	OR5M3	olfactory receptor, family 5, subfamily M, member 3	ENST00000312240	THC2612112	Homo sapiens olfactory receptor, family 5, subfamily M, member 3 (OR5M3), mRNA [NM_001004742]	chr11:56237109-56237050	hs|11q12.1
p19550	A_33_P3343506	0.951771	1.13e-10	p19550	TCONS_00023595	15	-	26703344	26704722	2	26703344,26704486,	26703412,26704722,	XLOC_011407	Gene_id=XLOC_011407;Gene_name=linc-ATP10A-1;Transcript_id=TCONS_00023595;Transcript_name=linc-ATP10A-1;		Intergenic	HumanLincRNACatalog	A_33_P3343506	NM_001004742	NM_001004742	NM_001004742	Hs.553631	219482	OR5M3	olfactory receptor, family 5, subfamily M, member 3	ENST00000312240	THC2612112	Homo sapiens olfactory receptor, family 5, subfamily M, member 3 (OR5M3), mRNA [NM_001004742]	chr11:56237109-56237050	hs|11q12.1
p1217	A_33_P3343506	0.964804	6.93e-12	p1217	ENST00000536536.1	1	+	152627952	152629266	3	152627952,152628786,152629074,	152628023,152628814,152629266,	ENSG00000176075.6	gene_id "ENSG00000176075.6"; transcript_id "ENST00000536536.1"; gene_type "lincRNA"; gene_status "KNOWN"; gene_name "LINC00302"; transcript_type "lincRNA"; transcript_status "KNOWN"; transcript_name "LINC00302-201"; level 3; havana_gene "OTTHUMG00000012386.2";	LINC00302	Intergenic	ENSEMBL	A_33_P3343506	NM_001004742	NM_001004742	NM_001004742	Hs.553631	219482	OR5M3	olfactory receptor, family 5, subfamily M, member 3	ENST00000312240	THC2612112	Homo sapiens olfactory receptor, family 5, subfamily M, member 3 (OR5M3), mRNA [NM_001004742]	chr11:56237109-56237050	hs|11q12.1
p43909_v4	A_33_P3343506	0.969613	1.88e-12	p43909_v4	NR_109967.1	chr22	-	47857047	47882860	3	47857047,47859066,47882478,	47857578,47859137,47882860,	none				RefSeq	A_33_P3343506	NM_001004742	NM_001004742	NM_001004742	Hs.553631	219482	OR5M3	olfactory receptor, family 5, subfamily M, member 3	ENST00000312240	THC2612112	Homo sapiens olfactory receptor, family 5, subfamily M, member 3 (OR5M3), mRNA [NM_001004742]	chr11:56237109-56237050	hs|11q12.1
p4061	A_33_P3343506	0.956371	4.64e-11	p4061	ENST00000417989.1	13	-	53720673	53725943	3	53720673,53722391,53725838,	53721037,53722499,53725943,	ENSG00000237092.1	gene_id "ENSG00000237092.1"; transcript_id "ENST00000417989.1"; gene_type "lincRNA"; gene_status "NOVEL"; gene_name "RP11-24H2.2"; transcript_type "lincRNA"; transcript_status "KNOWN"; transcript_name "RP11-24H2.2-001"; level 2; tag "basic"; havana_gene "OTTHUMG00000016983.1"; havana_transcript "OTTHUMT00000045115.1";		Intergenic	ENSEMBL	A_33_P3343506	NM_001004742	NM_001004742	NM_001004742	Hs.553631	219482	OR5M3	olfactory receptor, family 5, subfamily M, member 3	ENST00000312240	THC2612112	Homo sapiens olfactory receptor, family 5, subfamily M, member 3 (OR5M3), mRNA [NM_001004742]	chr11:56237109-56237050	hs|11q12.1
p28730	A_33_P3343506	0.953452	8.23e-11	p28730	LIT1763	None	None	None	None	None	None	None	LIT1763	Accession=CNS1;Description=Homo sapiens CNS1 RNA from Homo sapiens chromosome 5, P1 clone 876h9, P1 5116 (LBNL H11)		Intergenic	RNAdb	A_33_P3343506	NM_001004742	NM_001004742	NM_001004742	Hs.553631	219482	OR5M3	olfactory receptor, family 5, subfamily M, member 3	ENST00000312240	THC2612112	Homo sapiens olfactory receptor, family 5, subfamily M, member 3 (OR5M3), mRNA [NM_001004742]	chr11:56237109-56237050	hs|11q12.1
p22570	A_33_P3343506	0.963516	9.53e-12	p22570	TCONS_00008264	4	+	138871618	138874368	2	138871618,138873473,	138871652,138874368,	XLOC_003706	Gene_id=XLOC_003706;Gene_name=linc-CCRN4L-5;Transcript_id=TCONS_00008264;Transcript_name=linc-CCRN4L-5;		Intergenic	HumanLincRNACatalog	A_33_P3343506	NM_001004742	NM_001004742	NM_001004742	Hs.553631	219482	OR5M3	olfactory receptor, family 5, subfamily M, member 3	ENST00000312240	THC2612112	Homo sapiens olfactory receptor, family 5, subfamily M, member 3 (OR5M3), mRNA [NM_001004742]	chr11:56237109-56237050	hs|11q12.1
p39925_v4	A_33_P3343506	0.971413	1.09e-12	p39925_v4	XR_427201.1	chr2	+	185090829	185197579	3	185090829,185168089,185197520,	185090908,185168127,185197579,	none				RefSeq	A_33_P3343506	NM_001004742	NM_001004742	NM_001004742	Hs.553631	219482	OR5M3	olfactory receptor, family 5, subfamily M, member 3	ENST00000312240	THC2612112	Homo sapiens olfactory receptor, family 5, subfamily M, member 3 (OR5M3), mRNA [NM_001004742]	chr11:56237109-56237050	hs|11q12.1
p22639	A_33_P3343506	0.953852	7.62e-11	p22639	TCONS_00008378	4	+	189081180	189082222	3	189081180,189081369,189081654,	189081273,189081486,189082222,	XLOC_003832	Gene_id=XLOC_003832;Gene_name=linc-FRG1-12;Transcript_id=TCONS_00008378;Transcript_name=linc-FRG1-12;		Intergenic	HumanLincRNACatalog	A_33_P3343506	NM_001004742	NM_001004742	NM_001004742	Hs.553631	219482	OR5M3	olfactory receptor, family 5, subfamily M, member 3	ENST00000312240	THC2612112	Homo sapiens olfactory receptor, family 5, subfamily M, member 3 (OR5M3), mRNA [NM_001004742]	chr11:56237109-56237050	hs|11q12.1
p3377	A_33_P3401826	0.958054	3.28e-11	p3377	ENST00000552784.1	12	-	113345432	113455556	3	113345432,113346391,113455203,	113345562,113346483,113455556,	ENSG00000257452.1	gene_id "ENSG00000257452.1"; transcript_id "ENST00000552784.1"; gene_type "antisense"; gene_status "NOVEL"; gene_name "RP1-71H24.1"; transcript_type "antisense"; transcript_status "KNOWN"; transcript_name "RP1-71H24.1-001"; level 2; tag "basic"; havana_gene "OTTHUMG00000169793.1"; havana_transcript "OTTHUMT00000405897.1";		Antisense	ENSEMBL	A_33_P3401826	NM_207315	NM_207315	NM_207315	Hs.7155	129607	CMPK2	cytidine monophosphate (UMP-CMP) kinase 2, mitochondrial	ENST00000478738	THC2601942	Homo sapiens cytidine monophosphate (UMP-CMP) kinase 2, mitochondrial (CMPK2), nuclear gene encoding mitochondrial protein, mRNA [NM_207315]	chr2:6988526-6988467	hs|2p25.2
p44526_v4	A_33_P3281437	0.952938	9.06e-11	p44526_v4	uc021thc.2	chr16	+	32914930	33208857	10	32914930,32926541,32926650,32926654,32926748,33006685,33006959,33102384,33102890,33208845,	32915005,32926648,32926654,32926700,32926779,33006749,33006964,33102398,33102897,33208857,	abParts				UCSC	A_33_P3281437	ENST00000471857		AF035035	Hs.574701				ENST00000471857	NP1465439	immunoglobulin kappa variable 1D-8 [Source:HGNC Symbol;Acc:5759] [ENST00000471857]	chr2:90260030-90260089	hs|2p11.2
p36724_v4	A_24_P48898	0.956476	4.54e-11	p36724_v4	uc011fuo.2	HSCHR6_MHC_DBB_CTG1	+	1189067	1192469	5	1189067,1191195,1191757,1191926,1192143,	1191066,1191312,1191784,1191974,1192469,	BC035647	proteinID=;alignID=uc011fuo.2;kgID=uc011fuo.2;mRNA=BC035647;spID=;refseq=;protAcc=;description=Homo sapiens cDNA FLJ35602 fis, clone SPLEN2009088, highly similar to HLA CLASS I HISTOCOMPATIBILITY ANTIGEN.;rfamAcc=;tRnaName=;		Intergenic	UCSC	A_24_P48898	NM_145637	NM_145637	NM_145637	Hs.474740	23780	APOL2	apolipoprotein L, 2	ENST00000249066	THC2481029	Homo sapiens apolipoprotein L, 2 (APOL2), transcript variant beta, mRNA [NM_145637]	chr22:36622708-36622649	hs|22q12.3
p21556	A_21_P0002722	0.961792	1.43e-11	p21556	TCONS_00028561	20	+	47099590	47104748	3	47099590,47100197,47103836,	47099732,47102849,47104748,	XLOC_013552	Gene_id=XLOC_013552;Gene_name=linc-ARFGEF2-3;Transcript_id=TCONS_00028561;Transcript_name=linc-ARFGEF2-3;		Intergenic	HumanLincRNACatalog	A_21_P0002722	ENST00000423193		DB037921	Hs.633782		XLOC_002565		ENST00000423193	THC2748687	DB037921 TESTI2 Homo sapiens cDNA clone TESTI2024051 5', mRNA sequence [DB037921]	chr3:899445-899504	hs|3p26.3
p3377	A_24_P30194	0.953047	8.88e-11	p3377	ENST00000552784.1	12	-	113345432	113455556	3	113345432,113346391,113455203,	113345562,113346483,113455556,	ENSG00000257452.1	gene_id "ENSG00000257452.1"; transcript_id "ENST00000552784.1"; gene_type "antisense"; gene_status "NOVEL"; gene_name "RP1-71H24.1"; transcript_type "antisense"; transcript_status "KNOWN"; transcript_name "RP1-71H24.1-001"; level 2; tag "basic"; havana_gene "OTTHUMG00000169793.1"; havana_transcript "OTTHUMT00000405897.1";		Antisense	ENSEMBL	A_24_P30194	NM_012420	NM_012420	NM_012420	Hs.252839	24138	IFIT5	interferon-induced protein with tetratricopeptide repeats 5	ENST00000371795	THC2634773	Homo sapiens interferon-induced protein with tetratricopeptide repeats 5 (IFIT5), mRNA [NM_012420]	chr10:91179559-91179618	hs|10q23.31
p9967	A_33_P3386746	0.950798	1.34e-10	p9967	ENST00000553319.1	2	+	113998306	113998987	2	113998306,113998777,	113998678,113998987,	ENSG00000258395.1	gene_id "ENSG00000258395.1"; transcript_id "ENST00000553319.1"; gene_type "antisense"; gene_status "NOVEL"; gene_name "RP11-65I12.1"; transcript_type "antisense"; transcript_status "KNOWN"; transcript_name "RP11-65I12.1-001"; level 2; tag "basic"; havana_gene "OTTHUMG00000171056.1"; havana_transcript "OTTHUMT00000411450.1";		Intronic	ENSEMBL	A_33_P3386746	ENST00000454679	XM_003403449	XM_003403449	Hs.646734	340895	C10orf112	chromosome 10 open reading frame 112	ENST00000454679	THC2657423	chromosome 10 open reading frame 112 [Source:HGNC Symbol;Acc:24331] [ENST00000454679]	chr10:19498542-19498601	hs|10p12.31
p11992	A_33_P3386746	0.952542	9.76e-11	p11992	ENST00000595248.1	3	+	142683338	142720401	4	142683338,142712838,142717241,142719868,	142683478,142712982,142717336,142720401,	ENSG00000241570.3	gene_id "ENSG00000241570.3"; transcript_id "ENST00000595248.1"; gene_type "antisense"; gene_status "NOVEL"; gene_name "RP11-372E1.6"; transcript_type "antisense"; transcript_status "KNOWN"; transcript_name "RP11-372E1.6-010"; level 2; tag "RNA_Seq_supported_only"; tag "basic"; havana_gene "OTTHUMG00000159316.2"; havana_transcript "OTTHUMT00000461807.1";		Antisense	ENSEMBL	A_33_P3386746	ENST00000454679	XM_003403449	XM_003403449	Hs.646734	340895	C10orf112	chromosome 10 open reading frame 112	ENST00000454679	THC2657423	chromosome 10 open reading frame 112 [Source:HGNC Symbol;Acc:24331] [ENST00000454679]	chr10:19498542-19498601	hs|10p12.31
p23034	A_33_P3386746	0.951629	1.15e-10	p23034	TCONS_00010049	5	+	99737163	99756452	4	99737163,99742958,99755148,99755953,	99737487,99743077,99755217,99756452,	XLOC_004490	Gene_id=XLOC_004490;Gene_name=linc-FAM174A-1;Transcript_id=TCONS_00010049;Transcript_name=linc-FAM174A-1;		Intergenic	HumanLincRNACatalog	A_33_P3386746	ENST00000454679	XM_003403449	XM_003403449	Hs.646734	340895	C10orf112	chromosome 10 open reading frame 112	ENST00000454679	THC2657423	chromosome 10 open reading frame 112 [Source:HGNC Symbol;Acc:24331] [ENST00000454679]	chr10:19498542-19498601	hs|10p12.31
p10008	A_33_P3386746	0.95808	3.26e-11	p10008	ENST00000437751.1	2	+	132160473	132166622	4	132160473,132162785,132165035,132165417,	132160824,132163020,132165105,132166622,	ENSG00000223631.1	gene_id "ENSG00000223631.1"; transcript_id "ENST00000437751.1"; gene_type "lincRNA"; gene_status "NOVEL"; gene_name "AC073869.19"; transcript_type "lincRNA"; transcript_status "KNOWN"; transcript_name "AC073869.19-001"; level 2; tag "basic"; havana_gene "OTTHUMG00000153602.1"; havana_transcript "OTTHUMT00000331804.1";		Intergenic	ENSEMBL	A_33_P3386746	ENST00000454679	XM_003403449	XM_003403449	Hs.646734	340895	C10orf112	chromosome 10 open reading frame 112	ENST00000454679	THC2657423	chromosome 10 open reading frame 112 [Source:HGNC Symbol;Acc:24331] [ENST00000454679]	chr10:19498542-19498601	hs|10p12.31
p3305	A_33_P3386746	0.952868	9.18e-11	p3305	ENST00000547569.1	12	-	78820605	78836732	3	78820605,78834432,78835920,	78820667,78834568,78836732,	ENSG00000257879.1	gene_id "ENSG00000257879.1"; transcript_id "ENST00000547569.1"; gene_type "processed_transcript"; gene_status "PUTATIVE"; gene_name "RP11-90C1.1"; transcript_type "processed_transcript"; transcript_status "PUTATIVE"; transcript_name "RP11-90C1.1-001"; level 2; tag "basic"; havana_gene "OTTHUMG00000170010.1"; havana_transcript "OTTHUMT00000406851.1";		Intergenic	ENSEMBL	A_33_P3386746	ENST00000454679	XM_003403449	XM_003403449	Hs.646734	340895	C10orf112	chromosome 10 open reading frame 112	ENST00000454679	THC2657423	chromosome 10 open reading frame 112 [Source:HGNC Symbol;Acc:24331] [ENST00000454679]	chr10:19498542-19498601	hs|10p12.31
p1217	A_33_P3386746	0.951689	1.14e-10	p1217	ENST00000536536.1	1	+	152627952	152629266	3	152627952,152628786,152629074,	152628023,152628814,152629266,	ENSG00000176075.6	gene_id "ENSG00000176075.6"; transcript_id "ENST00000536536.1"; gene_type "lincRNA"; gene_status "KNOWN"; gene_name "LINC00302"; transcript_type "lincRNA"; transcript_status "KNOWN"; transcript_name "LINC00302-201"; level 3; havana_gene "OTTHUMG00000012386.2";	LINC00302	Intergenic	ENSEMBL	A_33_P3386746	ENST00000454679	XM_003403449	XM_003403449	Hs.646734	340895	C10orf112	chromosome 10 open reading frame 112	ENST00000454679	THC2657423	chromosome 10 open reading frame 112 [Source:HGNC Symbol;Acc:24331] [ENST00000454679]	chr10:19498542-19498601	hs|10p12.31
p29913	A_33_P3386746	0.95844	3.02e-11	p29913	TCONS_00010430	5	-	103216168	103227087	3	103216168,103222041,103227032,	103217665,103222168,103227087,	XLOC_004945	Gene_id=XLOC_004945;Gene_name=linc-NUDT12-5;Transcript_id=TCONS_00010430;Transcript_name=linc-NUDT12-5;		Intergenic	HumanLincRNACatalog	A_33_P3386746	ENST00000454679	XM_003403449	XM_003403449	Hs.646734	340895	C10orf112	chromosome 10 open reading frame 112	ENST00000454679	THC2657423	chromosome 10 open reading frame 112 [Source:HGNC Symbol;Acc:24331] [ENST00000454679]	chr10:19498542-19498601	hs|10p12.31
p9548	A_33_P3386746	0.954477	6.76e-11	p9548	ENST00000596829.1	2	-	220411932	220412380	1	220411932,	220412380,	ENSG00000268896.1	gene_id "ENSG00000268896.1"; transcript_id "ENST00000596829.1"; gene_type "antisense"; gene_status "NOVEL"; gene_name "RP11-256I23.1"; transcript_type "antisense"; transcript_status "KNOWN"; transcript_name "RP11-256I23.1-001"; level 2; tag "basic"; havana_gene "OTTHUMG00000183008.1"; havana_transcript "OTTHUMT00000464656.1";		Antisense	ENSEMBL	A_33_P3386746	ENST00000454679	XM_003403449	XM_003403449	Hs.646734	340895	C10orf112	chromosome 10 open reading frame 112	ENST00000454679	THC2657423	chromosome 10 open reading frame 112 [Source:HGNC Symbol;Acc:24331] [ENST00000454679]	chr10:19498542-19498601	hs|10p12.31
p4854	A_33_P3386746	0.957257	3.87e-11	p4854	ENST00000555898.1	14	+	65556698	65560588	3	65556698,65557252,65560349,	65556945,65557365,65560588,	ENSG00000259118.1	gene_id "ENSG00000259118.1"; transcript_id "ENST00000555898.1"; gene_type "antisense"; gene_status "NOVEL"; gene_name "RP11-840I19.3"; transcript_type "antisense"; transcript_status "KNOWN"; transcript_name "RP11-840I19.3-002"; level 2; tag "basic"; havana_gene "OTTHUMG00000171594.1"; havana_transcript "OTTHUMT00000414353.1";		Antisense	ENSEMBL	A_33_P3386746	ENST00000454679	XM_003403449	XM_003403449	Hs.646734	340895	C10orf112	chromosome 10 open reading frame 112	ENST00000454679	THC2657423	chromosome 10 open reading frame 112 [Source:HGNC Symbol;Acc:24331] [ENST00000454679]	chr10:19498542-19498601	hs|10p12.31
p12028	A_33_P3386746	0.952021	1.07e-10	p12028	ENST00000472890.1	3	+	149956305	149957990	3	149956305,149956721,149957666,	149956389,149956785,149957990,	ENSG00000244541.1	gene_id "ENSG00000244541.1"; transcript_id "ENST00000472890.1"; gene_type "lincRNA"; gene_status "NOVEL"; gene_name "RP11-167H9.6"; transcript_type "lincRNA"; transcript_status "KNOWN"; transcript_name "RP11-167H9.6-002"; level 2; havana_gene "OTTHUMG00000159737.1"; havana_transcript "OTTHUMT00000357111.1";		Intergenic	ENSEMBL	A_33_P3386746	ENST00000454679	XM_003403449	XM_003403449	Hs.646734	340895	C10orf112	chromosome 10 open reading frame 112	ENST00000454679	THC2657423	chromosome 10 open reading frame 112 [Source:HGNC Symbol;Acc:24331] [ENST00000454679]	chr10:19498542-19498601	hs|10p12.31
p43909_v4	A_33_P3386746	0.956025	4.98e-11	p43909_v4	NR_109967.1	chr22	-	47857047	47882860	3	47857047,47859066,47882478,	47857578,47859137,47882860,	none				RefSeq	A_33_P3386746	ENST00000454679	XM_003403449	XM_003403449	Hs.646734	340895	C10orf112	chromosome 10 open reading frame 112	ENST00000454679	THC2657423	chromosome 10 open reading frame 112 [Source:HGNC Symbol;Acc:24331] [ENST00000454679]	chr10:19498542-19498601	hs|10p12.31
p9967	A_33_P3237482	0.956551	4.48e-11	p9967	ENST00000553319.1	2	+	113998306	113998987	2	113998306,113998777,	113998678,113998987,	ENSG00000258395.1	gene_id "ENSG00000258395.1"; transcript_id "ENST00000553319.1"; gene_type "antisense"; gene_status "NOVEL"; gene_name "RP11-65I12.1"; transcript_type "antisense"; transcript_status "KNOWN"; transcript_name "RP11-65I12.1-001"; level 2; tag "basic"; havana_gene "OTTHUMG00000171056.1"; havana_transcript "OTTHUMT00000411450.1";		Intronic	ENSEMBL	A_33_P3237482	NM_145027	NM_145027	NM_145027	Hs.588202	221458	KIF6	kinesin family member 6	ENST00000373216	THC2490104	Homo sapiens kinesin family member 6 (KIF6), mRNA [NM_145027]	chr6:39303239-39303180	hs|6p21.2
p20703	A_33_P3237482	0.959364	2.48e-11	p20703	TCONS_00026830	19	+	35414102	35417732	3	35414102,35416311,35416827,	35416260,35416353,35417732,	XLOC_013047	Gene_id=XLOC_013047;Gene_name=linc-ZNF30-1;Transcript_id=TCONS_00026830;Transcript_name=linc-ZNF30-1;		Divergent	HumanLincRNACatalog	A_33_P3237482	NM_145027	NM_145027	NM_145027	Hs.588202	221458	KIF6	kinesin family member 6	ENST00000373216	THC2490104	Homo sapiens kinesin family member 6 (KIF6), mRNA [NM_145027]	chr6:39303239-39303180	hs|6p21.2
p28044	A_33_P3237482	0.963491	9.59e-12	p28044	nc-HOXC11-115	12	+	52651450	52651749	1	52651450,	52651749,	nc-HOXC11-115	transcript_type=TAR Transcripts		Intergenic	HOX Loci	A_33_P3237482	NM_145027	NM_145027	NM_145027	Hs.588202	221458	KIF6	kinesin family member 6	ENST00000373216	THC2490104	Homo sapiens kinesin family member 6 (KIF6), mRNA [NM_145027]	chr6:39303239-39303180	hs|6p21.2
p10008	A_33_P3237482	0.961042	1.7e-11	p10008	ENST00000437751.1	2	+	132160473	132166622	4	132160473,132162785,132165035,132165417,	132160824,132163020,132165105,132166622,	ENSG00000223631.1	gene_id "ENSG00000223631.1"; transcript_id "ENST00000437751.1"; gene_type "lincRNA"; gene_status "NOVEL"; gene_name "AC073869.19"; transcript_type "lincRNA"; transcript_status "KNOWN"; transcript_name "AC073869.19-001"; level 2; tag "basic"; havana_gene "OTTHUMG00000153602.1"; havana_transcript "OTTHUMT00000331804.1";		Intergenic	ENSEMBL	A_33_P3237482	NM_145027	NM_145027	NM_145027	Hs.588202	221458	KIF6	kinesin family member 6	ENST00000373216	THC2490104	Homo sapiens kinesin family member 6 (KIF6), mRNA [NM_145027]	chr6:39303239-39303180	hs|6p21.2
p22381	A_33_P3237482	0.959845	2.23e-11	p22381	TCONS_00008650	4	-	174374163	174442111	3	174374163,174387054,174440129,	174375225,174387128,174442111,	XLOC_004166	Gene_id=XLOC_004166;Gene_name=linc-SCRG1-1;Transcript_id=TCONS_00008650;Transcript_name=linc-SCRG1-1;		Intergenic	HumanLincRNACatalog	A_33_P3237482	NM_145027	NM_145027	NM_145027	Hs.588202	221458	KIF6	kinesin family member 6	ENST00000373216	THC2490104	Homo sapiens kinesin family member 6 (KIF6), mRNA [NM_145027]	chr6:39303239-39303180	hs|6p21.2
p19292	A_33_P3237482	0.97342	5.71e-13	p19292	TCONS_00022707	14	-	36516919	36518080	2	36516919,36517935,	36517150,36518080,	XLOC_010995	Gene_id=XLOC_010995;Gene_name=linc-RALGAPA1-1;Transcript_id=TCONS_00022707;Transcript_name=linc-RALGAPA1-1;		Intergenic	HumanLincRNACatalog	A_33_P3237482	NM_145027	NM_145027	NM_145027	Hs.588202	221458	KIF6	kinesin family member 6	ENST00000373216	THC2490104	Homo sapiens kinesin family member 6 (KIF6), mRNA [NM_145027]	chr6:39303239-39303180	hs|6p21.2
p14985	A_33_P3237482	0.969179	2.13e-12	p14985	ENST00000476561.2	7	-	76875656	76887440	4	76875656,76884642,76886517,76887223,	76875804,76884792,76886572,76887440,	ENSG00000250990.1	gene_id "ENSG00000250990.1"; transcript_id "ENST00000476561.2"; gene_type "antisense"; gene_status "NOVEL"; gene_name "AC073635.5"; transcript_type "antisense"; transcript_status "KNOWN"; transcript_name "AC073635.5-001"; level 2; tag "basic"; havana_gene "OTTHUMG00000155740.16"; havana_transcript "OTTHUMT00000341603.2";		Antisense	ENSEMBL	A_33_P3237482	NM_145027	NM_145027	NM_145027	Hs.588202	221458	KIF6	kinesin family member 6	ENST00000373216	THC2490104	Homo sapiens kinesin family member 6 (KIF6), mRNA [NM_145027]	chr6:39303239-39303180	hs|6p21.2
p29913	A_33_P3237482	0.956536	4.49e-11	p29913	TCONS_00010430	5	-	103216168	103227087	3	103216168,103222041,103227032,	103217665,103222168,103227087,	XLOC_004945	Gene_id=XLOC_004945;Gene_name=linc-NUDT12-5;Transcript_id=TCONS_00010430;Transcript_name=linc-NUDT12-5;		Intergenic	HumanLincRNACatalog	A_33_P3237482	NM_145027	NM_145027	NM_145027	Hs.588202	221458	KIF6	kinesin family member 6	ENST00000373216	THC2490104	Homo sapiens kinesin family member 6 (KIF6), mRNA [NM_145027]	chr6:39303239-39303180	hs|6p21.2
p4854	A_33_P3237482	0.95253	9.78e-11	p4854	ENST00000555898.1	14	+	65556698	65560588	3	65556698,65557252,65560349,	65556945,65557365,65560588,	ENSG00000259118.1	gene_id "ENSG00000259118.1"; transcript_id "ENST00000555898.1"; gene_type "antisense"; gene_status "NOVEL"; gene_name "RP11-840I19.3"; transcript_type "antisense"; transcript_status "KNOWN"; transcript_name "RP11-840I19.3-002"; level 2; tag "basic"; havana_gene "OTTHUMG00000171594.1"; havana_transcript "OTTHUMT00000414353.1";		Antisense	ENSEMBL	A_33_P3237482	NM_145027	NM_145027	NM_145027	Hs.588202	221458	KIF6	kinesin family member 6	ENST00000373216	THC2490104	Homo sapiens kinesin family member 6 (KIF6), mRNA [NM_145027]	chr6:39303239-39303180	hs|6p21.2
p25537	A_33_P3237482	0.950279	1.47e-10	p25537	NR_033343.1	8	+	143751725	143764145	3	143751725,143762744,143763338,	143751986,143762852,143764145,	PSCA	ID=rna19422;Name=NR_033343.1;Parent=gene16422;Dbxref=GeneID:8000,Genbank:NR_033343.1,HGNC:9500,HPRD:03919,MIM:602470;gbkey=misc_RNA;product=prostate stem cell antigen%2C transcript variant 2;transcript_id=NR_033343.1|ID=gene16422;Name=PSCA;Dbxref=GeneID:8000,HGNC:9500,HPRD:03919,MIM:602470;description=prostate stem cell antigen;gbkey=Gene;gene=PSCA;gene_synonym=PRO232		Antisense	RefSeq	A_33_P3237482	NM_145027	NM_145027	NM_145027	Hs.588202	221458	KIF6	kinesin family member 6	ENST00000373216	THC2490104	Homo sapiens kinesin family member 6 (KIF6), mRNA [NM_145027]	chr6:39303239-39303180	hs|6p21.2
p21156	A_33_P3237482	0.962385	1.25e-11	p21156	TCONS_00003738	2	+	75145003	75170618	4	75145003,75158544,75159791,75165434,	75145586,75158667,75159917,75170618,	XLOC_001537	Gene_id=XLOC_001537;Gene_name=linc-POLE4-1;Transcript_id=TCONS_00003738;Transcript_name=linc-POLE4-1;		Intergenic	HumanLincRNACatalog	A_33_P3237482	NM_145027	NM_145027	NM_145027	Hs.588202	221458	KIF6	kinesin family member 6	ENST00000373216	THC2490104	Homo sapiens kinesin family member 6 (KIF6), mRNA [NM_145027]	chr6:39303239-39303180	hs|6p21.2
p3987	A_21_P0007984	0.983235	9.33e-15	p3987	ENST00000416261.1	13	-	30948139	30951101	3	30948139,30949603,30950963,	30948230,30949913,30951101,	ENSG00000238121.1	gene_id "ENSG00000238121.1"; transcript_id "ENST00000416261.1"; gene_type "lincRNA"; gene_status "NOVEL"; gene_name "LINC00426"; transcript_type "lincRNA"; transcript_status "KNOWN"; transcript_name "LINC00426-006"; level 2; havana_gene "OTTHUMG00000016668.4"; havana_transcript "OTTHUMT00000044354.1";	LINC00426	Intergenic	ENSEMBL	A_21_P0007984	ENST00000416261					XLOC_010556		ENST00000416261	THC2502757		chr13:30951028-30950969	hs|13q12.3
p8262	A_23_P217498	0.955218	5.85e-11	p8262	ENST00000592311.1	19	-	28807611	28877085	6	28807611,28808177,28811106,28866199,28869326,28877018,	28807791,28808271,28811165,28866283,28869425,28877085,	ENSG00000267320.1	gene_id "ENSG00000267320.1"; transcript_id "ENST00000592311.1"; gene_type "lincRNA"; gene_status "NOVEL"; gene_name "AC005780.1"; transcript_type "lincRNA"; transcript_status "KNOWN"; transcript_name "AC005780.1-003"; level 2; tag "basic"; havana_gene "OTTHUMG00000180782.1"; havana_transcript "OTTHUMT00000452992.1";		Intergenic	ENSEMBL	A_23_P217498	NM_017711	NM_017711	NM_017711	Hs.438712	54857	GDPD2	glycerophosphodiester phosphodiesterase domain containing 2	ENST00000472623	THC2625049	Homo sapiens glycerophosphodiester phosphodiesterase domain containing 2 (GDPD2), transcript variant 2, mRNA [NM_017711]	chrX:69652770-69652922	hs|Xq13.1
p3377	A_32_P54553	0.957013	4.07e-11	p3377	ENST00000552784.1	12	-	113345432	113455556	3	113345432,113346391,113455203,	113345562,113346483,113455556,	ENSG00000257452.1	gene_id "ENSG00000257452.1"; transcript_id "ENST00000552784.1"; gene_type "antisense"; gene_status "NOVEL"; gene_name "RP1-71H24.1"; transcript_type "antisense"; transcript_status "KNOWN"; transcript_name "RP1-71H24.1-001"; level 2; tag "basic"; havana_gene "OTTHUMG00000169793.1"; havana_transcript "OTTHUMT00000405897.1";		Antisense	ENSEMBL	A_32_P54553	ENST00000454608	XM_036729	XM_036729	Hs.581057	373856	USP41	ubiquitin specific peptidase 41	ENST00000454608	THC2632026	ubiquitin specific peptidase 41 [Source:HGNC Symbol;Acc:20070] [ENST00000454608]	chr22:20723843-20723784	hs|22q11.21
p44526_v4	A_33_P3331228	0.963987	8.49e-12	p44526_v4	uc021thc.2	chr16	+	32914930	33208857	10	32914930,32926541,32926650,32926654,32926748,33006685,33006959,33102384,33102890,33208845,	32915005,32926648,32926654,32926700,32926779,33006749,33006964,33102398,33102897,33208857,	abParts				UCSC	A_33_P3331228	ENST00000390603		AY505570	Hs.719895				ENST00000390603	NP298921	immunoglobulin heavy variable 3-15 [Source:HGNC Symbol;Acc:5582] [ENST00000390603]	chr14:106610383-106610324	hs|14q32.33
p4713	A_33_P3331228	0.953851	7.62e-11	p4713	ENST00000460164.1	14	-	106110832	106114892	2	106110832,106114662,	106111126,106114892,	ENSG00000253364.1	gene_id "ENSG00000253364.1"; transcript_id "ENST00000460164.1"; gene_type "lincRNA"; gene_status "NOVEL"; gene_name "RP11-731F5.2"; transcript_type "lincRNA"; transcript_status "KNOWN"; transcript_name "RP11-731F5.2-002"; level 2; havana_gene "OTTHUMG00000164792.1"; havana_transcript "OTTHUMT00000380291.1";		Intergenic	ENSEMBL	A_33_P3331228	ENST00000390603		AY505570	Hs.719895				ENST00000390603	NP298921	immunoglobulin heavy variable 3-15 [Source:HGNC Symbol;Acc:5582] [ENST00000390603]	chr14:106610383-106610324	hs|14q32.33
p26090	A_33_P3331228	0.985198	3.11e-15	p26090	uc002sti.1	2	-	89156675	89160274	1	89156675,	89160274,	AK128525	proteinID=;alignID=uc002sti.1;kgID=uc002sti.1;mRNA=AK128525;spID=;refseq=;protAcc=;description=Homo sapiens cDNA FLJ46682 fis, clone TRACH3011082, moderately similar to Ig kappa chain V-III region HAH precursor.;rfamAcc=;tRnaName=;		Intergenic	UCSC	A_33_P3331228	ENST00000390603		AY505570	Hs.719895				ENST00000390603	NP298921	immunoglobulin heavy variable 3-15 [Source:HGNC Symbol;Acc:5582] [ENST00000390603]	chr14:106610383-106610324	hs|14q32.33
p25902	A_33_P3331228	0.955998	5e-11	p25902	uc001ysg.1	14	-	106209113	106214314	2	106209113,106213662,	106209407,106214314,	IGHCgamma1	proteinID=;alignID=uc001ysg.1;kgID=uc001ysg.1;mRNA=X17676;spID=;refseq=;protAcc=;description=Homo sapiens fusion RNA for switch circle transcript (Igamma1 - Cmu) in t(11;14) mantle cell lymphoma.;rfamAcc=;tRnaName=;		Intergenic	UCSC	A_33_P3331228	ENST00000390603		AY505570	Hs.719895				ENST00000390603	NP298921	immunoglobulin heavy variable 3-15 [Source:HGNC Symbol;Acc:5582] [ENST00000390603]	chr14:106610383-106610324	hs|14q32.33
p6874	A_33_P3407434	0.951519	1.18e-10	p6874	ENST00000574252.1	17	-	43985035	43988145	2	43985035,43988100,	43985749,43988145,	ENSG00000262881.1	gene_id "ENSG00000262881.1"; transcript_id "ENST00000574252.1"; gene_type "antisense"; gene_status "NOVEL"; gene_name "RP11-669E14.4"; transcript_type "antisense"; transcript_status "KNOWN"; transcript_name "RP11-669E14.4-001"; level 2; tag "basic"; havana_gene "OTTHUMG00000178025.1"; havana_transcript "OTTHUMT00000440268.1";		Intronic	ENSEMBL	A_33_P3407434	XM_003403686	XM_003403686	XM_003403686	Hs.730299	100653224	LOC100653224	uncharacterized LOC100653224	ENST00000412403	THC2768986	PREDICTED: Homo sapiens hypothetical protein LOC100653224 (LOC100653224), mRNA [XM_003403686]	chr17:29902619-29902678	hs|17q11.2
p21324	A_33_P3407434	0.950255	1.48e-10	p21324	TCONS_00005021	2	+	219840980	219842709	3	219840980,219841860,219842203,	219841644,219842093,219842709,	XLOC_001866	Gene_id=XLOC_001866;Gene_name=linc-FAM134A-1;Transcript_id=TCONS_00005021;Transcript_name=linc-FAM134A-1;		Intergenic	HumanLincRNACatalog	A_33_P3407434	XM_003403686	XM_003403686	XM_003403686	Hs.730299	100653224	LOC100653224	uncharacterized LOC100653224	ENST00000412403	THC2768986	PREDICTED: Homo sapiens hypothetical protein LOC100653224 (LOC100653224), mRNA [XM_003403686]	chr17:29902619-29902678	hs|17q11.2
p22570	A_33_P3407434	0.954805	6.34e-11	p22570	TCONS_00008264	4	+	138871618	138874368	2	138871618,138873473,	138871652,138874368,	XLOC_003706	Gene_id=XLOC_003706;Gene_name=linc-CCRN4L-5;Transcript_id=TCONS_00008264;Transcript_name=linc-CCRN4L-5;		Intergenic	HumanLincRNACatalog	A_33_P3407434	XM_003403686	XM_003403686	XM_003403686	Hs.730299	100653224	LOC100653224	uncharacterized LOC100653224	ENST00000412403	THC2768986	PREDICTED: Homo sapiens hypothetical protein LOC100653224 (LOC100653224), mRNA [XM_003403686]	chr17:29902619-29902678	hs|17q11.2
p6654	A_33_P3407434	0.955911	5.09e-11	p6654	ENST00000573698.1	17	-	6092773	6093861	3	6092773,6093044,6093773,	6092874,6093180,6093861,	ENSG00000262231.1	gene_id "ENSG00000262231.1"; transcript_id "ENST00000573698.1"; gene_type "processed_transcript"; gene_status "NOVEL"; gene_name "RP11-960B9.2"; transcript_type "lincRNA"; transcript_status "KNOWN"; transcript_name "RP11-960B9.2-001"; level 2; tag "basic"; havana_gene "OTTHUMG00000177818.1"; havana_transcript "OTTHUMT00000439048.1";		Intergenic	ENSEMBL	A_33_P3407434	XM_003403686	XM_003403686	XM_003403686	Hs.730299	100653224	LOC100653224	uncharacterized LOC100653224	ENST00000412403	THC2768986	PREDICTED: Homo sapiens hypothetical protein LOC100653224 (LOC100653224), mRNA [XM_003403686]	chr17:29902619-29902678	hs|17q11.2
p23034	A_21_P0012233	0.971542	1.05e-12	p23034	TCONS_00010049	5	+	99737163	99756452	4	99737163,99742958,99755148,99755953,	99737487,99743077,99755217,99756452,	XLOC_004490	Gene_id=XLOC_004490;Gene_name=linc-FAM174A-1;Transcript_id=TCONS_00010049;Transcript_name=linc-FAM174A-1;		Intergenic	HumanLincRNACatalog	A_21_P0012233	ENST00000417335	XR_109675	XR_109675			XLOC_l2_009219		ENST00000417335		PREDICTED: Homo sapiens hypothetical LOC100506471 (LOC100506471), miscRNA [XR_109675]	chr21:40362812-40362753	hs|21q22.2
p4854	A_21_P0012233	0.952036	1.07e-10	p4854	ENST00000555898.1	14	+	65556698	65560588	3	65556698,65557252,65560349,	65556945,65557365,65560588,	ENSG00000259118.1	gene_id "ENSG00000259118.1"; transcript_id "ENST00000555898.1"; gene_type "antisense"; gene_status "NOVEL"; gene_name "RP11-840I19.3"; transcript_type "antisense"; transcript_status "KNOWN"; transcript_name "RP11-840I19.3-002"; level 2; tag "basic"; havana_gene "OTTHUMG00000171594.1"; havana_transcript "OTTHUMT00000414353.1";		Antisense	ENSEMBL	A_21_P0012233	ENST00000417335	XR_109675	XR_109675			XLOC_l2_009219		ENST00000417335		PREDICTED: Homo sapiens hypothetical LOC100506471 (LOC100506471), miscRNA [XR_109675]	chr21:40362812-40362753	hs|21q22.2
p15331	A_23_P43490	0.980439	3.71e-14	p15331	ENST00000443162.1	7	+	44888014	44889167	2	44888014,44889057,	44888092,44889167,	ENSG00000234183.1	gene_id "ENSG00000234183.1"; transcript_id "ENST00000443162.1"; gene_type "antisense"; gene_status "NOVEL"; gene_name "AC004854.4"; transcript_type "antisense"; transcript_status "KNOWN"; transcript_name "AC004854.4-002"; level 2; tag "basic"; havana_gene "OTTHUMG00000155819.1"; havana_transcript "OTTHUMT00000341813.1";		Divergent	ENSEMBL	A_23_P43490	NM_058197	NM_058197	NM_058197	Hs.512599	1029	CDKN2A	cyclin-dependent kinase inhibitor 2A (melanoma, p16, inhibits CDK4)	ENST00000530628	THC2696182	Homo sapiens cyclin-dependent kinase inhibitor 2A (melanoma, p16, inhibits CDK4) (CDKN2A), transcript variant 3, mRNA [NM_058197]	chr9:21968098-21968039	hs|9p21.3
p21917	A_23_P43490	0.985381	2.66e-15	p21917	TCONS_00007244	3	-	120084846	120085322	2	120084846,120085242,	120085067,120085322,	XLOC_003225	Gene_id=XLOC_003225;Gene_name=linc-LRRC58-1;Transcript_id=TCONS_00007244;Transcript_name=linc-LRRC58-1;		Intergenic	HumanLincRNACatalog	A_23_P43490	NM_058197	NM_058197	NM_058197	Hs.512599	1029	CDKN2A	cyclin-dependent kinase inhibitor 2A (melanoma, p16, inhibits CDK4)	ENST00000530628	THC2696182	Homo sapiens cyclin-dependent kinase inhibitor 2A (melanoma, p16, inhibits CDK4) (CDKN2A), transcript variant 3, mRNA [NM_058197]	chr9:21968098-21968039	hs|9p21.3
p34145_v4	A_23_P43490	0.957644	3.57e-11	p34145_v4	ENST00000527565.1	11	-	7726174	7904494	6	7726174,7900553,7901141,7902635,7903502,7904406,	7726221,7900630,7901306,7902729,7903620,7904494,	ENSG00000254951.2	gene_id "ENSG00000254951.2"; transcript_id "ENST00000527565.1"; gene_type "processed_transcript"; gene_status "NOVEL"; gene_name "RP11-494M8.4"; transcript_type "processed_transcript"; transcript_status "KNOWN"; transcript_name "RP11-494M8.4-003"; level 2; tag "readthrough_transcript"; havana_gene "OTTHUMG00000165666.2"; havana_transcript "OTTHUMT00000385692.1";		Antisense	ENSEMBL	A_23_P43490	NM_058197	NM_058197	NM_058197	Hs.512599	1029	CDKN2A	cyclin-dependent kinase inhibitor 2A (melanoma, p16, inhibits CDK4)	ENST00000530628	THC2696182	Homo sapiens cyclin-dependent kinase inhibitor 2A (melanoma, p16, inhibits CDK4) (CDKN2A), transcript variant 3, mRNA [NM_058197]	chr9:21968098-21968039	hs|9p21.3
p15332	A_23_P43490	0.977441	1.32e-13	p15332	ENST00000450016.1	7	+	44888657	44889164	2	44888657,44889057,	44888831,44889164,	ENSG00000234183.1	gene_id "ENSG00000234183.1"; transcript_id "ENST00000450016.1"; gene_type "antisense"; gene_status "NOVEL"; gene_name "AC004854.4"; transcript_type "antisense"; transcript_status "KNOWN"; transcript_name "AC004854.4-001"; level 2; tag "basic"; havana_gene "OTTHUMG00000155819.1"; havana_transcript "OTTHUMT00000341812.1";		Divergent	ENSEMBL	A_23_P43490	NM_058197	NM_058197	NM_058197	Hs.512599	1029	CDKN2A	cyclin-dependent kinase inhibitor 2A (melanoma, p16, inhibits CDK4)	ENST00000530628	THC2696182	Homo sapiens cyclin-dependent kinase inhibitor 2A (melanoma, p16, inhibits CDK4) (CDKN2A), transcript variant 3, mRNA [NM_058197]	chr9:21968098-21968039	hs|9p21.3
p6605	A_23_P43490	-0.950188	1.5e-10	p6605	ENST00000562866.1	16	+	89778263	89784573	4	89778263,89779096,89782878,89783751,	89778630,89779226,89783312,89784573,	ENSG00000261373.1	gene_id "ENSG00000261373.1"; transcript_id "ENST00000562866.1"; gene_type "antisense"; gene_status "NOVEL"; gene_name "RP11-368I7.2"; transcript_type "antisense"; transcript_status "KNOWN"; transcript_name "RP11-368I7.2-001"; level 2; tag "basic"; havana_gene "OTTHUMG00000173220.1"; havana_transcript "OTTHUMT00000422513.1";		Antisense	ENSEMBL	A_23_P43490	NM_058197	NM_058197	NM_058197	Hs.512599	1029	CDKN2A	cyclin-dependent kinase inhibitor 2A (melanoma, p16, inhibits CDK4)	ENST00000530628	THC2696182	Homo sapiens cyclin-dependent kinase inhibitor 2A (melanoma, p16, inhibits CDK4) (CDKN2A), transcript variant 3, mRNA [NM_058197]	chr9:21968098-21968039	hs|9p21.3
p21324	A_33_P3283126	0.954681	6.49e-11	p21324	TCONS_00005021	2	+	219840980	219842709	3	219840980,219841860,219842203,	219841644,219842093,219842709,	XLOC_001866	Gene_id=XLOC_001866;Gene_name=linc-FAM134A-1;Transcript_id=TCONS_00005021;Transcript_name=linc-FAM134A-1;		Intergenic	HumanLincRNACatalog	A_33_P3283126	ENST00000357093		AK129960	Hs.369763	92558	CCDC64	coiled-coil domain containing 64	ENST00000357093	THC2475589	coiled-coil domain containing 64 [Source:HGNC Symbol;Acc:28095] [ENST00000357093]	chr12:120512274-120512333	hs|12q24.23
p10282	A_24_P23034	0.95369	7.86e-11	p10282	ENST00000454058.1	2	+	231036838	231038822	2	231036838,231038403,	231036909,231038822,	ENSG00000225963.2	gene_id "ENSG00000225963.2"; transcript_id "ENST00000454058.1"; gene_type "antisense"; gene_status "NOVEL"; gene_name "AC009950.2"; transcript_type "antisense"; transcript_status "KNOWN"; transcript_name "AC009950.2-001"; level 1; tag "basic"; tag "exp_conf"; havana_gene "OTTHUMG00000154963.2"; havana_transcript "OTTHUMT00000337823.1";		Antisense	ENSEMBL	A_24_P23034	NM_021035	NM_021035	NM_021035	Hs.371794	57169	ZNFX1	zinc finger, NFX1-type containing 1	ENST00000537431	THC2490529	Homo sapiens zinc finger, NFX1-type containing 1 (ZNFX1), mRNA [NM_021035]	chr20:47863115-47863056	hs|20q13.13
p21493	A_24_P59459	0.960011	2.15e-11	p21493	TCONS_00028096	20	+	4743264	4745021	2	4743264,4744458,	4743304,4745021,	XLOC_013447	Gene_id=XLOC_013447;Gene_name=linc-CDS2-1;Transcript_id=TCONS_00028096;Transcript_name=linc-CDS2-1;		Intergenic	HumanLincRNACatalog	A_24_P59459	AK092226		AK092226	Hs.436902	63895	PIEZO2	piezo-type mechanosensitive ion channel component 2		THC2488488	Homo sapiens cDNA FLJ34907 fis, clone NT2RI2003392. [AK092226]	chr18:10794478-10794419	hs|18p11.22
p22381	A_24_P59459	0.950001	1.55e-10	p22381	TCONS_00008650	4	-	174374163	174442111	3	174374163,174387054,174440129,	174375225,174387128,174442111,	XLOC_004166	Gene_id=XLOC_004166;Gene_name=linc-SCRG1-1;Transcript_id=TCONS_00008650;Transcript_name=linc-SCRG1-1;		Intergenic	HumanLincRNACatalog	A_24_P59459	AK092226		AK092226	Hs.436902	63895	PIEZO2	piezo-type mechanosensitive ion channel component 2		THC2488488	Homo sapiens cDNA FLJ34907 fis, clone NT2RI2003392. [AK092226]	chr18:10794478-10794419	hs|18p11.22
p16319	A_24_P59459	0.951093	1.27e-10	p16319	ENST00000503718.2	8	+	104133259	104145194	2	104133259,104144820,	104133441,104145194,	ENSG00000250929.2	gene_id "ENSG00000250929.2"; transcript_id "ENST00000503718.2"; gene_type "antisense"; gene_status "NOVEL"; gene_name "KB-1639H6.4"; transcript_type "antisense"; transcript_status "KNOWN"; transcript_name "KB-1639H6.4-001"; level 1; tag "basic"; tag "exp_conf"; havana_gene "OTTHUMG00000164764.1"; havana_transcript "OTTHUMT00000380119.1";	KB-1639H6.4	Intergenic	ENSEMBL	A_24_P59459	AK092226		AK092226	Hs.436902	63895	PIEZO2	piezo-type mechanosensitive ion channel component 2		THC2488488	Homo sapiens cDNA FLJ34907 fis, clone NT2RI2003392. [AK092226]	chr18:10794478-10794419	hs|18p11.22
p12697	A_24_P59459	0.960496	1.93e-11	p12697	ENST00000511279.1	4	+	42708123	42709352	2	42708123,42708454,	42708353,42709352,	ENSG00000251517.1	gene_id "ENSG00000251517.1"; transcript_id "ENST00000511279.1"; gene_type "lincRNA"; gene_status "NOVEL"; gene_name "RP11-109E24.1"; transcript_type "lincRNA"; transcript_status "KNOWN"; transcript_name "RP11-109E24.1-001"; level 2; tag "basic"; havana_gene "OTTHUMG00000161042.1"; havana_transcript "OTTHUMT00000363529.1";		Intergenic	ENSEMBL	A_24_P59459	AK092226		AK092226	Hs.436902	63895	PIEZO2	piezo-type mechanosensitive ion channel component 2		THC2488488	Homo sapiens cDNA FLJ34907 fis, clone NT2RI2003392. [AK092226]	chr18:10794478-10794419	hs|18p11.22
p13789	A_24_P59459	0.961721	1.46e-11	p13789	ENST00000513849.1	5	+	94124493	94129304	4	94124493,94125181,94127550,94129046,	94125045,94125306,94128555,94129304,	ENSG00000249175.1	gene_id "ENSG00000249175.1"; transcript_id "ENST00000513849.1"; gene_type "antisense"; gene_status "NOVEL"; gene_name "CTC-484P3.3"; transcript_type "antisense"; transcript_status "KNOWN"; transcript_name "CTC-484P3.3-001"; level 2; tag "basic"; havana_gene "OTTHUMG00000162796.1"; havana_transcript "OTTHUMT00000370412.1";	CTC-484P3.3	Intronic	ENSEMBL	A_24_P59459	AK092226		AK092226	Hs.436902	63895	PIEZO2	piezo-type mechanosensitive ion channel component 2		THC2488488	Homo sapiens cDNA FLJ34907 fis, clone NT2RI2003392. [AK092226]	chr18:10794478-10794419	hs|18p11.22
p25325	A_24_P59459	0.966699	4.24e-12	p25325	XR_108581.1	5	-	2303833	2312315	3	2303833,2311018,2312292,	2304078,2311194,2312315,	LOC100506858	ID=rna11583;Name=XR_108581.1;Parent=gene9538;Dbxref=GeneID:100506858,Genbank:XR_108581.1;gbkey=misc_RNA;product=uncharacterized LOC100506858;transcript_id=XR_108581.1|ID=gene9538;Name=LOC100506858;Dbxref=GeneID:100506858;gbkey=Gene;gene=LOC100506858		Intergenic	RefSeq	A_24_P59459	AK092226		AK092226	Hs.436902	63895	PIEZO2	piezo-type mechanosensitive ion channel component 2		THC2488488	Homo sapiens cDNA FLJ34907 fis, clone NT2RI2003392. [AK092226]	chr18:10794478-10794419	hs|18p11.22
p28730	A_24_P59459	0.954644	6.54e-11	p28730	LIT1763	None	None	None	None	None	None	None	LIT1763	Accession=CNS1;Description=Homo sapiens CNS1 RNA from Homo sapiens chromosome 5, P1 clone 876h9, P1 5116 (LBNL H11)		Intergenic	RNAdb	A_24_P59459	AK092226		AK092226	Hs.436902	63895	PIEZO2	piezo-type mechanosensitive ion channel component 2		THC2488488	Homo sapiens cDNA FLJ34907 fis, clone NT2RI2003392. [AK092226]	chr18:10794478-10794419	hs|18p11.22
p37891_v4	A_24_P59459	0.958615	2.91e-11	p37891_v4	ENST00000606070.1	chr6	+	108278616	108281190	1	108278616,	108281190,	ENSG00000272476.1	gene_id "ENSG00000272476.1"; transcript_id "ENST00000606070.1"; gene_type "antisense"; gene_status "NOVEL"; gene_name "RP1-191J18.66"; transcript_type "antisense"; transcript_status "KNOWN"; transcript_name "RP1-191J18.66-001"; level 2; tag "basic"; havana_gene "OTTHUMG00000185803.1"; havana_transcript "OTTHUMT00000471328.1";			ENSEMBL	A_24_P59459	AK092226		AK092226	Hs.436902	63895	PIEZO2	piezo-type mechanosensitive ion channel component 2		THC2488488	Homo sapiens cDNA FLJ34907 fis, clone NT2RI2003392. [AK092226]	chr18:10794478-10794419	hs|18p11.22
p42593_v4	A_24_P59459	0.955778	5.23e-11	p42593_v4	XR_242966.1	chr12	+	126650820	126651537	2	126650820,126651421,	126651315,126651537,	none				RefSeq	A_24_P59459	AK092226		AK092226	Hs.436902	63895	PIEZO2	piezo-type mechanosensitive ion channel component 2		THC2488488	Homo sapiens cDNA FLJ34907 fis, clone NT2RI2003392. [AK092226]	chr18:10794478-10794419	hs|18p11.22
p11679	A_24_P59459	0.951419	1.2e-10	p11679	ENST00000599153.1	3	-	193761485	193767122	2	193761485,193766701,	193761644,193767122,	ENSG00000230102.2	gene_id "ENSG00000230102.2"; transcript_id "ENST00000599153.1"; gene_type "processed_transcript"; gene_status "NOVEL"; gene_name "RP11-407B7.1"; transcript_type "lincRNA"; transcript_status "KNOWN"; transcript_name "RP11-407B7.1-012"; level 2; tag "RNA_Seq_supported_only"; havana_gene "OTTHUMG00000155989.2"; havana_transcript "OTTHUMT00000461507.1";		Intergenic	ENSEMBL	A_24_P59459	AK092226		AK092226	Hs.436902	63895	PIEZO2	piezo-type mechanosensitive ion channel component 2		THC2488488	Homo sapiens cDNA FLJ34907 fis, clone NT2RI2003392. [AK092226]	chr18:10794478-10794419	hs|18p11.22
p3377	A_23_P120002	0.950313	1.46e-10	p3377	ENST00000552784.1	12	-	113345432	113455556	3	113345432,113346391,113455203,	113345562,113346483,113455556,	ENSG00000257452.1	gene_id "ENSG00000257452.1"; transcript_id "ENST00000552784.1"; gene_type "antisense"; gene_status "NOVEL"; gene_name "RP1-71H24.1"; transcript_type "antisense"; transcript_status "KNOWN"; transcript_name "RP1-71H24.1-001"; level 2; tag "basic"; havana_gene "OTTHUMG00000169793.1"; havana_transcript "OTTHUMT00000405897.1";		Antisense	ENSEMBL	A_23_P120002	NM_004510	NM_004510	NM_004510	Hs.145150	3431	SP110	SP110 nuclear body protein	ENST00000338556	NP100029	Homo sapiens SP110 nuclear body protein (SP110), transcript variant b, mRNA [NM_004510]	chr2:231042320-231042261	hs|2q37.1
p10282	A_23_P120002	0.969174	2.13e-12	p10282	ENST00000454058.1	2	+	231036838	231038822	2	231036838,231038403,	231036909,231038822,	ENSG00000225963.2	gene_id "ENSG00000225963.2"; transcript_id "ENST00000454058.1"; gene_type "antisense"; gene_status "NOVEL"; gene_name "AC009950.2"; transcript_type "antisense"; transcript_status "KNOWN"; transcript_name "AC009950.2-001"; level 1; tag "basic"; tag "exp_conf"; havana_gene "OTTHUMG00000154963.2"; havana_transcript "OTTHUMT00000337823.1";		Antisense	ENSEMBL	A_23_P120002	NM_004510	NM_004510	NM_004510	Hs.145150	3431	SP110	SP110 nuclear body protein	ENST00000338556	NP100029	Homo sapiens SP110 nuclear body protein (SP110), transcript variant b, mRNA [NM_004510]	chr2:231042320-231042261	hs|2q37.1
p7078	A_23_P154235	0.956622	4.41e-11	p7078	ENST00000572151.1	17	-	78328236	78388918	2	78328236,78388728,	78328615,78388918,	ENSG00000263069.1	gene_id "ENSG00000263069.1"; transcript_id "ENST00000572151.1"; gene_type "antisense"; gene_status "NOVEL"; gene_name "CTD-2047H16.4"; transcript_type "antisense"; transcript_status "KNOWN"; transcript_name "CTD-2047H16.4-003"; level 2; tag "basic"; havana_gene "OTTHUMG00000177592.1"; havana_transcript "OTTHUMT00000437956.1";	CTD-2047H16.4	Antisense	ENSEMBL	A_23_P154235	NM_004688	NM_004688	NM_004688	Hs.54483	9111	NMI	N-myc (and STAT) interactor	ENST00000243346	THC2462893	Homo sapiens N-myc (and STAT) interactor (NMI), mRNA [NM_004688]	chr2:152127069-152127010	hs|2q23.3
p44526_v4	A_24_P15388	0.976868	1.66e-13	p44526_v4	uc021thc.2	chr16	+	32914930	33208857	10	32914930,32926541,32926650,32926654,32926748,33006685,33006959,33102384,33102890,33208845,	32915005,32926648,32926654,32926700,32926779,33006749,33006964,33102398,33102897,33208857,	abParts				UCSC	A_24_P15388	ENST00000424969	XM_003403466	XM_003403466	Hs.720346				ENST00000424969	NP508738	immunoglobulin heavy variable 3-74 [Source:HGNC Symbol;Acc:5624] [ENST00000424969]	chr14:107218747-107218688	hs|14q32.33
p4713	A_24_P15388	0.965824	5.34e-12	p4713	ENST00000460164.1	14	-	106110832	106114892	2	106110832,106114662,	106111126,106114892,	ENSG00000253364.1	gene_id "ENSG00000253364.1"; transcript_id "ENST00000460164.1"; gene_type "lincRNA"; gene_status "NOVEL"; gene_name "RP11-731F5.2"; transcript_type "lincRNA"; transcript_status "KNOWN"; transcript_name "RP11-731F5.2-002"; level 2; havana_gene "OTTHUMG00000164792.1"; havana_transcript "OTTHUMT00000380291.1";		Intergenic	ENSEMBL	A_24_P15388	ENST00000424969	XM_003403466	XM_003403466	Hs.720346				ENST00000424969	NP508738	immunoglobulin heavy variable 3-74 [Source:HGNC Symbol;Acc:5624] [ENST00000424969]	chr14:107218747-107218688	hs|14q32.33
p26090	A_24_P15388	0.983211	9.33e-15	p26090	uc002sti.1	2	-	89156675	89160274	1	89156675,	89160274,	AK128525	proteinID=;alignID=uc002sti.1;kgID=uc002sti.1;mRNA=AK128525;spID=;refseq=;protAcc=;description=Homo sapiens cDNA FLJ46682 fis, clone TRACH3011082, moderately similar to Ig kappa chain V-III region HAH precursor.;rfamAcc=;tRnaName=;		Intergenic	UCSC	A_24_P15388	ENST00000424969	XM_003403466	XM_003403466	Hs.720346				ENST00000424969	NP508738	immunoglobulin heavy variable 3-74 [Source:HGNC Symbol;Acc:5624] [ENST00000424969]	chr14:107218747-107218688	hs|14q32.33
p25902	A_24_P15388	0.966093	4.98e-12	p25902	uc001ysg.1	14	-	106209113	106214314	2	106209113,106213662,	106209407,106214314,	IGHCgamma1	proteinID=;alignID=uc001ysg.1;kgID=uc001ysg.1;mRNA=X17676;spID=;refseq=;protAcc=;description=Homo sapiens fusion RNA for switch circle transcript (Igamma1 - Cmu) in t(11;14) mantle cell lymphoma.;rfamAcc=;tRnaName=;		Intergenic	UCSC	A_24_P15388	ENST00000424969	XM_003403466	XM_003403466	Hs.720346				ENST00000424969	NP508738	immunoglobulin heavy variable 3-74 [Source:HGNC Symbol;Acc:5624] [ENST00000424969]	chr14:107218747-107218688	hs|14q32.33
p3377	A_23_P819	0.960585	1.89e-11	p3377	ENST00000552784.1	12	-	113345432	113455556	3	113345432,113346391,113455203,	113345562,113346483,113455556,	ENSG00000257452.1	gene_id "ENSG00000257452.1"; transcript_id "ENST00000552784.1"; gene_type "antisense"; gene_status "NOVEL"; gene_name "RP1-71H24.1"; transcript_type "antisense"; transcript_status "KNOWN"; transcript_name "RP1-71H24.1-001"; level 2; tag "basic"; havana_gene "OTTHUMG00000169793.1"; havana_transcript "OTTHUMT00000405897.1";		Antisense	ENSEMBL	A_23_P819	NM_005101	NM_005101	NM_005101	Hs.458485	9636	ISG15	ISG15 ubiquitin-like modifier	ENST00000379389	THC2467092	Homo sapiens ISG15 ubiquitin-like modifier (ISG15), mRNA [NM_005101]	chr1:949567-949626	hs|1p36.33
p10282	A_23_P819	0.96033	2e-11	p10282	ENST00000454058.1	2	+	231036838	231038822	2	231036838,231038403,	231036909,231038822,	ENSG00000225963.2	gene_id "ENSG00000225963.2"; transcript_id "ENST00000454058.1"; gene_type "antisense"; gene_status "NOVEL"; gene_name "AC009950.2"; transcript_type "antisense"; transcript_status "KNOWN"; transcript_name "AC009950.2-001"; level 1; tag "basic"; tag "exp_conf"; havana_gene "OTTHUMG00000154963.2"; havana_transcript "OTTHUMT00000337823.1";		Antisense	ENSEMBL	A_23_P819	NM_005101	NM_005101	NM_005101	Hs.458485	9636	ISG15	ISG15 ubiquitin-like modifier	ENST00000379389	THC2467092	Homo sapiens ISG15 ubiquitin-like modifier (ISG15), mRNA [NM_005101]	chr1:949567-949626	hs|1p36.33
p44526_v4	A_33_P3331150	0.975506	2.76e-13	p44526_v4	uc021thc.2	chr16	+	32914930	33208857	10	32914930,32926541,32926650,32926654,32926748,33006685,33006959,33102384,33102890,33208845,	32915005,32926648,32926654,32926700,32926779,33006749,33006964,33102398,33102897,33208857,	abParts				UCSC	A_33_P3331150	ENST00000390606		L03830	Hs.719895				ENST00000390606	NP272634	immunoglobulin heavy variable 3-20 [Source:HGNC Symbol;Acc:5585] [ENST00000390606]	chr14:106667725-106667666	hs|14q32.33
p4713	A_33_P3331150	0.959719	2.29e-11	p4713	ENST00000460164.1	14	-	106110832	106114892	2	106110832,106114662,	106111126,106114892,	ENSG00000253364.1	gene_id "ENSG00000253364.1"; transcript_id "ENST00000460164.1"; gene_type "lincRNA"; gene_status "NOVEL"; gene_name "RP11-731F5.2"; transcript_type "lincRNA"; transcript_status "KNOWN"; transcript_name "RP11-731F5.2-002"; level 2; havana_gene "OTTHUMG00000164792.1"; havana_transcript "OTTHUMT00000380291.1";		Intergenic	ENSEMBL	A_33_P3331150	ENST00000390606		L03830	Hs.719895				ENST00000390606	NP272634	immunoglobulin heavy variable 3-20 [Source:HGNC Symbol;Acc:5585] [ENST00000390606]	chr14:106667725-106667666	hs|14q32.33
p26090	A_33_P3331150	0.966839	4.08e-12	p26090	uc002sti.1	2	-	89156675	89160274	1	89156675,	89160274,	AK128525	proteinID=;alignID=uc002sti.1;kgID=uc002sti.1;mRNA=AK128525;spID=;refseq=;protAcc=;description=Homo sapiens cDNA FLJ46682 fis, clone TRACH3011082, moderately similar to Ig kappa chain V-III region HAH precursor.;rfamAcc=;tRnaName=;		Intergenic	UCSC	A_33_P3331150	ENST00000390606		L03830	Hs.719895				ENST00000390606	NP272634	immunoglobulin heavy variable 3-20 [Source:HGNC Symbol;Acc:5585] [ENST00000390606]	chr14:106667725-106667666	hs|14q32.33
p25902	A_33_P3331150	0.961111	1.68e-11	p25902	uc001ysg.1	14	-	106209113	106214314	2	106209113,106213662,	106209407,106214314,	IGHCgamma1	proteinID=;alignID=uc001ysg.1;kgID=uc001ysg.1;mRNA=X17676;spID=;refseq=;protAcc=;description=Homo sapiens fusion RNA for switch circle transcript (Igamma1 - Cmu) in t(11;14) mantle cell lymphoma.;rfamAcc=;tRnaName=;		Intergenic	UCSC	A_33_P3331150	ENST00000390606		L03830	Hs.719895				ENST00000390606	NP272634	immunoglobulin heavy variable 3-20 [Source:HGNC Symbol;Acc:5585] [ENST00000390606]	chr14:106667725-106667666	hs|14q32.33
p26090	A_33_P3235876	0.970348	1.51e-12	p26090	uc002sti.1	2	-	89156675	89160274	1	89156675,	89160274,	AK128525	proteinID=;alignID=uc002sti.1;kgID=uc002sti.1;mRNA=AK128525;spID=;refseq=;protAcc=;description=Homo sapiens cDNA FLJ46682 fis, clone TRACH3011082, moderately similar to Ig kappa chain V-III region HAH precursor.;rfamAcc=;tRnaName=;		Intergenic	UCSC	A_33_P3235876	ENST00000390632	XM_003403854	XM_003403854	Hs.705292				ENST00000390632	NP1166770	immunoglobulin heavy variable 3-66 [Source:HGNC Symbol;Acc:5619] [ENST00000390632]	chr14:107131119-107131060	hs|14q32.33
p4086	A_33_P3276237	0.956008	4.99e-11	p4086	ENST00000441617.1	13	-	88237112	88323514	3	88237112,88267817,88323090,	88237335,88268010,88323514,	ENSG00000228824.1	gene_id "ENSG00000228824.1"; transcript_id "ENST00000441617.1"; gene_type "processed_transcript"; gene_status "NOVEL"; gene_name "MIR4500HG"; transcript_type "processed_transcript"; transcript_status "KNOWN"; transcript_name "MIR4500HG-002"; level 2; havana_gene "OTTHUMG00000017166.1"; havana_transcript "OTTHUMT00000045414.1";	MIR4500HG	Intergenic	ENSEMBL	A_33_P3276237	ENST00000496886							ENST00000496886			chr2:74220787-74220846	hs|2p13.1
p9854	A_33_P3276237	0.956425	4.59e-11	p9854	ENST00000496886.1	2	+	74213652	74220867	2	74213652,74220338,	74213833,74220867,	ENSG00000255989.1	gene_id "ENSG00000255989.1"; transcript_id "ENST00000496886.1"; gene_type "lincRNA"; gene_status "NOVEL"; gene_name "RP11-711M9.1"; transcript_type "lincRNA"; transcript_status "KNOWN"; transcript_name "RP11-711M9.1-001"; level 2; tag "basic"; havana_gene "OTTHUMG00000169198.1"; havana_transcript "OTTHUMT00000402849.1";		Intergenic	ENSEMBL	A_33_P3276237	ENST00000496886							ENST00000496886			chr2:74220787-74220846	hs|2p13.1
p10008	A_33_P3276237	0.950563	1.4e-10	p10008	ENST00000437751.1	2	+	132160473	132166622	4	132160473,132162785,132165035,132165417,	132160824,132163020,132165105,132166622,	ENSG00000223631.1	gene_id "ENSG00000223631.1"; transcript_id "ENST00000437751.1"; gene_type "lincRNA"; gene_status "NOVEL"; gene_name "AC073869.19"; transcript_type "lincRNA"; transcript_status "KNOWN"; transcript_name "AC073869.19-001"; level 2; tag "basic"; havana_gene "OTTHUMG00000153602.1"; havana_transcript "OTTHUMT00000331804.1";		Intergenic	ENSEMBL	A_33_P3276237	ENST00000496886							ENST00000496886			chr2:74220787-74220846	hs|2p13.1
p19016	A_33_P3276237	0.951589	1.16e-10	p19016	TCONS_00021475	13	-	40768645	40794639	6	40768645,40771404,40771901,40778464,40781035,40794573,	40770528,40771548,40772014,40778655,40781189,40794639,	XLOC_010577	Gene_id=XLOC_010577;Gene_name=linc-LHFP-1;Transcript_id=TCONS_00021475;Transcript_name=linc-LHFP-1;		Intergenic	HumanLincRNACatalog	A_33_P3276237	ENST00000496886							ENST00000496886			chr2:74220787-74220846	hs|2p13.1
p43909_v4	A_33_P3276237	0.968255	2.77e-12	p43909_v4	NR_109967.1	chr22	-	47857047	47882860	3	47857047,47859066,47882478,	47857578,47859137,47882860,	none				RefSeq	A_33_P3276237	ENST00000496886							ENST00000496886			chr2:74220787-74220846	hs|2p13.1
p26090	A_24_P24053	0.95701	4.07e-11	p26090	uc002sti.1	2	-	89156675	89160274	1	89156675,	89160274,	AK128525	proteinID=;alignID=uc002sti.1;kgID=uc002sti.1;mRNA=AK128525;spID=;refseq=;protAcc=;description=Homo sapiens cDNA FLJ46682 fis, clone TRACH3011082, moderately similar to Ig kappa chain V-III region HAH precursor.;rfamAcc=;tRnaName=;		Intergenic	UCSC	A_24_P24053	ENST00000390632		JF810271	Hs.705292				ENST00000390632	NP1166771	immunoglobulin heavy variable 3-66 [Source:HGNC Symbol;Acc:5619] [ENST00000390632]	chr14:107131181-107131122	hs|14q32.33
p44526_v4	A_33_P3331220	0.951018	1.29e-10	p44526_v4	uc021thc.2	chr16	+	32914930	33208857	10	32914930,32926541,32926650,32926654,32926748,33006685,33006959,33102384,33102890,33208845,	32915005,32926648,32926654,32926700,32926779,33006749,33006964,33102398,33102897,33208857,	abParts				UCSC	A_33_P3331220	ENST00000390617		Z46771	Hs.510635				ENST00000390617	NP1166158	immunoglobulin heavy variable 3-35 (non-functional) [Source:HGNC Symbol;Acc:5598] [ENST00000390617]	chr14:106845416-106845357	hs|14q32.33
p26090	A_33_P3331220	0.97505	3.25e-13	p26090	uc002sti.1	2	-	89156675	89160274	1	89156675,	89160274,	AK128525	proteinID=;alignID=uc002sti.1;kgID=uc002sti.1;mRNA=AK128525;spID=;refseq=;protAcc=;description=Homo sapiens cDNA FLJ46682 fis, clone TRACH3011082, moderately similar to Ig kappa chain V-III region HAH precursor.;rfamAcc=;tRnaName=;		Intergenic	UCSC	A_33_P3331220	ENST00000390617		Z46771	Hs.510635				ENST00000390617	NP1166158	immunoglobulin heavy variable 3-35 (non-functional) [Source:HGNC Symbol;Acc:5598] [ENST00000390617]	chr14:106845416-106845357	hs|14q32.33
p15331	A_23_P3312	0.95497	6.14e-11	p15331	ENST00000443162.1	7	+	44888014	44889167	2	44888014,44889057,	44888092,44889167,	ENSG00000234183.1	gene_id "ENSG00000234183.1"; transcript_id "ENST00000443162.1"; gene_type "antisense"; gene_status "NOVEL"; gene_name "AC004854.4"; transcript_type "antisense"; transcript_status "KNOWN"; transcript_name "AC004854.4-002"; level 2; tag "basic"; havana_gene "OTTHUMG00000155819.1"; havana_transcript "OTTHUMT00000341813.1";		Divergent	ENSEMBL	A_23_P3312	NM_005545	NM_005545	NM_005545	Hs.699822	3671	ISLR	immunoglobulin superfamily containing leucine-rich repeat	ENST00000249842	THC2469953	Homo sapiens immunoglobulin superfamily containing leucine-rich repeat (ISLR), transcript variant 1, mRNA [NM_005545]	chr15:74469121-74469180	hs|15q24.1
p15332	A_23_P3312	0.957115	3.99e-11	p15332	ENST00000450016.1	7	+	44888657	44889164	2	44888657,44889057,	44888831,44889164,	ENSG00000234183.1	gene_id "ENSG00000234183.1"; transcript_id "ENST00000450016.1"; gene_type "antisense"; gene_status "NOVEL"; gene_name "AC004854.4"; transcript_type "antisense"; transcript_status "KNOWN"; transcript_name "AC004854.4-001"; level 2; tag "basic"; havana_gene "OTTHUMG00000155819.1"; havana_transcript "OTTHUMT00000341812.1";		Divergent	ENSEMBL	A_23_P3312	NM_005545	NM_005545	NM_005545	Hs.699822	3671	ISLR	immunoglobulin superfamily containing leucine-rich repeat	ENST00000249842	THC2469953	Homo sapiens immunoglobulin superfamily containing leucine-rich repeat (ISLR), transcript variant 1, mRNA [NM_005545]	chr15:74469121-74469180	hs|15q24.1
p43361_v4	A_23_P24311	0.958164	3.2e-11	p43361_v4	XR_429955.1	chr17	+	36348552	36349547	2	36348552,36349225,	36348778,36349547,	none				RefSeq	A_23_P24311	NM_000695	NM_000695	NM_000695	Hs.87539	222	ALDH3B2	aldehyde dehydrogenase 3 family, member B2	ENST00000349015	THC2576005	Homo sapiens aldehyde dehydrogenase 3 family, member B2 (ALDH3B2), transcript variant 1, mRNA [NM_000695]	chr11:67430569-67430510	hs|11q13.2
RNA96108|RNS_1190_71	A_21_P0006878	0.965687	5.53e-12	RNA96108|RNS_1190_71	RNA96108|RNS_1190_71												http://research.imb.uq.edu.au/rnadb/NoncodingRNASearchV2.zip	A_21_P0006878	DA381152		DA381152	Hs.640925		XLOC_008501				DA381152 BRTHA2 Homo sapiens cDNA clone BRTHA2014635 5', mRNA sequence [DA381152]	chr10:67449305-67449364	hs|10q21.3
p18158	A_21_P0006878	0.966116	4.94e-12	p18158	TCONS_00018222	10	+	67375393	67449364	2	67375393,67449260,	67375519,67449364,	XLOC_008501	Gene_id=XLOC_008501;Gene_name=linc-LRRTM3-2;Transcript_id=TCONS_00018222;Transcript_name=linc-LRRTM3-2;		Intergenic	HumanLincRNACatalog	A_21_P0006878	DA381152		DA381152	Hs.640925		XLOC_008501				DA381152 BRTHA2 Homo sapiens cDNA clone BRTHA2014635 5', mRNA sequence [DA381152]	chr10:67449305-67449364	hs|10q21.3
p34066_v4	A_21_P0010771	0.968309	2.73e-12	p34066_v4	ENST00000444754.1	1	+	143361707	143376737	6	143361707,143364848,143364968,143370994,143375109,143376649,	143362058,143364877,143365041,143371065,143375273,143376737,	ENSG00000242569.1	gene_id "ENSG00000242569.1"; transcript_id "ENST00000444754.1"; gene_type "lincRNA"; gene_status "NOVEL"; gene_name "BX004987.3"; transcript_type "lincRNA"; transcript_status "KNOWN"; transcript_name "BX004987.3-007"; level 2; havana_gene "OTTHUMG00000013469.1"; havana_transcript "OTTHUMT00000037548.1";	BX004987.3	Intergenic	ENSEMBL	A_21_P0010771	NM_001012421	NM_001012421	NM_001012421	Hs.709909		ANKRD20A2	ankyrin repeat domain 20 family, member A2	ENST00000429121	THC2555110	Homo sapiens ankyrin repeat domain 20 family, member A2 (ANKRD20A2), mRNA [NM_001012421]	chr9:42393542-42396400	hs|9p12
p36968_v4	A_21_P0010771	0.955825	5.18e-11	p36968_v4	ENST00000595144.2	chr1	-	142715162	142721569	3	142715162,142716626,142720848,	142715240,142716790,142721569,	ENSG00000203849.6	gene_id "ENSG00000203849.6"; transcript_id "ENST00000595144.2"; gene_type "lincRNA"; gene_status "NOVEL"; gene_name "RP11-417J8.6"; transcript_type "lincRNA"; transcript_status "KNOWN"; transcript_name "RP11-417J8.6-002"; level 2; havana_gene "OTTHUMG00000013382.2"; havana_transcript "OTTHUMT00000472629.1";			ENSEMBL	A_21_P0010771	NM_001012421	NM_001012421	NM_001012421	Hs.709909		ANKRD20A2	ankyrin repeat domain 20 family, member A2	ENST00000429121	THC2555110	Homo sapiens ankyrin repeat domain 20 family, member A2 (ANKRD20A2), mRNA [NM_001012421]	chr9:42393542-42396400	hs|9p12
p8972	A_21_P0014721	0.955952	5.05e-11	p8972	ENST00000591400.1	2	-	6776708	6790633	6	6776708,6778222,6778409,6778848,6779182,6790237,	6776858,6778285,6778493,6778999,6779405,6790633,	ENSG00000236172.2	gene_id "ENSG00000236172.2"; transcript_id "ENST00000591400.1"; gene_type "lincRNA"; gene_status "NOVEL"; gene_name "AC097517.2"; transcript_type "lincRNA"; transcript_status "KNOWN"; transcript_name "AC097517.2-022"; level 2; tag "RNA_Seq_supported_only"; havana_gene "OTTHUMG00000151631.3"; havana_transcript "OTTHUMT00000459441.1";		Intergenic	ENSEMBL	A_21_P0014721	ENST00000514732	XR_112634	XR_112634	Hs.573073		LOC100506564		ENST00000514732	THC2549680	PREDICTED: Homo sapiens hypothetical LOC100506564 (LOC100506564), miscRNA [XR_112634]	chr4:57467261-57469419	hs|4q12
p18880	A_21_P0014721	0.951717	1.14e-10	p18880	TCONS_00020480	12	+	77407016	77407562	2	77407016,77407420,	77407176,77407562,	XLOC_009811	Gene_id=XLOC_009811;Gene_name=linc-NAV3-3;Transcript_id=TCONS_00020480;Transcript_name=linc-NAV3-3;		Intergenic	HumanLincRNACatalog	A_21_P0014721	ENST00000514732	XR_112634	XR_112634	Hs.573073		LOC100506564		ENST00000514732	THC2549680	PREDICTED: Homo sapiens hypothetical LOC100506564 (LOC100506564), miscRNA [XR_112634]	chr4:57467261-57469419	hs|4q12
p24472	A_24_P246351	0.960547	1.91e-11	p24472	TCONS_00016038	9	+	88472825	88488125	2	88472825,88487333,	88472842,88488125,	XLOC_007433	Gene_id=XLOC_007433;Gene_name=linc-NAA35-1;Transcript_id=TCONS_00016038;Transcript_name=linc-NAA35-1;		Intergenic	HumanLincRNACatalog	A_24_P246351	NM_138411	NM_138411	NM_138411	Hs.448941	112703	FAM71E1	family with sequence similarity 71, member E1	ENST00000391816	THC2473594	Homo sapiens family with sequence similarity 71, member E1 (FAM71E1), mRNA [NM_138411]	chr19:50970163-50970104	hs|19q13.33
p20275	A_24_P246351	0.95223	1.03e-10	p20275	TCONS_00025864	17	+	20978880	20988112	2	20978880,20988073,	20979270,20988112,	XLOC_012142	Gene_id=XLOC_012142;Gene_name=linc-DHRS7B-1;Transcript_id=TCONS_00025864;Transcript_name=linc-DHRS7B-1;		Intergenic	HumanLincRNACatalog	A_24_P246351	NM_138411	NM_138411	NM_138411	Hs.448941	112703	FAM71E1	family with sequence similarity 71, member E1	ENST00000391816	THC2473594	Homo sapiens family with sequence similarity 71, member E1 (FAM71E1), mRNA [NM_138411]	chr19:50970163-50970104	hs|19q13.33
p15096	A_32_P206497	0.969421	1.99e-12	p15096	ENST00000492679.1	7	-	128502504	128520977	10	128502504,128504955,128514349,128514577,128518611,128519575,128519771,128519966,128520439,128520672,	128503066,128505064,128514502,128514664,128518776,128519677,128519883,128520139,128520582,128520977,	ENSG00000135253.9	gene_id "ENSG00000135253.9"; transcript_id "ENST00000492679.1"; gene_type "processed_transcript"; gene_status "KNOWN"; gene_name "KCP"; transcript_type "retained_intron"; transcript_status "KNOWN"; transcript_name "KCP-007"; level 2; havana_gene "OTTHUMG00000158363.4"; havana_transcript "OTTHUMT00000403050.1";	KCP	Antisense	ENSEMBL	A_32_P206497	ENST00000492679		AK090684					ENST00000492679	THC2483536	kielin/chordin-like protein [Source:HGNC Symbol;Acc:17585] [ENST00000492679]	chr7:128502571-128502512	hs|7q32.1
p15256	A_21_P0013369	0.966874	4.05e-12	p15256	ENST00000412563.1	7	+	19393156	19618229	6	19393156,19394362,19443323,19444954,19615909,19618151,	19393264,19394508,19443386,19444993,19616041,19618229,	ENSG00000223838.1	gene_id "ENSG00000223838.1"; transcript_id "ENST00000412563.1"; gene_type "lincRNA"; gene_status "NOVEL"; gene_name "AC007091.1"; transcript_type "lincRNA"; transcript_status "KNOWN"; transcript_name "AC007091.1-001"; level 2; tag "dotter_confirmed"; tag "basic"; havana_gene "OTTHUMG00000152489.1"; havana_transcript "OTTHUMT00000326428.1";		Intergenic	ENSEMBL	A_21_P0013369	ENST00000412563		DB053965	Hs.590563		XLOC_l2_013300		ENST00000412563		DB053965 TESTI2 Homo sapiens cDNA clone TESTI2044682 5', mRNA sequence [DB053965]	chr7:19618170-19618229	hs|7p21.1
p4076	A_33_P3259745	0.950522	1.41e-10	p4076	ENST00000457528.1	13	-	78173889	78180686	3	78173889,78176270,78180611,	78174149,78176385,78180686,	ENSG00000224347.1	gene_id "ENSG00000224347.1"; transcript_id "ENST00000457528.1"; gene_type "antisense"; gene_status "NOVEL"; gene_name "SCEL-AS1"; transcript_type "antisense"; transcript_status "KNOWN"; transcript_name "SCEL-AS1-002"; level 2; tag "basic"; havana_gene "OTTHUMG00000017106.1"; havana_transcript "OTTHUMT00000045337.1";	SCEL-AS1	Antisense	ENSEMBL	A_33_P3259745	ENST00000415242	XR_111804	XR_111804	Hs.514963				ENST00000415242	THC2490934	PREDICTED: Homo sapiens FLJ44881 (FLJ44881), miscRNA [XR_111804]	chr18:74403391-74403450	hs|18q23
p36517_v4	A_33_P3401902	0.976445	1.95e-13	p36517_v4	ENST00000446530.1	1	+	143361973	143372316	5	143361973,143364848,143364968,143370994,143372237,	143362058,143364877,143365041,143371065,143372316,	ENSG00000242569.1	gene_id "ENSG00000242569.1"; transcript_id "ENST00000446530.1"; gene_type "lincRNA"; gene_status "NOVEL"; gene_name "BX004987.3"; transcript_type "lincRNA"; transcript_status "KNOWN"; transcript_name "BX004987.3-002"; level 2; havana_gene "OTTHUMG00000013469.1"; havana_transcript "OTTHUMT00000037543.1";	BX004987.3	Intergenic	ENSEMBL	A_33_P3401902	NM_001012421	NM_001012421	NM_001012421	Hs.632663	441430	ANKRD20A2	ankyrin repeat domain 20 family, member A2	ENST00000437865	THC2503830	Homo sapiens ankyrin repeat domain 20 family, member A2 (ANKRD20A2), mRNA [NM_001012421]	chr9:42396424-42406729	hs|9p12
p34066_v4	A_33_P3401902	0.974059	4.6e-13	p34066_v4	ENST00000444754.1	1	+	143361707	143376737	6	143361707,143364848,143364968,143370994,143375109,143376649,	143362058,143364877,143365041,143371065,143375273,143376737,	ENSG00000242569.1	gene_id "ENSG00000242569.1"; transcript_id "ENST00000444754.1"; gene_type "lincRNA"; gene_status "NOVEL"; gene_name "BX004987.3"; transcript_type "lincRNA"; transcript_status "KNOWN"; transcript_name "BX004987.3-007"; level 2; havana_gene "OTTHUMG00000013469.1"; havana_transcript "OTTHUMT00000037548.1";	BX004987.3	Intergenic	ENSEMBL	A_33_P3401902	NM_001012421	NM_001012421	NM_001012421	Hs.632663	441430	ANKRD20A2	ankyrin repeat domain 20 family, member A2	ENST00000437865	THC2503830	Homo sapiens ankyrin repeat domain 20 family, member A2 (ANKRD20A2), mRNA [NM_001012421]	chr9:42396424-42406729	hs|9p12
p387	A_33_P3401902	0.996231	1.7e-09	p387	ENST00000437865.1	1	-	143211627	143226664	6	143211627,143213092,143217309,143223330,143223494,143226313,	143211705,143213256,143217380,143223403,143223523,143226664,	ENSG00000225278.2	gene_id "ENSG00000225278.2"; transcript_id "ENST00000437865.1"; gene_type "processed_transcript"; gene_status "NOVEL"; gene_name "RP11-782C8.5"; transcript_type "processed_transcript"; transcript_status "KNOWN"; transcript_name "RP11-782C8.5-004"; level 2; havana_gene "OTTHUMG00000013475.3"; havana_transcript "OTTHUMT00000037577.1";		Intergenic	ENSEMBL	A_33_P3401902	NM_001012421	NM_001012421	NM_001012421	Hs.632663	441430	ANKRD20A2	ankyrin repeat domain 20 family, member A2	ENST00000437865	THC2503830	Homo sapiens ankyrin repeat domain 20 family, member A2 (ANKRD20A2), mRNA [NM_001012421]	chr9:42396424-42406729	hs|9p12
p36968_v4	A_33_P3401902	0.96727	3.63e-12	p36968_v4	ENST00000595144.2	chr1	-	142715162	142721569	3	142715162,142716626,142720848,	142715240,142716790,142721569,	ENSG00000203849.6	gene_id "ENSG00000203849.6"; transcript_id "ENST00000595144.2"; gene_type "lincRNA"; gene_status "NOVEL"; gene_name "RP11-417J8.6"; transcript_type "lincRNA"; transcript_status "KNOWN"; transcript_name "RP11-417J8.6-002"; level 2; havana_gene "OTTHUMG00000013382.2"; havana_transcript "OTTHUMT00000472629.1";			ENSEMBL	A_33_P3401902	NM_001012421	NM_001012421	NM_001012421	Hs.632663	441430	ANKRD20A2	ankyrin repeat domain 20 family, member A2	ENST00000437865	THC2503830	Homo sapiens ankyrin repeat domain 20 family, member A2 (ANKRD20A2), mRNA [NM_001012421]	chr9:42396424-42406729	hs|9p12
p10314	A_19_P00321272	0.969104	2.18e-12	p10314	ENST00000430555.1	2	+	242823513	242908591	4	242823513,242824710,242876224,242908077,	242823629,242824786,242876361,242908591,	ENSG00000233806.2	gene_id "ENSG00000233806.2"; transcript_id "ENST00000430555.1"; gene_type "processed_transcript"; gene_status "NOVEL"; gene_name "AC131097.3"; transcript_type "processed_transcript"; transcript_status "KNOWN"; transcript_name "AC131097.3-002"; level 2; tag "basic"; havana_gene "OTTHUMG00000151343.2"; havana_transcript "OTTHUMT00000322317.1";		Intergenic	ENSEMBL	A_19_P00321272	BX648824		BX648824			XLOC_014105			NP1159703	GB	chr21:44890399-44890340	hs|21q22.3
p20777	A_21_P0001785	0.959783	2.26e-11	p20777	TCONS_00002745	2	-	11239125	11240188	2	11239125,11239919,	11239783,11240188,	XLOC_001987	Gene_id=XLOC_001987;Gene_name=linc-PDIA6-1;Transcript_id=TCONS_00002745;Transcript_name=linc-PDIA6-1;		Intergenic	HumanLincRNACatalog	A_21_P0001785	AK090853		AK090853			FLJ33534	uncharacterized LOC285150		THC2487411	Q9AGC5_STRPY (Q9AGC5) Collagen-like protein B (Fragment), partial (5%) [THC2487411]	chr2:11239264-11239205	hs|2p25.1
p21202	A_23_P14892	0.952293	1.02e-10	p21202	TCONS_00003827	2	+	118802881	118815356	2	118802881,118815207,	118802958,118815356,	XLOC_001637	Gene_id=XLOC_001637;Gene_name=linc-INSIG2-1;Transcript_id=TCONS_00003827;Transcript_name=linc-INSIG2-1;		Intergenic	HumanLincRNACatalog	A_23_P14892	NM_004970	NM_004970	NM_004970	Hs.839	3483	IGFALS	insulin-like growth factor binding protein, acid labile subunit	ENST00000415638	THC2474289	Homo sapiens insulin-like growth factor binding protein, acid labile subunit (IGFALS), transcript variant 2, mRNA [NM_004970]	chr16:1840514-1840455	hs|16p13.3
p27142	A_24_P218805	0.969203	2.12e-12	p27142	uc.341-	12	-	54382917	54383231	1	54382917,	54383231,	uc.341-	uc.341-		Antisense	UCR	A_24_P218805	NM_017409	NM_017409	NM_017409	Hs.44276	3226	HOXC10	homeobox C10	ENST00000511575	THC2660036	Homo sapiens homeobox C10 (HOXC10), mRNA [NM_017409]	chr12:54383100-54383159	hs|12q13.13
p33915	A_24_P218805	0.994351	0	p33915	hox-HOXC10-58	12	+	52665220	52666140	1	52665220,	52666140,	hox-HOXC10-58	transcript_type=Hox Transcripts		Intergenic	HOX Loci	A_24_P218805	NM_017409	NM_017409	NM_017409	Hs.44276	3226	HOXC10	homeobox C10	ENST00000511575	THC2660036	Homo sapiens homeobox C10 (HOXC10), mRNA [NM_017409]	chr12:54383100-54383159	hs|12q13.13
p33916	A_24_P218805	0.970305	1.53e-12	p33916	hox-HOXC8-64	12	+	52690306	52692810	1	52690306,	52692810,	hox-HOXC8-64	transcript_type=Hox Transcripts		Intergenic	HOX Loci	A_24_P218805	NM_017409	NM_017409	NM_017409	Hs.44276	3226	HOXC10	homeobox C10	ENST00000511575	THC2660036	Homo sapiens homeobox C10 (HOXC10), mRNA [NM_017409]	chr12:54383100-54383159	hs|12q13.13
p10115	A_21_P0004532	0.965436	5.9e-12	p10115	ENST00000449168.1	2	+	176032631	176033250	2	176032631,176032785,	176032663,176033250,	ENSG00000229750.1	gene_id "ENSG00000229750.1"; transcript_id "ENST00000449168.1"; gene_type "antisense"; gene_status "NOVEL"; gene_name "AC096649.2"; transcript_type "antisense"; transcript_status "KNOWN"; transcript_name "AC096649.2-001"; level 1; tag "basic"; tag "exp_conf"; havana_gene "OTTHUMG00000154227.1"; havana_transcript "OTTHUMT00000334492.1";		Antisense	ENSEMBL	A_21_P0004532	ENST00000519327					XLOC_004626		ENST00000519327	THC2532279	Q5ZUK8_LEGPH (Q5ZUK8) Flagellar assembly protein FliO, partial (11%) [THC2532279]	chr5:163913702-163969089	hs|5q34
p21202	A_21_P0004532	0.953141	8.72e-11	p21202	TCONS_00003827	2	+	118802881	118815356	2	118802881,118815207,	118802958,118815356,	XLOC_001637	Gene_id=XLOC_001637;Gene_name=linc-INSIG2-1;Transcript_id=TCONS_00003827;Transcript_name=linc-INSIG2-1;		Intergenic	HumanLincRNACatalog	A_21_P0004532	ENST00000519327					XLOC_004626		ENST00000519327	THC2532279	Q5ZUK8_LEGPH (Q5ZUK8) Flagellar assembly protein FliO, partial (11%) [THC2532279]	chr5:163913702-163969089	hs|5q34
p23096	A_21_P0004532	0.970147	1.6e-12	p23096	TCONS_00010826	5	+	163897275	163969120	3	163897275,163913679,163969075,	163897474,163913747,163969120,	XLOC_004626	Gene_id=XLOC_004626;Gene_name=linc-ODZ2-1;Transcript_id=TCONS_00010826;Transcript_name=linc-ODZ2-1;		Intergenic	HumanLincRNACatalog	A_21_P0004532	ENST00000519327					XLOC_004626		ENST00000519327	THC2532279	Q5ZUK8_LEGPH (Q5ZUK8) Flagellar assembly protein FliO, partial (11%) [THC2532279]	chr5:163913702-163969089	hs|5q34
p34828_v4	A_33_P3304794	0.970011	1.67e-12	p34828_v4	ENST00000602108.1	2	+	145780738	145940208	4	145780738,145870787,145929564,145939770,	145780840,145871010,145929698,145940208,	ENSG00000226674.2	gene_id "ENSG00000226674.2"; transcript_id "ENST00000602108.1"; gene_type "lincRNA"; gene_status "NOVEL"; gene_name "AC074093.1"; transcript_type "lincRNA"; transcript_status "KNOWN"; transcript_name "AC074093.1-012"; level 2; tag "RNA_Seq_supported_only"; havana_gene "OTTHUMG00000153701.2"; havana_transcript "OTTHUMT00000462127.1";		Intergenic	ENSEMBL	A_33_P3304794	AK096324		AK096324	Hs.130286						Homo sapiens cDNA FLJ39005 fis, clone NT2RI2024496. [AK096324]	chr19:58912526-58912467	hs|19q13.43
p12077	A_21_P0002801	0.99	0	p12077	ENST00000484765.2	3	+	168621153	168639784	4	168621153,168626074,168628459,168639519,	168621328,168626201,168628602,168639784,	ENSG00000242268.2	gene_id "ENSG00000242268.2"; transcript_id "ENST00000484765.2"; gene_type "lincRNA"; gene_status "NOVEL"; gene_name "RP11-368I23.2"; transcript_type "lincRNA"; transcript_status "KNOWN"; transcript_name "RP11-368I23.2-001"; level 2; tag "basic"; havana_gene "OTTHUMG00000158577.1"; havana_transcript "OTTHUMT00000351398.1";		Intergenic	ENSEMBL	A_21_P0002801	ENST00000484765	XR_108509	XR_108509			XLOC_002912		ENST00000484765	THC2637694	PREDICTED: Homo sapiens hypothetical LOC100507661 (LOC100507661), miscRNA [XR_108509]	chr3:168639720-168639779	hs|3q26.2
p35200_v4	A_21_P0014014	0.967102	3.8e-12	p35200_v4	ENST00000522303.1	5	+	163724067	164598619	5	163724067,163913679,164149770,164434374,164598383,	163724202,163913747,164149813,164434418,164598619,	ENSG00000241956.5	gene_id "ENSG00000241956.5"; transcript_id "ENST00000522303.1"; gene_type "antisense"; gene_status "NOVEL"; gene_name "CTC-340A15.2"; transcript_type "antisense"; transcript_status "KNOWN"; transcript_name "CTC-340A15.2-011"; level 2; tag "basic"; havana_gene "OTTHUMG00000162877.7"; havana_transcript "OTTHUMT00000376024.1";	CTC-340A15.2	Intergenic	ENSEMBL	A_21_P0014014	XM_003403469	XM_003403469	XM_003403469	Hs.549540		LOC100652883	arachidonate 15-lipoxygenase-like		THC2670147	PREDICTED: Homo sapiens arachidonate 15-lipoxygenase-like (LOC100652883), mRNA [XM_003403469]	chr17:6561246-6562074	hs|17p13.1
p8130	A_21_P0014014	0.985399	2.66e-15	p8130	ENST00000589365.1	19	-	2847224	2858714	2	2847224,2858317,	2847382,2858714,	ENSG00000267063.1	gene_id "ENSG00000267063.1"; transcript_id "ENST00000589365.1"; gene_type "antisense"; gene_status "NOVEL"; gene_name "AC006130.3"; transcript_type "antisense"; transcript_status "KNOWN"; transcript_name "AC006130.3-001"; level 2; tag "basic"; havana_gene "OTTHUMG00000180564.1"; havana_transcript "OTTHUMT00000451921.1";		Antisense	ENSEMBL	A_21_P0014014	XM_003403469	XM_003403469	XM_003403469	Hs.549540		LOC100652883	arachidonate 15-lipoxygenase-like		THC2670147	PREDICTED: Homo sapiens arachidonate 15-lipoxygenase-like (LOC100652883), mRNA [XM_003403469]	chr17:6561246-6562074	hs|17p13.1
p9422	A_21_P0014014	0.978817	7.55e-14	p9422	ENST00000416080.1	2	-	173373756	173377238	3	173373756,173374330,173377061,	173374022,173374541,173377238,	ENSG00000225205.1	gene_id "ENSG00000225205.1"; transcript_id "ENST00000416080.1"; gene_type "antisense"; gene_status "NOVEL"; gene_name "AC093818.1"; transcript_type "antisense"; transcript_status "KNOWN"; transcript_name "AC093818.1-003"; level 2; tag "basic"; havana_gene "OTTHUMG00000154088.3"; havana_transcript "OTTHUMT00000333835.1";		Intergenic	ENSEMBL	A_21_P0014014	XM_003403469	XM_003403469	XM_003403469	Hs.549540		LOC100652883	arachidonate 15-lipoxygenase-like		THC2670147	PREDICTED: Homo sapiens arachidonate 15-lipoxygenase-like (LOC100652883), mRNA [XM_003403469]	chr17:6561246-6562074	hs|17p13.1
p1568	A_21_P0014014	0.975154	3.13e-13	p1568	ENST00000456722.1	10	-	45086655	45097552	2	45086655,45097397,	45087232,45097552,	ENSG00000234580.1	gene_id "ENSG00000234580.1"; transcript_id "ENST00000456722.1"; gene_type "lincRNA"; gene_status "NOVEL"; gene_name "RP11-733D4.1"; transcript_type "lincRNA"; transcript_status "KNOWN"; transcript_name "RP11-733D4.1-001"; level 2; tag "basic"; havana_gene "OTTHUMG00000018058.1"; havana_transcript "OTTHUMT00000047743.1";		Intergenic	ENSEMBL	A_21_P0014014	XM_003403469	XM_003403469	XM_003403469	Hs.549540		LOC100652883	arachidonate 15-lipoxygenase-like		THC2670147	PREDICTED: Homo sapiens arachidonate 15-lipoxygenase-like (LOC100652883), mRNA [XM_003403469]	chr17:6561246-6562074	hs|17p13.1
p1563	A_21_P0014014	0.98605	1.78e-15	p1563	ENST00000431956.1	10	-	44126329	44127012	2	44126329,44126765,	44126493,44127012,	ENSG00000237389.1	gene_id "ENSG00000237389.1"; transcript_id "ENST00000431956.1"; gene_type "lincRNA"; gene_status "NOVEL"; gene_name "RP11-402L1.4"; transcript_type "lincRNA"; transcript_status "KNOWN"; transcript_name "RP11-402L1.4-001"; level 1; tag "basic"; tag "exp_conf"; havana_gene "OTTHUMG00000018038.1"; havana_transcript "OTTHUMT00000047717.1";		Intergenic	ENSEMBL	A_21_P0014014	XM_003403469	XM_003403469	XM_003403469	Hs.549540		LOC100652883	arachidonate 15-lipoxygenase-like		THC2670147	PREDICTED: Homo sapiens arachidonate 15-lipoxygenase-like (LOC100652883), mRNA [XM_003403469]	chr17:6561246-6562074	hs|17p13.1
p5783	A_21_P0014014	0.987062	8.88e-16	p5783	ENST00000558696.1	15	+	101874641	101877633	3	101874641,101876982,101877231,	101874718,101877142,101877633,	ENSG00000259764.1	gene_id "ENSG00000259764.1"; transcript_id "ENST00000558696.1"; gene_type "antisense"; gene_status "NOVEL"; gene_name "RP11-299G20.3"; transcript_type "antisense"; transcript_status "KNOWN"; transcript_name "RP11-299G20.3-001"; level 2; tag "basic"; havana_gene "OTTHUMG00000172093.1"; havana_transcript "OTTHUMT00000416803.1";		Intronic	ENSEMBL	A_21_P0014014	XM_003403469	XM_003403469	XM_003403469	Hs.549540		LOC100652883	arachidonate 15-lipoxygenase-like		THC2670147	PREDICTED: Homo sapiens arachidonate 15-lipoxygenase-like (LOC100652883), mRNA [XM_003403469]	chr17:6561246-6562074	hs|17p13.1
p10881	A_21_P0014014	0.985925	2e-15	p10881	ENST00000602568.1	21	+	38473113	38473643	1	38473113,	38473643,	ENSG00000270116.1	gene_id "ENSG00000270116.1"; transcript_id "ENST00000602568.1"; gene_type "sense_intronic"; gene_status "NOVEL"; gene_name "AP001429.1"; transcript_type "sense_intronic"; transcript_status "KNOWN"; transcript_name "AP001429.1-001"; level 2; tag "basic"; havana_gene "OTTHUMG00000183922.1"; havana_transcript "OTTHUMT00000467529.1";	AP001429.1	Intronic	ENSEMBL	A_21_P0014014	XM_003403469	XM_003403469	XM_003403469	Hs.549540		LOC100652883	arachidonate 15-lipoxygenase-like		THC2670147	PREDICTED: Homo sapiens arachidonate 15-lipoxygenase-like (LOC100652883), mRNA [XM_003403469]	chr17:6561246-6562074	hs|17p13.1
p36197_v4	A_21_P0014014	0.955586	5.43e-11	p36197_v4	TCONS_00013896	7	-	96274949	96286050	2	96274949,96285768,	96275244,96286050,	XLOC_006529	Gene_id=XLOC_006529;Gene_name=linc-SLC25A13-1;Transcript_id=TCONS_00013896;Transcript_name=linc-SLC25A13-1;		Intergenic	HumanLincRNACatalog	A_21_P0014014	XM_003403469	XM_003403469	XM_003403469	Hs.549540		LOC100652883	arachidonate 15-lipoxygenase-like		THC2670147	PREDICTED: Homo sapiens arachidonate 15-lipoxygenase-like (LOC100652883), mRNA [XM_003403469]	chr17:6561246-6562074	hs|17p13.1
p14646	A_21_P0014014	0.980947	2.93e-14	p14646	ENST00000416890.1	6	+	109073020	109089659	5	109073020,109080620,109081504,109088198,109089593,	109073052,109080748,109081606,109088472,109089659,	ENSG00000203801.4	gene_id "ENSG00000203801.4"; transcript_id "ENST00000416890.1"; gene_type "lincRNA"; gene_status "NOVEL"; gene_name "LINC00222"; transcript_type "lincRNA"; transcript_status "KNOWN"; transcript_name "LINC00222-005"; level 2; havana_gene "OTTHUMG00000015330.2"; havana_transcript "OTTHUMT00000317440.1";	LINC00222	Intergenic	ENSEMBL	A_21_P0014014	XM_003403469	XM_003403469	XM_003403469	Hs.549540		LOC100652883	arachidonate 15-lipoxygenase-like		THC2670147	PREDICTED: Homo sapiens arachidonate 15-lipoxygenase-like (LOC100652883), mRNA [XM_003403469]	chr17:6561246-6562074	hs|17p13.1
p11274	A_21_P0014014	0.963514	9.53e-12	p11274	ENST00000491930.2	3	-	9334271	9404713	4	9334271,9334952,9367693,9404523,	9334690,9335013,9367852,9404713,	ENSG00000254485.1	gene_id "ENSG00000254485.1"; transcript_id "ENST00000491930.2"; gene_type "processed_transcript"; gene_status "NOVEL"; gene_name "RP11-380O24.1"; transcript_type "processed_transcript"; transcript_status "KNOWN"; transcript_name "RP11-380O24.1-001"; level 2; tag "basic"; havana_gene "OTTHUMG00000165687.1"; havana_transcript "OTTHUMT00000385799.1";		Divergent	ENSEMBL	A_21_P0014014	XM_003403469	XM_003403469	XM_003403469	Hs.549540		LOC100652883	arachidonate 15-lipoxygenase-like		THC2670147	PREDICTED: Homo sapiens arachidonate 15-lipoxygenase-like (LOC100652883), mRNA [XM_003403469]	chr17:6561246-6562074	hs|17p13.1
RNA95223|RNS_305_181	A_21_P0014014	0.98495	3.55e-15	RNA95223|RNS_305_181	RNA95223|RNS_305_181												http://research.imb.uq.edu.au/rnadb/NoncodingRNASearchV2.zip	A_21_P0014014	XM_003403469	XM_003403469	XM_003403469	Hs.549540		LOC100652883	arachidonate 15-lipoxygenase-like		THC2670147	PREDICTED: Homo sapiens arachidonate 15-lipoxygenase-like (LOC100652883), mRNA [XM_003403469]	chr17:6561246-6562074	hs|17p13.1
p11698	A_21_P0014014	0.968242	2.78e-12	p11698	ENST00000445908.1	3	-	197177197	197183525	3	197177197,197178014,197183346,	197177453,197178179,197183525,	ENSG00000229912.1	gene_id "ENSG00000229912.1"; transcript_id "ENST00000445908.1"; gene_type "lincRNA"; gene_status "NOVEL"; gene_name "AC128709.4"; transcript_type "lincRNA"; transcript_status "KNOWN"; transcript_name "AC128709.4-001"; level 1; tag "basic"; tag "exp_conf"; havana_gene "OTTHUMG00000155483.1"; havana_transcript "OTTHUMT00000340293.1";		Intergenic	ENSEMBL	A_21_P0014014	XM_003403469	XM_003403469	XM_003403469	Hs.549540		LOC100652883	arachidonate 15-lipoxygenase-like		THC2670147	PREDICTED: Homo sapiens arachidonate 15-lipoxygenase-like (LOC100652883), mRNA [XM_003403469]	chr17:6561246-6562074	hs|17p13.1
p6469	A_33_P3356255	0.979788	4.97e-14	p6469	ENST00000602596.1	16	+	67515286	67518572	2	67515286,67518012,	67515422,67518572,	ENSG00000270049.1	gene_id "ENSG00000270049.1"; transcript_id "ENST00000602596.1"; gene_type "processed_transcript"; gene_status "NOVEL"; gene_name "RP11-297D21.4"; transcript_type "antisense"; transcript_status "KNOWN"; transcript_name "RP11-297D21.4-001"; level 2; tag "basic"; havana_gene "OTTHUMG00000184048.1"; havana_transcript "OTTHUMT00000467913.1";		Antisense	ENSEMBL	A_33_P3356255	ENST00000372219				311	ANXA11	annexin A11	ENST00000372219	THC2545749	annexin A11 [Source:HGNC Symbol;Acc:535] [ENST00000372219]	chr10:81916224-81916165	hs|10q22.3
p3380	A_33_P3594854	0.952337	1.01e-10	p3380	ENST00000551982.1	12	-	114175252	114205014	2	114175252,114204879,	114175817,114205014,	ENSG00000249550.2	gene_id "ENSG00000249550.2"; transcript_id "ENST00000551982.1"; gene_type "lincRNA"; gene_status "NOVEL"; gene_name "RP11-438N16.1"; transcript_type "lincRNA"; transcript_status "KNOWN"; transcript_name "RP11-438N16.1-004"; level 2; havana_gene "OTTHUMG00000169644.1"; havana_transcript "OTTHUMT00000405245.1";		Intergenic	ENSEMBL	A_33_P3594854	BI053448		BI053448	Hs.679911	9677	PPIP5K1	diphosphoinositol pentakisphosphate kinase 1			RC0-GN0275-250101-021-c04 GN0275 Homo sapiens cDNA, mRNA sequence [BI053448]	chr15:43952603-43952662	hs|15q15.3
p26158	A_33_P3594854	0.970178	1.59e-12	p26158	uc002ygw.3	20	+	62439441	62454360	3	62439441,62452102,62453474,	62439508,62452224,62454360,	BC002534	proteinID=;alignID=uc002ygw.3;kgID=uc002ygw.3;mRNA=BC002534;spID=;refseq=;protAcc=;description=Homo sapiens cDNA clone IMAGE:3139291, partial cds.;rfamAcc=;tRnaName=;		Intergenic	UCSC	A_33_P3594854	BI053448		BI053448	Hs.679911	9677	PPIP5K1	diphosphoinositol pentakisphosphate kinase 1			RC0-GN0275-250101-021-c04 GN0275 Homo sapiens cDNA, mRNA sequence [BI053448]	chr15:43952603-43952662	hs|15q15.3
p3594	A_33_P3594854	0.956616	4.42e-11	p3594	ENST00000542489.1	12	+	21912913	21919639	2	21912913,21919289,	21913019,21919639,	ENSG00000255644.1	gene_id "ENSG00000255644.1"; transcript_id "ENST00000542489.1"; gene_type "antisense"; gene_status "NOVEL"; gene_name "RP11-59N23.1"; transcript_type "antisense"; transcript_status "KNOWN"; transcript_name "RP11-59N23.1-001"; level 2; tag "basic"; havana_gene "OTTHUMG00000169092.1"; havana_transcript "OTTHUMT00000402225.1";		Antisense	ENSEMBL	A_33_P3594854	BI053448		BI053448	Hs.679911	9677	PPIP5K1	diphosphoinositol pentakisphosphate kinase 1			RC0-GN0275-250101-021-c04 GN0275 Homo sapiens cDNA, mRNA sequence [BI053448]	chr15:43952603-43952662	hs|15q15.3
p16255	A_33_P3594854	0.959388	2.46e-11	p16255	ENST00000523380.1	8	+	82433852	82445510	4	82433852,82438077,82438508,82445156,	82434052,82438199,82438691,82445510,	ENSG00000253374.1	gene_id "ENSG00000253374.1"; transcript_id "ENST00000523380.1"; gene_type "antisense"; gene_status "NOVEL"; gene_name "RP11-257P3.3"; transcript_type "antisense"; transcript_status "KNOWN"; transcript_name "RP11-257P3.3-002"; level 2; tag "basic"; havana_gene "OTTHUMG00000164677.1"; havana_transcript "OTTHUMT00000379716.1";		Antisense	ENSEMBL	A_33_P3594854	BI053448		BI053448	Hs.679911	9677	PPIP5K1	diphosphoinositol pentakisphosphate kinase 1			RC0-GN0275-250101-021-c04 GN0275 Homo sapiens cDNA, mRNA sequence [BI053448]	chr15:43952603-43952662	hs|15q15.3
p17817	A_21_P0012043	0.971229	1.16e-12	p17817	TCONS_00002202	1	+	185532299	185590112	2	185532299,185590088,	185532492,185590112,	XLOC_000495	Gene_id=XLOC_000495;Gene_name=linc-HMCN1-1;Transcript_id=TCONS_00002202;Transcript_name=linc-HMCN1-1;		Intergenic	HumanLincRNACatalog	A_21_P0012043	ENST00000416861					XLOC_l2_007770		ENST00000416861	THC2670949	Q8WXS3_HUMAN (Q8WXS3) BAALC 1-5-6-8, partial (10%) [THC2670949]	chr2:220579331-220579390	hs|2q35
p2808	A_21_P0012043	0.972857	6.88e-13	p2808	ENST00000511677.1	11	+	67653966	67658816	2	67653966,67655623,	67654160,67658816,	ENSG00000251637.2	gene_id "ENSG00000251637.2"; transcript_id "ENST00000511677.1"; gene_type "lincRNA"; gene_status "NOVEL"; gene_name "RP11-119D9.1"; transcript_type "lincRNA"; transcript_status "KNOWN"; transcript_name "RP11-119D9.1-001"; level 2; tag "basic"; havana_gene "OTTHUMG00000167223.1"; havana_transcript "OTTHUMT00000393800.1";		Intergenic	ENSEMBL	A_21_P0012043	ENST00000416861					XLOC_l2_007770		ENST00000416861	THC2670949	Q8WXS3_HUMAN (Q8WXS3) BAALC 1-5-6-8, partial (10%) [THC2670949]	chr2:220579331-220579390	hs|2q35
p10267	A_21_P0012043	0.997905	4.1e-11	p10267	ENST00000416861.1	2	+	220551708	220579408	2	220551708,220578978,	220551774,220579408,	ENSG00000227308.1	gene_id "ENSG00000227308.1"; transcript_id "ENST00000416861.1"; gene_type "processed_transcript"; gene_status "PUTATIVE"; gene_name "AC009502.4"; transcript_type "processed_transcript"; transcript_status "PUTATIVE"; transcript_name "AC009502.4-001"; level 2; tag "basic"; havana_gene "OTTHUMG00000150131.1"; havana_transcript "OTTHUMT00000316474.1";		Intergenic	ENSEMBL	A_21_P0012043	ENST00000416861					XLOC_l2_007770		ENST00000416861	THC2670949	Q8WXS3_HUMAN (Q8WXS3) BAALC 1-5-6-8, partial (10%) [THC2670949]	chr2:220579331-220579390	hs|2q35
p17817	A_33_P3243405	0.957488	3.69e-11	p17817	TCONS_00002202	1	+	185532299	185590112	2	185532299,185590088,	185532492,185590112,	XLOC_000495	Gene_id=XLOC_000495;Gene_name=linc-HMCN1-1;Transcript_id=TCONS_00002202;Transcript_name=linc-HMCN1-1;		Intergenic	HumanLincRNACatalog	A_33_P3243405	NM_007264	NM_007264	NM_007264	Hs.483909	11318	GPR182	G protein-coupled receptor 182	ENST00000300098	THC2477340	Homo sapiens G protein-coupled receptor 182 (GPR182), mRNA [NM_007264]	chr12:57390319-57390378	hs|12q13.3
p12541	A_33_P3243405	0.962197	1.31e-11	p12541	ENST00000512634.1	4	-	177229418	177241609	3	177229418,177232638,177241295,	177229618,177232734,177241609,	ENSG00000248980.1	gene_id "ENSG00000248980.1"; transcript_id "ENST00000512634.1"; gene_type "antisense"; gene_status "NOVEL"; gene_name "RP11-87F15.2"; transcript_type "antisense"; transcript_status "KNOWN"; transcript_name "RP11-87F15.2-001"; level 2; tag "basic"; havana_gene "OTTHUMG00000160792.1"; havana_transcript "OTTHUMT00000362343.1";		Antisense	ENSEMBL	A_33_P3243405	NM_007264	NM_007264	NM_007264	Hs.483909	11318	GPR182	G protein-coupled receptor 182	ENST00000300098	THC2477340	Homo sapiens G protein-coupled receptor 182 (GPR182), mRNA [NM_007264]	chr12:57390319-57390378	hs|12q13.3
p28878	A_33_P3243405	0.99063	0	p28878	LIT3582	None	None	None	None	None	None	None	LIT3582	Accession=AY927584;Description=Homo sapiens mRNA sequence		Antisense	RNAdb	A_33_P3243405	NM_007264	NM_007264	NM_007264	Hs.483909	11318	GPR182	G protein-coupled receptor 182	ENST00000300098	THC2477340	Homo sapiens G protein-coupled receptor 182 (GPR182), mRNA [NM_007264]	chr12:57390319-57390378	hs|12q13.3
p23442	A_33_P3243405	0.954621	6.57e-11	p23442	TCONS_00011810	6	+	39916123	39920971	2	39916123,39920786,	39916242,39920971,	XLOC_005283	Gene_id=XLOC_005283;Gene_name=linc-TSPO2-4;Transcript_id=TCONS_00011810;Transcript_name=linc-TSPO2-4;		Intergenic	HumanLincRNACatalog	A_33_P3243405	NM_007264	NM_007264	NM_007264	Hs.483909	11318	GPR182	G protein-coupled receptor 182	ENST00000300098	THC2477340	Homo sapiens G protein-coupled receptor 182 (GPR182), mRNA [NM_007264]	chr12:57390319-57390378	hs|12q13.3
p362	A_21_P0010642	0.975475	2.79e-13	p362	ENST00000443219.1	1	-	116995267	117021464	4	116995267,116997686,117020673,117021402,	116995554,116997837,117020794,117021464,	ENSG00000233154.1	gene_id "ENSG00000233154.1"; transcript_id "ENST00000443219.1"; gene_type "lincRNA"; gene_status "NOVEL"; gene_name "RP4-655J12.4"; transcript_type "lincRNA"; transcript_status "KNOWN"; transcript_name "RP4-655J12.4-002"; level 2; tag "basic"; havana_gene "OTTHUMG00000014035.5"; havana_transcript "OTTHUMT00000097629.1";		Intergenic	ENSEMBL	A_21_P0010642	ENST00000430316					XLOC_l2_001064		ENST00000430316	THC2682662		chr1:116997835-116997776	hs|1p13.1
p35200_v4	A_23_P396867	0.969966	1.69e-12	p35200_v4	ENST00000522303.1	5	+	163724067	164598619	5	163724067,163913679,164149770,164434374,164598383,	163724202,163913747,164149813,164434418,164598619,	ENSG00000241956.5	gene_id "ENSG00000241956.5"; transcript_id "ENST00000522303.1"; gene_type "antisense"; gene_status "NOVEL"; gene_name "CTC-340A15.2"; transcript_type "antisense"; transcript_status "KNOWN"; transcript_name "CTC-340A15.2-011"; level 2; tag "basic"; havana_gene "OTTHUMG00000162877.7"; havana_transcript "OTTHUMT00000376024.1";	CTC-340A15.2	Intergenic	ENSEMBL	A_23_P396867	NM_178582	NM_178582	NM_178582	Hs.373741	81502	HM13	histocompatibility (minor) 13	ENST00000498035	THC2475945	Homo sapiens histocompatibility (minor) 13 (HM13), transcript variant 4, mRNA [NM_178582]	chr20:30127182-30127241	hs|20q11.21
p9422	A_23_P396867	0.974043	4.62e-13	p9422	ENST00000416080.1	2	-	173373756	173377238	3	173373756,173374330,173377061,	173374022,173374541,173377238,	ENSG00000225205.1	gene_id "ENSG00000225205.1"; transcript_id "ENST00000416080.1"; gene_type "antisense"; gene_status "NOVEL"; gene_name "AC093818.1"; transcript_type "antisense"; transcript_status "KNOWN"; transcript_name "AC093818.1-003"; level 2; tag "basic"; havana_gene "OTTHUMG00000154088.3"; havana_transcript "OTTHUMT00000333835.1";		Intergenic	ENSEMBL	A_23_P396867	NM_178582	NM_178582	NM_178582	Hs.373741	81502	HM13	histocompatibility (minor) 13	ENST00000498035	THC2475945	Homo sapiens histocompatibility (minor) 13 (HM13), transcript variant 4, mRNA [NM_178582]	chr20:30127182-30127241	hs|20q11.21
p36197_v4	A_23_P396867	0.954271	7.03e-11	p36197_v4	TCONS_00013896	7	-	96274949	96286050	2	96274949,96285768,	96275244,96286050,	XLOC_006529	Gene_id=XLOC_006529;Gene_name=linc-SLC25A13-1;Transcript_id=TCONS_00013896;Transcript_name=linc-SLC25A13-1;		Intergenic	HumanLincRNACatalog	A_23_P396867	NM_178582	NM_178582	NM_178582	Hs.373741	81502	HM13	histocompatibility (minor) 13	ENST00000498035	THC2475945	Homo sapiens histocompatibility (minor) 13 (HM13), transcript variant 4, mRNA [NM_178582]	chr20:30127182-30127241	hs|20q11.21
p14646	A_23_P396867	0.977298	1.4e-13	p14646	ENST00000416890.1	6	+	109073020	109089659	5	109073020,109080620,109081504,109088198,109089593,	109073052,109080748,109081606,109088472,109089659,	ENSG00000203801.4	gene_id "ENSG00000203801.4"; transcript_id "ENST00000416890.1"; gene_type "lincRNA"; gene_status "NOVEL"; gene_name "LINC00222"; transcript_type "lincRNA"; transcript_status "KNOWN"; transcript_name "LINC00222-005"; level 2; havana_gene "OTTHUMG00000015330.2"; havana_transcript "OTTHUMT00000317440.1";	LINC00222	Intergenic	ENSEMBL	A_23_P396867	NM_178582	NM_178582	NM_178582	Hs.373741	81502	HM13	histocompatibility (minor) 13	ENST00000498035	THC2475945	Homo sapiens histocompatibility (minor) 13 (HM13), transcript variant 4, mRNA [NM_178582]	chr20:30127182-30127241	hs|20q11.21
RNA95223|RNS_305_181	A_23_P396867	0.951513	1.18e-10	RNA95223|RNS_305_181	RNA95223|RNS_305_181												http://research.imb.uq.edu.au/rnadb/NoncodingRNASearchV2.zip	A_23_P396867	NM_178582	NM_178582	NM_178582	Hs.373741	81502	HM13	histocompatibility (minor) 13	ENST00000498035	THC2475945	Homo sapiens histocompatibility (minor) 13 (HM13), transcript variant 4, mRNA [NM_178582]	chr20:30127182-30127241	hs|20q11.21
p23096	A_33_P3340264	0.953843	7.64e-11	p23096	TCONS_00010826	5	+	163897275	163969120	3	163897275,163913679,163969075,	163897474,163913747,163969120,	XLOC_004626	Gene_id=XLOC_004626;Gene_name=linc-ODZ2-1;Transcript_id=TCONS_00010826;Transcript_name=linc-ODZ2-1;		Intergenic	HumanLincRNACatalog	A_33_P3340264	ENST00000399397				340990	OTOG	otogelin	ENST00000399397		otogelin [Source:HGNC Symbol;Acc:8516] [ENST00000399397]	chr11:17668151-17668210	hs|11p15.1
p368	A_21_P0001168	0.990901	2.91e-08	p368	ENST00000425010.1	1	-	118146620	118148392	3	118146620,118147410,118148178,	118147021,118147558,118148392,	ENSG00000236866.1	gene_id "ENSG00000236866.1"; transcript_id "ENST00000425010.1"; gene_type "antisense"; gene_status "NOVEL"; gene_name "AL157902.3"; transcript_type "antisense"; transcript_status "KNOWN"; transcript_name "AL157902.3-002"; level 2; tag "basic"; havana_gene "OTTHUMG00000013706.1"; havana_transcript "OTTHUMT00000038428.1";	AL157902.3	Divergent	ENSEMBL	A_21_P0001168	ENST00000440801					XLOC_000980		ENST00000440801	THC2682438		chr1:118147480-118147421	hs|1p12
p23256	A_23_P217178	0.959451	2.43e-11	p23256	TCONS_00012249	6	-	112713170	112717586	2	112713170,112717478,	112714065,112717586,	XLOC_005807	Gene_id=XLOC_005807;Gene_name=linc-LAMA4-1;Transcript_id=TCONS_00012249;Transcript_name=linc-LAMA4-1;		Intergenic	HumanLincRNACatalog	A_23_P217178	NM_005462	NM_005462	NM_005462	Hs.132194	9947	MAGEC1	melanoma antigen family C, 1	ENST00000285879	THC2474252	Homo sapiens melanoma antigen family C, 1 (MAGEC1), mRNA [NM_005462]	chrX:140996897-140996956	hs|Xq27.2
p42105_v4	A_23_P217178	0.971607	1.03e-12	p42105_v4	XR_246175.2	chr10	+	100206423	100213473	3	100206423,100212955,100213259,	100206518,100213146,100213473,	none				RefSeq	A_23_P217178	NM_005462	NM_005462	NM_005462	Hs.132194	9947	MAGEC1	melanoma antigen family C, 1	ENST00000285879	THC2474252	Homo sapiens melanoma antigen family C, 1 (MAGEC1), mRNA [NM_005462]	chrX:140996897-140996956	hs|Xq27.2
p2668	A_23_P217178	0.968825	2.36e-12	p2668	ENST00000501599.2	11	+	18621333	18631802	5	18621333,18622638,18624704,18625318,18630784,	18621544,18622727,18624742,18625416,18631802,	ENSG00000247595.2	gene_id "ENSG00000247595.2"; transcript_id "ENST00000501599.2"; gene_type "processed_transcript"; gene_status "NOVEL"; gene_name "SPTY2D1-AS1"; transcript_type "antisense"; transcript_status "KNOWN"; transcript_name "SPTY2D1-AS1-001"; level 2; tag "basic"; havana_gene "OTTHUMG00000167731.1"; havana_transcript "OTTHUMT00000395937.1";	SPTY2D1-AS1	Antisense	ENSEMBL	A_23_P217178	NM_005462	NM_005462	NM_005462	Hs.132194	9947	MAGEC1	melanoma antigen family C, 1	ENST00000285879	THC2474252	Homo sapiens melanoma antigen family C, 1 (MAGEC1), mRNA [NM_005462]	chrX:140996897-140996956	hs|Xq27.2
p34828_v4	A_19_P00315868	0.973361	5.83e-13	p34828_v4	ENST00000602108.1	2	+	145780738	145940208	4	145780738,145870787,145929564,145939770,	145780840,145871010,145929698,145940208,	ENSG00000226674.2	gene_id "ENSG00000226674.2"; transcript_id "ENST00000602108.1"; gene_type "lincRNA"; gene_status "NOVEL"; gene_name "AC074093.1"; transcript_type "lincRNA"; transcript_status "KNOWN"; transcript_name "AC074093.1-012"; level 2; tag "RNA_Seq_supported_only"; havana_gene "OTTHUMG00000153701.2"; havana_transcript "OTTHUMT00000462127.1";		Intergenic	ENSEMBL	A_19_P00315868	ENST00000483169		AJ412030			XLOC_010390		ENST00000483169	THC2577399		chr13:50982324-50982383	hs|13q14.3
p1393	A_21_P0000921	0.972813	6.98e-13	p1393	ENST00000431347.1	1	+	221002596	221005771	4	221002596,221004034,221004483,221005454,	221002784,221004249,221004725,221005771,	ENSG00000238078.1	gene_id "ENSG00000238078.1"; transcript_id "ENST00000431347.1"; gene_type "lincRNA"; gene_status "NOVEL"; gene_name "RP11-295M18.2"; transcript_type "lincRNA"; transcript_status "KNOWN"; transcript_name "RP11-295M18.2-001"; level 2; tag "basic"; havana_gene "OTTHUMG00000037355.1"; havana_transcript "OTTHUMT00000090916.1";		Intergenic	ENSEMBL	A_21_P0000921	BC045735		BC045735			XLOC_000572			THC2603143	Q4BEG9_BURVI (Q4BEG9) PAS:GGDEF, partial (3%) [THC2603143]	chr1:221005670-221005729	hs|1q41
p27142	A_23_P25150	0.957786	3.47e-11	p27142	uc.341-	12	-	54382917	54383231	1	54382917,	54383231,	uc.341-	uc.341-		Antisense	UCR	A_23_P25150	NM_006897	NM_006897	NM_006897	Hs.658823	3225	HOXC9	homeobox C9	ENST00000508190	THC2473688	Homo sapiens homeobox C9 (HOXC9), mRNA [NM_006897]	chr12:54396612-54396671	hs|12q13.13
p33917	A_23_P25150	0.951607	1.16e-10	p33917	hox-HOXC9-62	12	+	52681061	52683385	1	52681061,	52683385,	hox-HOXC9-62	transcript_type=Hox Transcripts		Antisense	HOX Loci	A_23_P25150	NM_006897	NM_006897	NM_006897	Hs.658823	3225	HOXC9	homeobox C9	ENST00000508190	THC2473688	Homo sapiens homeobox C9 (HOXC9), mRNA [NM_006897]	chr12:54396612-54396671	hs|12q13.13
p33915	A_23_P25150	0.963445	9.69e-12	p33915	hox-HOXC10-58	12	+	52665220	52666140	1	52665220,	52666140,	hox-HOXC10-58	transcript_type=Hox Transcripts		Intergenic	HOX Loci	A_23_P25150	NM_006897	NM_006897	NM_006897	Hs.658823	3225	HOXC9	homeobox C9	ENST00000508190	THC2473688	Homo sapiens homeobox C9 (HOXC9), mRNA [NM_006897]	chr12:54396612-54396671	hs|12q13.13
p33916	A_23_P25150	0.966247	4.78e-12	p33916	hox-HOXC8-64	12	+	52690306	52692810	1	52690306,	52692810,	hox-HOXC8-64	transcript_type=Hox Transcripts		Intergenic	HOX Loci	A_23_P25150	NM_006897	NM_006897	NM_006897	Hs.658823	3225	HOXC9	homeobox C9	ENST00000508190	THC2473688	Homo sapiens homeobox C9 (HOXC9), mRNA [NM_006897]	chr12:54396612-54396671	hs|12q13.13
p35200_v4	A_21_P0002925	0.952687	9.5e-11	p35200_v4	ENST00000522303.1	5	+	163724067	164598619	5	163724067,163913679,164149770,164434374,164598383,	163724202,163913747,164149813,164434418,164598619,	ENSG00000241956.5	gene_id "ENSG00000241956.5"; transcript_id "ENST00000522303.1"; gene_type "antisense"; gene_status "NOVEL"; gene_name "CTC-340A15.2"; transcript_type "antisense"; transcript_status "KNOWN"; transcript_name "CTC-340A15.2-011"; level 2; tag "basic"; havana_gene "OTTHUMG00000162877.7"; havana_transcript "OTTHUMT00000376024.1";	CTC-340A15.2	Intergenic	ENSEMBL	A_21_P0002925	ENST00000445908		BJ996584	Hs.694520		XLOC_003403		ENST00000445908		BJ996584 human hepatoblastoma cDNA Homo sapiens cDNA clone hyst-1791 5', mRNA sequence [BJ996584]	chr3:197177283-197177224	hs|3q29
p8130	A_21_P0002925	0.963311	1e-11	p8130	ENST00000589365.1	19	-	2847224	2858714	2	2847224,2858317,	2847382,2858714,	ENSG00000267063.1	gene_id "ENSG00000267063.1"; transcript_id "ENST00000589365.1"; gene_type "antisense"; gene_status "NOVEL"; gene_name "AC006130.3"; transcript_type "antisense"; transcript_status "KNOWN"; transcript_name "AC006130.3-001"; level 2; tag "basic"; havana_gene "OTTHUMG00000180564.1"; havana_transcript "OTTHUMT00000451921.1";		Antisense	ENSEMBL	A_21_P0002925	ENST00000445908		BJ996584	Hs.694520		XLOC_003403		ENST00000445908		BJ996584 human hepatoblastoma cDNA Homo sapiens cDNA clone hyst-1791 5', mRNA sequence [BJ996584]	chr3:197177283-197177224	hs|3q29
p1568	A_21_P0002925	0.950542	1.4e-10	p1568	ENST00000456722.1	10	-	45086655	45097552	2	45086655,45097397,	45087232,45097552,	ENSG00000234580.1	gene_id "ENSG00000234580.1"; transcript_id "ENST00000456722.1"; gene_type "lincRNA"; gene_status "NOVEL"; gene_name "RP11-733D4.1"; transcript_type "lincRNA"; transcript_status "KNOWN"; transcript_name "RP11-733D4.1-001"; level 2; tag "basic"; havana_gene "OTTHUMG00000018058.1"; havana_transcript "OTTHUMT00000047743.1";		Intergenic	ENSEMBL	A_21_P0002925	ENST00000445908		BJ996584	Hs.694520		XLOC_003403		ENST00000445908		BJ996584 human hepatoblastoma cDNA Homo sapiens cDNA clone hyst-1791 5', mRNA sequence [BJ996584]	chr3:197177283-197177224	hs|3q29
p1563	A_21_P0002925	0.968586	2.52e-12	p1563	ENST00000431956.1	10	-	44126329	44127012	2	44126329,44126765,	44126493,44127012,	ENSG00000237389.1	gene_id "ENSG00000237389.1"; transcript_id "ENST00000431956.1"; gene_type "lincRNA"; gene_status "NOVEL"; gene_name "RP11-402L1.4"; transcript_type "lincRNA"; transcript_status "KNOWN"; transcript_name "RP11-402L1.4-001"; level 1; tag "basic"; tag "exp_conf"; havana_gene "OTTHUMG00000018038.1"; havana_transcript "OTTHUMT00000047717.1";		Intergenic	ENSEMBL	A_21_P0002925	ENST00000445908		BJ996584	Hs.694520		XLOC_003403		ENST00000445908		BJ996584 human hepatoblastoma cDNA Homo sapiens cDNA clone hyst-1791 5', mRNA sequence [BJ996584]	chr3:197177283-197177224	hs|3q29
p11274	A_21_P0002925	0.97236	8.09e-13	p11274	ENST00000491930.2	3	-	9334271	9404713	4	9334271,9334952,9367693,9404523,	9334690,9335013,9367852,9404713,	ENSG00000254485.1	gene_id "ENSG00000254485.1"; transcript_id "ENST00000491930.2"; gene_type "processed_transcript"; gene_status "NOVEL"; gene_name "RP11-380O24.1"; transcript_type "processed_transcript"; transcript_status "KNOWN"; transcript_name "RP11-380O24.1-001"; level 2; tag "basic"; havana_gene "OTTHUMG00000165687.1"; havana_transcript "OTTHUMT00000385799.1";		Divergent	ENSEMBL	A_21_P0002925	ENST00000445908		BJ996584	Hs.694520		XLOC_003403		ENST00000445908		BJ996584 human hepatoblastoma cDNA Homo sapiens cDNA clone hyst-1791 5', mRNA sequence [BJ996584]	chr3:197177283-197177224	hs|3q29
RNA95223|RNS_305_181	A_21_P0002925	0.956466	4.55e-11	RNA95223|RNS_305_181	RNA95223|RNS_305_181												http://research.imb.uq.edu.au/rnadb/NoncodingRNASearchV2.zip	A_21_P0002925	ENST00000445908		BJ996584	Hs.694520		XLOC_003403		ENST00000445908		BJ996584 human hepatoblastoma cDNA Homo sapiens cDNA clone hyst-1791 5', mRNA sequence [BJ996584]	chr3:197177283-197177224	hs|3q29
p11698	A_21_P0002925	0.968928	2.29e-12	p11698	ENST00000445908.1	3	-	197177197	197183525	3	197177197,197178014,197183346,	197177453,197178179,197183525,	ENSG00000229912.1	gene_id "ENSG00000229912.1"; transcript_id "ENST00000445908.1"; gene_type "lincRNA"; gene_status "NOVEL"; gene_name "AC128709.4"; transcript_type "lincRNA"; transcript_status "KNOWN"; transcript_name "AC128709.4-001"; level 1; tag "basic"; tag "exp_conf"; havana_gene "OTTHUMG00000155483.1"; havana_transcript "OTTHUMT00000340293.1";		Intergenic	ENSEMBL	A_21_P0002925	ENST00000445908		BJ996584	Hs.694520		XLOC_003403		ENST00000445908		BJ996584 human hepatoblastoma cDNA Homo sapiens cDNA clone hyst-1791 5', mRNA sequence [BJ996584]	chr3:197177283-197177224	hs|3q29
p25575	A_33_P3538279	0.985176	3.11e-15	p25575	XR_158845.2	9	+	34186105	34188020	1	34186105,	34188020,	PRO2852	ID=rna19889;Name=XR_158845.2;Parent=gene16832;Dbxref=GeneID:114224,Genbank:XR_158845.2;gbkey=misc_RNA;product=uncharacterized protein PRO2852;transcript_id=XR_158845.2|ID=gene16832;Name=PRO2852;Dbxref=GeneID:114224;gbkey=Gene;gene=PRO2852		Intronic	RefSeq	A_33_P3538279	AF130079		AF130079	Hs.728952	114224	PRO2852	uncharacterized protein PRO2852		THC2481520	Homo sapiens clone FLC0578 PRO2852 mRNA, complete cds. [AF130079]	chr9:34187856-34187915	hs|9p13.3
p8176	A_32_P36235	0.976981	1.59e-13	p8176	ENST00000592882.1	19	-	13263909	13265007	2	13263909,13264378,	13264036,13265007,	ENSG00000267598.1	gene_id "ENSG00000267598.1"; transcript_id "ENST00000592882.1"; gene_type "antisense"; gene_status "NOVEL"; gene_name "CTC-250I14.6"; transcript_type "antisense"; transcript_status "KNOWN"; transcript_name "CTC-250I14.6-002"; level 2; tag "basic"; havana_gene "OTTHUMG00000180791.1"; havana_transcript "OTTHUMT00000453035.1";	CTC-250I14.6	Antisense	ENSEMBL	A_32_P36235	NM_004907	NM_004907	NM_004907	Hs.501629	9592	IER2	immediate early response 2	ENST00000292433	THC2469604	Homo sapiens immediate early response 2 (IER2), mRNA [NM_004907]	chr19:13265586-13265645	hs|19p13.2
p16602	A_21_P0006389	0.995228	0	p16602	ENST00000415101.1	9	-	117418583	117424654	2	117418583,117424554,	117418887,117424654,	ENSG00000230054.1	gene_id "ENSG00000230054.1"; transcript_id "ENST00000415101.1"; gene_type "lincRNA"; gene_status "NOVEL"; gene_name "RP11-402G3.5"; transcript_type "lincRNA"; transcript_status "KNOWN"; transcript_name "RP11-402G3.5-002"; level 2; havana_gene "OTTHUMG00000020544.1"; havana_transcript "OTTHUMT00000053786.1";		Intergenic	ENSEMBL	A_21_P0006389	ENST00000423632		BX098639	Hs.586428		XLOC_007832		ENST00000423632	THC2708569	BX098639 Soares_testis_NHT Homo sapiens cDNA clone IMAGp998N224405, mRNA sequence [BX098639]	chr9:117418687-117418628	hs|9q32
p35367_v4	A_23_P78099	0.952317	1.02e-10	p35367_v4	ENST00000467458.1	7	+	151574549	151576299	2	151574549,151575646,	151574951,151576299,	ENSG00000239911.1	gene_id "ENSG00000239911.1"; transcript_id "ENST00000467458.1"; gene_type "antisense"; gene_status "NOVEL"; gene_name "PRKAG2-AS1"; transcript_type "antisense"; transcript_status "KNOWN"; transcript_name "PRKAG2-AS1-002"; level 2; tag "basic"; havana_gene "OTTHUMG00000157323.2"; havana_transcript "OTTHUMT00000348439.1";	PRKAG2-AS1	Divergent	ENSEMBL	A_23_P78099	NM_000638	NM_000638	NM_000638	Hs.2257	7448	VTN	vitronectin	ENST00000226218	THC2580928	Homo sapiens vitronectin (VTN), mRNA [NM_000638]	chr17:26694806-26694747	hs|17q11.2
p29629	A_21_P0007879	0.950607	1.39e-10	p29629	TCONS_00021315	12	-	54140480	54145680	3	54140480,54144100,54145557,	54140632,54144749,54145680,	XLOC_010084	Gene_id=XLOC_010084;Gene_name=linc-CALCOCO1-6;Transcript_id=TCONS_00021315;Transcript_name=linc-CALCOCO1-6;		Intergenic	HumanLincRNACatalog	A_21_P0007879	THC2634016					XLOC_010084			THC2634016	Q6FUE3_CANGA (Q6FUE3) Similarity, partial (15%) [THC2634016]	chr12:054144497-054144438	hs|12q13.13
p25735	A_24_P85258	0.953609	7.98e-11	p25735	uc001lcv.1	10	-	118588285	118590480	1	118588285,	118590480,	DQ596646	proteinID=;alignID=uc001lcv.1;kgID=uc001lcv.1;mRNA=DQ596646;spID=;refseq=;protAcc=;description=Homo sapiens cDNA FLJ34029 fis, clone FCBBF2003636.;rfamAcc=;tRnaName=;		Intergenic	UCSC	A_24_P85258	NM_001080484	NM_001080484	NM_001080484	Hs.232092	85452	KIAA1751	KIAA1751	ENST00000270720	THC2492079	Homo sapiens KIAA1751 (KIAA1751), mRNA [NM_001080484]	chr1:1885099-1885040	hs|1p36.33
RNA146924|p0028_imsncRNA72	A_24_P85258	0.97014	1.61e-12	RNA146924|p0028_imsncRNA72	RNA146924|p0028_imsncRNA72												unpublished data	A_24_P85258	NM_001080484	NM_001080484	NM_001080484	Hs.232092	85452	KIAA1751	KIAA1751	ENST00000270720	THC2492079	Homo sapiens KIAA1751 (KIAA1751), mRNA [NM_001080484]	chr1:1885099-1885040	hs|1p36.33
p35305_v4	A_21_P0006166	0.961792	1.43e-11	p35305_v4	ENST00000582145.1	7	-	30601177	30612716	4	30601177,30603338,30608448,30612615,	30601744,30603614,30608605,30612716,	ENSG00000196295.6	gene_id "ENSG00000196295.6"; transcript_id "ENST00000582145.1"; gene_type "processed_transcript"; gene_status "NOVEL"; gene_name "AC005154.6"; transcript_type "antisense"; transcript_status "KNOWN"; transcript_name "AC005154.6-016"; level 2; tag "basic"; havana_gene "OTTHUMG00000152788.7"; havana_transcript "OTTHUMT00000447704.1";		Intergenic	ENSEMBL	A_21_P0006166	BI046002		BI046002	Hs.651419		XLOC_007433			THC2767125	MR3-FN0206-020201-006-h05 FN0206 Homo sapiens cDNA, mRNA sequence [BI046002]	chr9:88487704-88487763	hs|9q21.33
p24472	A_21_P0006166	0.983761	7.11e-15	p24472	TCONS_00016038	9	+	88472825	88488125	2	88472825,88487333,	88472842,88488125,	XLOC_007433	Gene_id=XLOC_007433;Gene_name=linc-NAA35-1;Transcript_id=TCONS_00016038;Transcript_name=linc-NAA35-1;		Intergenic	HumanLincRNACatalog	A_21_P0006166	BI046002		BI046002	Hs.651419		XLOC_007433			THC2767125	MR3-FN0206-020201-006-h05 FN0206 Homo sapiens cDNA, mRNA sequence [BI046002]	chr9:88487704-88487763	hs|9q21.33
p20275	A_21_P0006166	0.965295	6.12e-12	p20275	TCONS_00025864	17	+	20978880	20988112	2	20978880,20988073,	20979270,20988112,	XLOC_012142	Gene_id=XLOC_012142;Gene_name=linc-DHRS7B-1;Transcript_id=TCONS_00025864;Transcript_name=linc-DHRS7B-1;		Intergenic	HumanLincRNACatalog	A_21_P0006166	BI046002		BI046002	Hs.651419		XLOC_007433			THC2767125	MR3-FN0206-020201-006-h05 FN0206 Homo sapiens cDNA, mRNA sequence [BI046002]	chr9:88487704-88487763	hs|9q21.33
p16407	A_23_P158257	0.952061	1.07e-10	p16407	ENST00000520606.1	8	+	142288326	142302961	2	142288326,142302792,	142288451,142302961,	ENSG00000254197.1	gene_id "ENSG00000254197.1"; transcript_id "ENST00000520606.1"; gene_type "lincRNA"; gene_status "NOVEL"; gene_name "RP11-10J21.5"; transcript_type "lincRNA"; transcript_status "KNOWN"; transcript_name "RP11-10J21.5-001"; level 1; tag "dotter_confirmed"; tag "basic"; tag "exp_conf"; havana_gene "OTTHUMG00000164480.1"; havana_transcript "OTTHUMT00000378944.1";		Intergenic	ENSEMBL	A_23_P158257	NM_012148	NM_012148	NM_012148	Hs.274469	26582	DUX3	double homeobox 3		THC2484234	Homo sapiens double homeobox 3 (DUX3), mRNA [NM_012148]
p17021	A_33_P3247165	0.955181	5.89e-11	p17021	ENST00000433646.1	X	-	53122891	53124040	2	53122891,53123465,	53122931,53124040,	ENSG00000234019.1	gene_id "ENSG00000234019.1"; transcript_id "ENST00000433646.1"; gene_type "lincRNA"; gene_status "KNOWN"; gene_name "RP11-236P24.3"; transcript_type "lincRNA"; transcript_status "KNOWN"; transcript_name "RP11-236P24.3-001"; level 2; tag "basic"; havana_gene "OTTHUMG00000021599.1"; havana_transcript "OTTHUMT00000056721.1";		Intergenic	ENSEMBL	A_33_P3247165	NM_001102658	NM_001102658	NM_001102658	Hs.646533	196993	CT62	cancer/testis antigen 62	ENST00000449977	THC2601864	Homo sapiens cancer/testis antigen 62 (CT62), mRNA [NM_001102658]	chr15:71402732-71402673	hs|15q23
[truncated: 95 more rows]
